# Supplementary material for: Cat8 Response to Nutritional Changes and Interaction With Ehrlich Pathway Related Factors
Source: Front Microbiol. 2022 Jun 15;13:898938. doi: 10.3389/fmicb.2022.898938 (PMC9245043; doi:10.3389/fmicb.2022.898938)
Supplement: Supplementary file 2 [file Table_1.XLSX]

## Sheet: Glc
SGD ID	Systematic Name	Standard Name	FC	Name Description
S000004893	YMR280C	CAT8	7.85308	CATabolite repression
S000028525	YLR307C-A	DPA10	6.18724	Delta-Psi dependent mitochondrial Assembly protein of 10 kDa
S000003856	YJR095W	SFC1	5.66103	Succinate-Fumarate Carrier
S000000867	YER065C	ICL1	5.03676	IsoCitrate Lyase
S000006669	tN(GUU)F		4.36307
S000004892	YMR279C	ATR2	4.14442	AminoTriazole Resistance
S000000080	YAR035W	YAT1	3.76409
S000004299	YLR308W	CDA2	3.45505	Chitin DeAcetylase
S000006572	tG(CCC)D	SUF3	3.44925	SUppression of Frameshift mutation
S000005626	YOR100C	CRC1	3.33966	CaRnitine Carrier
S000006042	YPL121C	MEI5	3.30664	MEIosis
S000006559	tE(UUC)L		3.26921
S000004944	YMR325W	PAU19	3.25809	seriPAUperin
S000006530	tD(GUC)B	SNR76	2.95991	Small Nucleolar RNA
S000028829	YHL048C-A		2.93873
S000002521	YDR114C		2.82138
S000006182	YPL261C		2.79064
S000028537	YDL022C-A		2.7795
S000002141	YAL064W-B		2.5143
S000006632	tK(UUU)K		2.51188
S000006729	tS(AGA)M		2.45893
S000006651	tL(UAA)K		2.42367
S000006714	tR(UCU)J1		2.39306
S000000575	YCL073C	GEX1	2.30477	Glutathione EXchanger
S000006576	tG(GCC)D1		2.30362
S000006690	tQ(CUG)M	CDC65	2.28702	Cell Division Cycle
S000004687	YMR082C		2.27288
S000006759	tV(AAC)J		2.24499
S000119380	HRA1		2.15252
S000028718	YOR394C-A		2.11485
S000006670	tN(GUU)G		2.10673
S000006523	tA(UGC)G	SNR63	1.99208	Small Nucleolar RNA
S000028516	YOR072W-B		1.99094
S000003533	YHR139C-A		1.97477
S000000646	YCR050C		1.97403
S000000434	YBR230C	OM14	1.93411	Outer Membrane Protein of 14 kDa
S000000503	YBR299W	MAL32	1.9124	MALtose
S000006710	tR(UCU)E		1.90879
S000003953	YLL030C	RRT7	1.9044	Regulator of rDNA Transcription
S000006517	tA(AGC)L	SNR191	1.90375	Small Nucleolar RNA
S000002630	YDR222W		1.87504
S000006619	tK(CUU)E2		1.8594
S000028595	YAR035C-A		1.8497
S000077071	ZOD1	ZOD1	1.84467	Zone Of Disparity
S000004298	YLR307W	CDA1	1.78256	Chitin DeAcetylase
S000000024	YAL026C	DRS2	1.75129	Deficiency of Ribosomal Subunits
S000003000	YGL032C	AGA2	1.73128	a-AGglutinin
S000006514	tA(AGC)J	SCR1	1.70711	Small Cytoplasmic RNA
S000000615	YCR021C	HSP30	1.68633	Heat Shock Protein
S000000258	YBR054W	YRO2	1.63624
S000001458	YIR019C	FLO11	1.60435	FLOcculation
S000000373	YBR169C	SSE2	1.59802	Stress Seventy subfamily E
S000028678	YLR157W-E		1.5976
S000003106	YGL138C		1.59391
S000028651	YHR213W-A		1.59264
S000002374	YDL215C	GDH2	1.58697	Glutamate DeHydrogenase
S000006622	tK(CUU)G2		1.58201
S000005875	YOR348C	PUT4	1.55725	Proline UTilization
S000006704	tR(ACG)L		1.52707
S000000589	YCL026C-A	FRM2	1.52108	Fatty acid Repression Mutant
S000005213	YNL269W	BSC4	1.51607	Bypass of Stop Codon
S000005327	YNR044W	AGA1	1.5142	a-AGglutinin
S000006202	YPL281C	ERR2	1.51079	Enolase-Related Repeat
S000028857	YOR192C-C		1.49288
S000007288	Q0158		1.47418
S000005486	YOL126C	MDH2	1.45119	Malate DeHydrogenase
S000005223	YNL279W	PRM1	1.44066	Pheromone-Regulated Membrane protein
S000006529	tC(GCA)P2	SNR73	1.43804	Small Nucleolar RNA
S000003089	YGL121C	GPG1	1.43059	G Protein Gamma
S000028725	YPR159C-A		1.41769
S000005514	YOL154W	ZPS1	1.39812	Zinc- and pH-regulated Surface protein
S000006589	tG(GCC)P2		1.38152
S000001033	YHL041W		1.37824
S000003588	YJL052W	TDH1	1.3752	Triose-phosphate DeHydrogenase
S000004510	YML047C	PRM6	1.34659	Pheromone-Regulated Membrane protein
S000006627	tK(CUU)M		1.34046
S000006606	tI(AAU)I2		1.32479
S000001029	YHL037C		1.32172
S000006077	YPL156C	PRM4	1.31794	Pheromone-Regulated Membrane protein
S000006781	tY(GUA)J1	SUP7	1.31772	SUPpressor
S000003227	YGL258W	VEL1	1.31531	VELum formation
S000002931	YDR523C	SPS1	1.28508	SPorulation Specific
S000004164	YLR174W	IDP2	1.28373	Isocitrate Dehydrogenase, NADP-specific
S000004318	YLR326W		1.2834
S000028848	YMR175W-A		1.28309
S000006778	tY(GUA)D	SUP2	1.27286	SUPpressor
S000006526	tC(GCA)B	SNR69	1.27199	Small Nucleolar RNA
S000004152	YLR162W		1.26617
S000000244	YBR040W	FIG1	1.25989	Factor-Induced Gene
S000028652	YHR213W-B		1.25319
S000004506	YML042W	CAT2	1.24661	Carnitine AcetylTransferase
S000114171	RNA170		1.2396
S000028806	YJL136W-A		1.23384
S000005104	YNL160W	YGP1	1.23084	Yeast GlycoProtein
S000006649	tL(UAA)D		1.21647
S000006730	tS(CGA)C	SUP61	1.21573	SUPpressor
S000002782	YDR374C	PHO92	1.20603	PHOsphate metabolism
S000001096	YHR054C		1.20311
S000028587	YOR381W-A		1.19067
S000005341	YNR058W	BIO3	1.18063	BIOtin
S000006652	tL(UAA)L		1.17654
S000004458	YLR466W	YRF1-4	1.17632
S000000685	YCR089W	FIG2	1.17389	Factor-Induced Gene
S000006605	tI(AAU)I1		1.16646
S000006754	tV(AAC)E2		1.16398
S000000826	YER024W	YAT2	1.15619
S000113555	YDR119W-A	COX26	1.15412
S000006686	tP(UGG)N2		1.14608
S000002792	YDR384C	ATO3	1.12251	Ammonia (Ammonium) Transport Outward
S000028758	YER145C-A		1.12185
S000001922	YFR026C	ULI1	1.11456	Upr-L-Inducible gene
S000005214	YNL270C	ALP1	1.10775
S000028851	YNL146C-A		1.10629
S000005061	YNL117W	MLS1	1.10289	MaLate Synthase
S000006755	tV(AAC)G1		1.0873
S000002650	YDR242W	AMD2	1.07789	AMiDase
S000006740	tT(AGU)H		1.06841
S000004150	YLR160C	ASP3-4	1.06811	ASParaginase
S000005503	YOL143C	RIB4	1.0598	RIBoflavin biosynthesis
S000003130	YGL162W	SUT1	1.05625	Sterol UpTake
S000006603	tI(AAU)E2		1.05423
S000003556	YJL019W	MPS3	1.04758	MonoPolar Spindle
S000000972	YER170W	ADK2	1.04519	ADenylate Kinase
S000003764	YJR004C	SAG1	1.03619	Sexual AGglutination
S000006705	tR(ACG)O		1.03045
S000006631	tK(UUU)G2		1.03044
S000006580	tG(GCC)F2		1.03043
S000028532	YBR072C-A		1.03043
S000000573	YCL068C		1.03043
S000006531	tD(GUC)D	SNR8	1.03043	Small Nucleolar RNA
S000006749	tT(UGU)G1		1.03041
S000003987	YLL064C	PAU18	1.0304	seriPAUperin
S000006728	tS(AGA)L		1.0304
S000006716	tR(UCU)K		1.0304
S000006675	tN(GUU)O1		1.0304
S000003625	YJL089W	SIP4	1.03014	SNF1-Interacting Protein
S000006644	tL(CAA)M		1.02284
S000028817	YBR221W-A		1.02257
S000002373	YDL214C	PRR2	1.02198	Pheromone Response Regulator
S000004942	YMR323W	ERR3	1.01925	Enolase-Related Repeat
S000006524	tA(UGC)L	SNR66	1.01666	Small Nucleolar RNA
S000004784	YMR173W	DDR48	1.01195	DNA Damage Responsive
S000006735	tS(UGA)I	SUP17	1.01099
S000005084	YNL140C		1.00681
S000006703	tR(ACG)K		1.00663
S000001699	YKL216W	URA1	1.00031	URAcil requiring
S000000560	YCL055W	KAR4	0.995985	KARyogamy
S000000532	YCL027W	FUS1	0.989489	cell FUSion
S000007523	YER053C-A		0.988966
S000001428	YIL166C	SOA1	0.982357	SulfOnAte transport
S000006161	YPL240C	HSP82	0.980098	Heat Shock Protein
S000028837	YIR018C-A		0.980044
S000005843	YOR316C	COT1	0.979011	CObalt Toxicity
S000002406	YDL247W	MPH2	0.972227	Maltose Permease Homolog
S000004444	YLR452C	SST2	0.967123	SuperSensiTive
S000000068	YAR010C		0.958771
S000005089	YNL145W	MFA2	0.958216	Mating Factor A
S000004367	YLR375W	STP3	0.954772	protein with similarity to Stp1p
S000000997	YHL005C		0.953913
S000006647	tL(UAA)B1		0.951902
S000003505	YGR273C		0.95109
S000004459	YLR467W	YRF1-5	0.945307
S000002666	YDR258C	HSP78	0.943368	Heat Shock Protein
S000006562	tF(GAA)B		0.942668
S000006648	tL(UAA)B2		0.941323
S000004884	YMR271C	URA10	0.939335	URAcil requiring
S000005277	YNL333W	SNZ2	0.939241	SNooZe
S000005794	YOR268C		0.929795
S000005124	YNL180C	RHO5	0.928621	Ras HOmolog
S000000257	YBR053C		0.924645
S000028523	YJR005C-A	LSO1	0.923946	Late-annotated Small Open reading frame
S000007591	YBL029C-A		0.916946
S000028581	YOR011W-A		0.916321
S000004464	YML005W	TRM12	0.9155	TRna Methyltransferase
S000001812	YKR104W		0.914818
S000003486	YGR254W	ENO1	0.911417	ENOlase
S000006551	tE(UUC)E2		0.907864
S000002477	YDR070C	FMP16	0.906765	Found in Mitochondrial Proteome
S000003584	YJL048C	UBX6	0.904853	UBiquitin regulatory X
S000005413	YOL052C-A	DDR2	0.903057	DNA Damage Responsive
S000005705	YOR179C	SYC1	0.900816	Similar to Ysh1 C-terminal
S000000165	YBL069W	AST1	0.899406	ATPase STabilizing
S000028838	YIR021W-A		0.895228
S000002285	YDL127W	PCL2	0.894278	Pho85 CycLin
S000001918	YFR022W	ROG3	0.893699	Revertant Of Glycogen synthase kinase mutation
S000000932	YER130C	COM2	0.883988	Cousin of Msn2
S000006588	tG(GCC)P1		0.882485
S000002975	YGL007W	BRP1	0.882006
S000004878	YMR265C		0.880515
S000001868	YFL026W	STE2	0.877981	STErile
S000002941	YDR533C	HSP31	0.876495	Heat-Shock Protein
S000000864	YER062C	GPP2	0.876327	Glycerol-3-Phosphate Phosphatase
S000000990	YER188W		0.870434
S000003914	YJR153W	PGU1	0.86546	PolyGalactUronase
S000005340	YNR057C	BIO4	0.864544	BIOtin
S000003809	YJR048W	CYC1	0.860377	CYtochrome C
S000000076	YAR028W		0.856946
S000001182	YHR140W		0.856844
S000003981	YLL058W		0.854907
S000000989	YER187W		0.849852
S000003021	YGL053W	PRM8	0.849285	Pheromone-Regulated Membrane protein
S000004845	YMR232W	FUS2	0.845657	cell FUSion
S000004350	YLR358C		0.843086
S000001256	YHR213W		0.839857
S000002183	YDL025C	RTK1	0.838445	Ribosome biogenesis and TRNA synthetase-associated Kinase
S000028856	YOR034C-A		0.83834
S000006761	tV(AAC)K2		0.832325
S000005339	YNR056C	BIO5	0.830885	BIOtin
S000028632	YGL007C-A		0.829246
S000004021	YLR031W		0.82783
S000003320	YGR088W	CTT1	0.825497	CaTalase T
S000005278	YNL334C	SNO2	0.823582	SNZ proximal Open reading frame
S000000697	YCR100C	EMA35	0.813574	Efficient Mitochondria targeting-Associated protein
S000000381	YBR177C	EHT1	0.804753	Ethanol Hexanoyl Transferase
S000006718	tR(UCU)M2		0.802502
S000006722	tS(AGA)D2		0.801488
S000005844	YOR317W	FAA1	0.801144	Fatty Acid Activation
S000007372	YHL009W-B		0.800309
S000003028	YGL060W	YBP2	0.79792	Yap1-Binding Protein
S000029724	YCR095W-A		0.79782
S000004712	YMR106C	YKU80	0.797665	Yeast KU protein
S000006734	tS(UGA)E	SUP19	0.795992
S000003537	YIL082W-A		0.795753
S000003370	YGR138C	TPO2	0.792224	Transporter of POlyamines
S000028805	YJL133C-A	DPI8	0.790664	Delta-Psi dependent mitochondrial Import protein of 8 kDa
S000003462	YGR230W	BNS1	0.789207	Bypasses Need for Spo12p
S000003147	YGL179C	TOS3	0.788838	Target Of Sbf
S000001319	YIL057C	RGI2	0.786411	Respiratory growth induced
S000000696	YCR099C		0.785951
S000001316	YIL054W		0.785843
S000007397	YDR261W-B		0.785067
S000004941	YMR322C	SNO4	0.782847	SNZ proximal Open reading frame
S000000952	YER150W	SPI1	0.782605	Stationary Phase Induced
S000001834	YFL060C	SNO3	0.777971	SNZ proximal Open reading frame
S000006406	YPR202W		0.777964
S000028558	YKL183C-A		0.777065
S000028850	YNL042W-B		0.770557
S000001257	YHR214W		0.765495
S000006326	YPR122W	AXL1	0.764502	AXiaL budding
S000006601	tI(AAU)D		0.763847
S000006265	YPR061C	JID1	0.758381	DnaJ protein Involved in ER-associated Degradation
S000006667	tM(CAU)P	IMT2	0.755459	Initiator Methionine tRNA
S000132612	ICR1		0.755051
S000001323	YIL061C	SNP1	0.754803
S000001277	YIL015W	BAR1	0.753262	BARrier to the alpha factor response
S000001375	YIL113W	SDP1	0.753261	Stress-inducible Dual specificity Phosphatase
S000006673	tN(GUU)N1		0.751623
S000007292	snR9	RDN5-2	0.750205
S000003271	YGR039W		0.74918
S000006453	snR62		0.748351
S000004003	YLR013W	GAT3	0.74789
S000001168	YHR126C	ANS1	0.74724
S000003909	YJR148W	BAT2	0.746926	Branched-chain Amino acid Transaminase
S000003085	YGL117W		0.744432
S000028567	YLR162W-A	RRT15	0.744263	Regulator of rDNA Transcription
S000003093	YGL125W	MET13	0.742394	METhionine requiring
S000003908	YJR147W	HMS2	0.742309	High-copy Mep Suppressor
S000001700	YKL217W	JEN1	0.73803
S000028639	YGR174W-A		0.734897
S000028423	YPL096C-A	ERI1	0.734606	ER-associated Ras Inhibitor
S000000698	YCR101C		0.732719
S000003298	YGR066C	GID10	0.731754	Glucose Induced Degradation deficient
S000003758	YJL222W	VTH2	0.730112	Vps Ten Homolog
S000006315	YPR111W	DBF20	0.729179	DumbBell Forming
S000001569	YKL086W	SRX1	0.728941	SulfiRedoXin
S000006668	tN(GUU)C		0.728283
S000000433	YBR229C	ROT2	0.727909	Reversal Of Tor2 lethality
S000007311	snR77		0.727205
S000006205	YPR001W	CIT3	0.727035	CITrate synthase
S000003907	YJR146W		0.725869
S000005915	YOR388C	FDH1	0.720241	Formate DeHydrogenase
S000000112	YBL016W	FUS3	0.717917	cell FUSion
S000002669	YDR261C	EXG2	0.714854	EXo-1,3-beta-Glucanase
S000002206	YDL048C	STP4	0.713928	protein with similarity to Stp1p
S000000617	YCR023C		0.713656
S000006407	YPR203W		0.713565
S000006757	tV(AAC)G3		0.710994
S000000145	YBL049W	MOH1	0.710222
S000005511	YOL151W	GRE2	0.708507	Genes de Respuesta a Estres (stress responsive genes)
S000002869	YDR461W	MFA1	0.707219	Mating Factor A
S000003224	YGL255W	ZRT1	0.706255	Zinc-Regulated Transporter
S000178119	IRT1		0.705407
S000006628	tK(CUU)P		0.704425
S000005728	YOR202W	HIS3	0.703945	HIStidine
S000007347	YGR109W-B		0.703085
S000001754	YKR046C	PLN1	0.696453	PeriLipiN
S000000599	YCR006C		0.694994
S000000035	YAL037W		0.694819
S000003480	YGR248W	SOL4	0.692491	Suppressor Of Los1-1
S000004195	YLR205C	HMX1	0.691512	HeMe oXygenase
S000004978	YNL033W		0.687891
S000005918	YOR391C	HSP33	0.687718	Heat-Shock Protein
S000006537	tD(GUC)J2		0.687396
S000003328	YGR096W	TPC1	0.683345	Thiamine Pyrophosphate Carrier
S000003482	YGR250C	RIE1	0.682788	Restoration of Impaired growths of ERMES-lacking cells
S000028693	YMR182W-A	MIN3	0.682748	mitochondrial MINi protein of 3 kDa
S000004013	YLR023C	IZH3	0.682647	Implicated in Zinc Homeostasis
S000007401	YDR365W-B		0.680428
S000001880	YFL014W	HSP12	0.679609	Heat Shock Protein
S000003358	YGR126W		0.679245
S000006600	tI(AAU)B		0.678729
S000007360	YPR137C-B		0.678493
S000002282	YDL124W		0.677813
S000000574	YCL069W	VBA3	0.675798	Vacuolar Basic Amino acid transporter
S000005371	YOL011W	PLB3	0.671112	PhosphoLipase B
S000004885	YMR272C	SCS7	0.670547	Suppressor of Ca2+ Sensitivity
S000006591	tG(UCC)N	SUF6	0.670316
S000004568	YML101C	CUE4	0.670224	Coupling of Ubiquitin conjugation to ER degradation
S000006195	YPL274W	SAM3	0.668268	S-AdenosylMethionine metabolism
S000005445	YOL085C		0.668192
S000001712	YKR004C	ECM9	0.66736	ExtraCellular Mutant
S000005279	YNL335W	DDI3	0.665588	DNA Damage Inducible
S000006321	YPR117W		0.665511
S000002212	YDL054C	MCH1	0.665051	MonoCarboxylate transporter Homolog
S000005349	YNR066C		0.6625
S000006397	YPR193C	HPA2	0.661671	Histone and other Protein Acetyltransferase
S000006396	YPR192W	AQY1	0.660838	AQuaporin from Yeast
S000003706	YJL170C	ASG7	0.654475	a-Specific Gene
S000003152	YGL184C	STR3	0.652598	Sulfur TRansfer
S000004952	YNL007C	SIS1	0.652594	SIt4 Suppressor
S000004891	YMR278W	PRM15	0.652178	Phospho Ribo Mutase
S000006725	tS(AGA)G		0.651664
S000001752	YKR044W	UIP5	0.650758	Ulp1 Interacting Protein
S000005864	YOR337W	TEA1	0.650292	Ty Enhancer Activator
S000001864	YFL030W	AGX1	0.650014	Alanine:Glyoxylate aminotrans(X)ferase
S000005479	YOL119C	MCH4	0.649336	MonoCarboxylate transporter Homolog
S000003947	YLL024C	SSA2	0.648593	Stress-Seventy subfamily A
S000005469	YOL109W	ZEO1	0.648386	ZEOcin resistance
S000003574	YJL037W	IRC18	0.645271	Increased Recombination Centers
S000006171	YPL250C	ATG41	0.643325	AuTophaGy related
S000004969	YNL024C	EFM6	0.64079	Elongation Factor Methyltransferase
S000003148	YGL180W	ATG1	0.638263	AuTophaGy related
S000005920	YOR393W	ERR1	0.638169	Enolase-Related Repeat
S000001835	YFL059W	SNZ3	0.636468	SNooZe
S000002103	YEL017C-A	PMP2	0.630079	Plasma Membrane Proteolipid
S000003102	YGL134W	PCL10	0.625498	Pho85 CycLin
S000007587	YBL071W-A	KTI11	0.624292	Kluveromyces lactis Toxin Insensitive
S000003218	YGL249W	ZIP2	0.621625	ZIPping up meiotic chromosomes
S000005134	YNL190W		0.619667
S000004518	YML054C	CYB2	0.619056	CYtochrome B
S000001223	YHR180W		0.618599
S000000930	YER128W	VFA1	0.618493	Vps Four-Associated
S000006512	tA(AGC)G	RUF20	0.618434	RNA of Unknown Function
S000003564	YJL027C		0.616404
S000003949	YLL026W	HSP104	0.615773	Heat Shock Protein
S000001035	YHL043W	ECM34	0.615568	ExtraCellular Mutant
S000028741	YEL009C-A		0.615345
S000001769	YKR061W	KTR2	0.613698	Kre Two Related
S000003977	YLL054C		0.611722
S000002243	YDL085W	NDE2	0.611721	NADH Dehydrogenase, External
S000002976	YGL008C	PMA1	0.611642	Plasma Membrane ATPase
S000006355	YPR151C	SUE1	0.611617
S000007607	YGL258W-A		0.609824
S000003983	YLL060C	GTT2	0.608646	GlutaThione Transferase
S000006776	tW(CCA)P		0.607991
S000004323	YLR331C	JIP3	0.607887	Jumonji domain Interacting Protein
S000000222	YBR018C	GAL7	0.607855	GALactose metabolism
S000005030	YNL086W	SNN1	0.605286	SNapiN
S000001926	YFR030W	MET10	0.603827	METhionine requiring
S000006332	YPR128C	ANT1	0.602713	Adenine Nucleotide Transporter
S000000426	YBR222C	PCS60	0.598855	Peroxisomal CoA-dependent Synthetase
S000000191	YBL095W	MRX3	0.597621	Mitochondrial oRganization of gene eXpression (MIOREX)
S000002487	YDR080W	VPS41	0.596853	Vacuolar Protein Sorting
S000005048	YNL104C	LEU4	0.595683	LEUcine biosynthesis
S000005012	YNL068C	FKH2	0.593626	ForK head Homolog
S000007588	YDL085C-A		0.593609
S000005833	YOR306C	MCH5	0.591011	MonoCarboxylate transporter Homolog
S000004348	YLR356W	ATG33	0.590751	AuTophaGy related
S000000046	YAL048C	GEM1	0.58954	GTPase EF-hand protein of Mitochondria
S000001040	YHL048W	COS8	0.589123	COnserved Sequence
S000006360	YPR156C	TPO3	0.588431	Transporter of POlyamines
S000000360	YBR156C	SLI15	0.588059	Synthetically Lethal with Ipl1
S000003922	YJR161C	COS5	0.587476	COnserved Sequence
S000001354	YIL092W		0.587454
S000001891	YFL003C	MSH4	0.587134	MutS Homolog
S000005957	YPL036W	PMA2	0.587098	Plasma Membrane ATPase
S000002977	YGL009C	LEU1	0.585914	LEUcine biosynthesis
S000005226	YNL282W	POP3	0.585757	Processing Of Precursor RNAs
S000005525	YOL165C	AAD15	0.585074	Aryl-Alcohol Dehydrogenase
S000007298	snR33		0.584841
S000004869	YMR256C	COX7	0.584823	Cytochrome c OXidase
S000003164	YGL196W	DSD1	0.583078
S000000276	YBR072W	HSP26	0.583007	Heat Shock Protein
S000006594	tH(GUG)E2		0.581408
S000002533	YDR126W	SWF1	0.580884	Spore Wall Formation
S000004084	YLR094C	GIS3	0.580388	GIg1-2 Suppressor
S000005537	YOR011W	AUS1	0.578759	ABC protein involved in Uptake of Sterols
S000003986	YLL063C	AYT1	0.576236	AcetYlTransferase
S000002336	YDL177C		0.575595
S000003171	YGL203C	KEX1	0.575528	Killer EXpression defective
S000001315	YIL053W	GPP1	0.575286	Glycerol-3-Phosphate Phosphatase
S000006361	YPR157W	TDA6	0.575109	Topoisomerase I Damage Affected
S000003153	YGL185C		0.575078
S000004552	YML087C	AIM33	0.575034	Altered Inheritance rate of Mitochondria
S000006677	tN(GUU)P		0.574888
S000005828	YOR302W		0.572375
S000003217	YGL248W	PDE1	0.571852	PhosphoDiEsterase
S000001126	YHR084W	STE12	0.571545	STErile
S000006201	YPL280W	HSP32	0.571027	Heat-Shock Protein
S000006185	YPL264C		0.569916
S000005478	YOL118C		0.568844
S000001615	YKL132C	RMA1	0.567014	Reduced Mating A
S000005322	YNR039C	ZRG17	0.566644	Zinc Regulated Gene
S000004707	YMR101C	SRT1	0.565603	Suppressor of Rer-Two
S000002705	YDR297W	SUR2	0.561602	SUppressor of Rvs161 and rvs167 mutations
S000001555	YKL072W	STB6	0.558729	Sin Three Binding protein
S000005464	YOL104C	NDJ1	0.55844	NonDisJunction
S000005348	YNR065C		0.557934
S000005357	YNR074C	AIF1	0.556679	Apoptosis-Inducing Factor
S000001713	YKR005C		0.556416
S000006227	YPR023C	EAF3	0.555306	Esa1p-Associated Factor
S000001589	YKL106W	AAT1	0.554729	Aspartate AminoTransferase
S000001379	YIL117C	PRM5	0.553251	Pheromone-Regulated Membrane protein
S000005954	YPL033C	SRL4	0.552116	Suppressor of Rad53 null Lethality or Suppressor of Rad53 and Lcd1
S000005060	YNL116W	DMA2	0.549393	Defective in Mitotic Arrest
S000001265	YIL003W	CFD1	0.548512	Cytosolic Fe-S cluster Deficient
S000000926	YER124C	DSE1	0.548187	Daughter Specific Expression
S000005996	YPL075W	GCR1	0.547568	GlyColysis Regulation
S000001136	YHR094C	HXT1	0.546825	HeXose Transporter
S000006577	tG(GCC)D2		0.545719
S000000977	YER175C	TMT1	0.545134	Trans-aconitate MethylTransferase
S000002244	YDL086W		0.543611
S000005855	YOR328W	PDR10	0.543523	Pleiotropic Drug Resistance
S000000047	YAL049C	AIM2	0.542635	Altered Inheritance rate of Mitochondria
S000006443	snR52		0.542328
S000003529	YHR001W-A	QCR10	0.541358	ubiQuinol-cytochrome C oxidoReductase
S000002453	YDR046C	BAP3	0.540382	Branched-chain Amino acid Permease
S000000057	YAL061W	BDH2	0.539911
S000006479	RDN5-1		0.538525
S000003176	YGL208W	SIP2	0.537718	SNF1-Interacting Protein
S000028692	YMR105W-A		0.536491
S000002767	YDR359C	EAF1	0.536433	Esa1p-Associated Factor
S000002224	YDL066W	IDP1	0.535615	Isocitrate Dehydrogenase, NADP-specific
S000000249	YBR045C	GIP1	0.535419	Glc7-Interacting Protein
S000002194	YDL036C	PUS9	0.535348	PseudoUridine Synthase
S000000144	YBL048W	RRT1	0.535036	Regulator of rDNA Transcription
S000000077	YAR029W		0.534992
S000005829	YOR303W	CPA1	0.534983	Carbamyl Phosphate synthetase A
S000004485	YML023C	NSE5	0.534734	Non-SMC Element 5
S000003381	YGR149W	GPC1	0.533904	GlyceroPhosphoCholine acyltransferase
S000004710	YMR104C	YPK2	0.533679	Yeast Protein Kinase
S000006780	tY(GUA)F2	SUP6	0.531204	SUPpressor
S000005909	YOR382W	FIT2	0.529952	Facilitator of Iron Transport
S000003057	YGL089C	MF(ALPHA)2	0.529825	Mating Factor ALPHA
S000003746	YJL210W	PEX2	0.529466	PEroXin
S000003030	YGL062W	PYC1	0.52916	PYruvate Carboxylase
S000005898	YOR371C	GPB1	0.529148
S000003490	YGR258C	RAD2	0.527403	RADiation sensitivity
S000000841	YER039C	HVG1	0.527031	Homologous to VRG4
S000000598	YCR005C	CIT2	0.52656	CITrate synthase
S000000387	YBR183W	YPC1	0.523818	Yeast Phyto-Ceramidase
S000028573	YML054C-A		0.522509
S000001186	YHR143W	DSE2	0.521436	Daughter Specific Expression
S000004956	YNL011C		0.520669
S000005882	YOR355W	GDS1	0.519938
S000003287	YGR055W	MUP1	0.519303	Methionine UPtake
S000001318	YIL056W	VHR1	0.518305	VHt1 Regulator
S000007380	YLR410W-B		0.517745
S000004070	YLR080W	EMP46	0.516699
S000001071	YHR029C	YHI9	0.516303
S000001809	YKR101W	SIR1	0.515727	Silent Information Regulator
S000003962	YLL039C	UBI4	0.515333	Ubiquitin
S000001088	YHR046C	INM1	0.514806	INositol Monophosphatase
S000004248	YLR258W	GSY2	0.514582	Glycogen SYnthase
S000001086	YHR044C	DOG1	0.513504	DeOxyGlucose
S000006756	tV(AAC)G2		0.512746
S000001512	YKL029C	MAE1	0.511244	MAlic Enzyme
S000007345	YDR034C-D		0.510439
S000003122	YGL154C	LYS5	0.509824	LYSine requiring
S000004662	YMR058W	FET3	0.509115	FErrous Transport
S000002492	YDR085C	AFR1	0.508959	Alpha-Factor Receptor regulator
S000001047	YHR005C	GPA1	0.508951	G Protein Alpha subunit
S000028625	YER175W-A		0.508583
S000003297	YGR065C	VHT1	0.508014	Vitamin H Transporter
S000000957	YER155C	BEM2	0.507505	Bud EMergence
S000006744	tT(AGU)N1		0.507233
S000001921	YFR025C	HIS2	0.505816	HIStidine requiring
S000002286	YDL128W	VCX1	0.505462	VaCuolar H+/Ca2+ eXchanger
S000003082	YGL114W		0.50489
S000004020	YLR030W		0.503692
S000000167	YBL071C		0.503565
S000000245	YBR041W	FAT1	0.502778	FATty acid transporter
S000004938	YMR319C	FET4	0.502528	FErrous Transport
S000003162	YGL194C	HOS2	0.502386	Hda One Similar
S000003976	YLL053C		0.501567
S000003284	YGR052W	FMP48	0.501174	Found in Mitochondrial Proteome
S000005404	YOL044W	PEX15	0.500997	PEroXisome related
S000001317	YIL055C		0.500614
S000004997	YNL052W	COX5A	0.50032	Cytochrome c OXidase
S000004811	YMR198W	CIK1	0.500135	Chromosome Instability and Karyogamy
S000001945	YFR049W	YMR31	0.500042	Yeast Mitochondrial Ribosomal protein
S000005140	YNL196C	SLZ1	0.497452
S000001176	YHR134W	WSS1	0.495849	Weak Suppressor of Smt3
S000001028	YHL036W	MUP3	0.495675	Methionine UPtake
S000004709	YMR103C		0.49528
S000001925	YFR029W	PTR3	0.495196	Peptide TRansport
S000006593	tH(GUG)E1		0.494819
S000006520	tA(AGC)P	SNR3	0.493995	Small Nucleolar RNA
S000003842	YJR082C	EAF6	0.493339	Esa1p-Associated Factor
S000002594	YDR186C	SND1	0.492695	Srp-iNDependent targeting
S000028557	YJR151W-A		0.492389
S000000750	YEL024W	RIP1	0.49223	Rieske Iron-sulfur Protein
S000003978	YLL055W	YCT1	0.49079	Yeast Cysteine Transporter
S000002534	YDR127W	ARO1	0.490121	AROmatic amino acid requiring
S000007242	YKL033W-A		0.490038
S000001184	YHR142W	CHS7	0.489729	CHitin Synthase-related
S000002725	YDR317W	HIM1	0.488472	High Induced Mutagenesis
S000001392	YIL130W	ASG1	0.488472	Activator of Stress Genes
S000003159	YGL191W	COX13	0.488413	Cytochrome c OXidase
S000002499	YDR092W	UBC13	0.487206	UBiquitin-Conjugating
S000001050	YHR008C	SOD2	0.48682	SuperOxide Dismutase
S000006711	tR(UCU)G1		0.486784
S000003492	YGR260W	TNA1	0.486692	Transporter of Nicotinic Acid
S000002818	YDR410C	STE14	0.48653	STErile
S000004646	YMR043W	MCM1	0.485478	MiniChromosome Maintenance
S000003952	YLL029W	FRA1	0.485327	Fe Repressor of Activation
S000006062	YPL141C	FRK1	0.484493	Fatty acyl-CoA synthetase and RNA processing-associated Kinase
S000002702	YDR294C	DPL1	0.483453	Dihydrosphingosine Phosphate Lyase
S000000764	YEL038W	UTR4	0.483161	Unidentified TRanscript
S000003011	YGL043W	DST1	0.482173	DNA Strand Transfer
S000005258	YNL314W	DAL82	0.481534	Degradation of Allantoin
S000000655	YCR059C	YIH1	0.481054	Yeast Impact Homolog
S000005352	YNR069C	BSC5	0.479891	Bypass of Stop Codon
S000004412	YLR420W	URA4	0.479864	URAcil requiring
S000000129	YBL033C	RIB1	0.479745	RIBoflavin biosynthesis
S000001036	YHL044W		0.477749
S000000778	YEL052W	AFG1	0.476293	ATPase Family Gene
S000004939	YMR320W		0.474266
S000001702	YKL219W	COS9	0.474122	COnserved Sequence
S000006113	YPL192C	PRM3	0.473525	Pheromone-Regulated Membrane protein
S000005603	YOR077W	RTS2	0.472995
S000004046	YLR056W	ERG3	0.472605	ERGosterol biosynthesis
S000006283	YPR079W	MRL1	0.472198	Mannose 6-phosphate Receptor Like
S000001456	YIR017C	MET28	0.469857	METhionine
S000006151	YPL230W	USV1	0.46956	Up in StarVation
S000005870	YOR343C		0.469312
S000028819	YDR003W-A		0.469163
S000006088	YPL167C	REV3	0.469149	REVersionless
S000004601	YML132W	COS3	0.467363	COnserved Sequence
S000002297	YDL138W	RGT2	0.466287	Restores Glucose Transport
S000002437	YDR030C	RAD28	0.465844	RADiation sensitive
S000003618	YJL082W	IML2	0.465205	Increased Minichromosome Loss
S000005408	YOL048C	RRT8	0.463973	Regulator of rDNA Transcription
S000004756	YMR148W	LDO16	0.463304	LD Organization protein of 16kD
S000000703	YCR106W	RDS1	0.462663	Regulator of Drug Sensitivity
S000007364	YPR158W-B		0.462235
S000007227	YDR170W-A		0.460966
S000004120	YLR130C	ZRT2	0.460629	Zinc-Regulated Transporter
S000000067	YAR009C		0.460467
S000006349	YPR145W	ASN1	0.459514	ASparagiNe requiring
S000005385	YOL025W	LAG2	0.458282	Longevity Assurance Gene
S000001919	YFR023W	PES4	0.458026	Polymerase Epsilon Suppressor
S000001349	YIL087C	AIM19	0.457699	Altered Inheritance rate of Mitochondria
S000002928	YDR520C	URC2	0.457687	URacil Catabolism
S000001299	YIL037C	PRM2	0.457053	Pheromone-Regulated Membrane protein
S000002149	YBL100W-B		0.456922
S000005178	YNL234W		0.456716
S000003155	YGL187C	COX4	0.455825	Cytochrome c OXidase
S000002629	YDR221W	GTB1	0.453985	Glucosidase Two Beta-subunit
S000005301	YNR018W	RCF2	0.453769	Respiratory superComplex Factor
S000002193	YDL035C	GPR1	0.451835	G-Protein coupled Receptor
S000004353	YLR361C	DCR2	0.451801	Dose-dependent Cell cycle Regulator
S000000078	YAR031W	PRM9	0.451278	Pheromone-Regulated Membrane protein
S000004010	YLR020C	YEH2	0.451224	Yeast steryl Ester Hydrolase
S000005155	YNL211C	MRX7	0.451045	Mitochondrial oRganization of gene eXpression (MIOREX)
S000005911	YOR384W	FRE5	0.451028	Ferric REductase
S000001378	YIL116W	HIS5	0.450819	HIStidine requiring
S000000079	YAR033W	MST28	0.450438	Multicopy suppressor of Sec Twenty one
S000001661	YKL178C	STE3	0.450373	STErile
S000001291	YIL029C	EMA17	0.450035	Efficient Mitochondria targeting-Associated protein
S000003912	YJR151C	DAN4	0.449821	Delayed ANaerobic
S000001506	YKL023W	SKA1	0.449226	SKi Associated factor
S000000111	YBL015W	ACH1	0.449099	Acetyl CoA Hydrolase
S000003769	YJR009C	TDH2	0.44882	Triose-phosphate DeHydrogenase
S000003916	YJR155W	AAD10	0.448728	Aryl-Alcohol Dehydrogenase
S000005039	YNL095C		0.448313
S000005935	YPL014W	CIP1	0.448201	Cdk1 Interacting Protein
S000001875	YFL019C		0.448022
S000005631	YOR105W		0.447714
S000004276	YLR286C	CTS1	0.447688	ChiTinaSe
S000001852	YFL042C	LAM5	0.447596	Lipid transfer protein Anchored at Membrane contact site
S000003342	YGR110W	CLD1	0.446262	CardioLipin-specific Deacylase
S000001814	YKR106W	GEX2	0.446131	Glutathione EXchanger
S000005874	YOR347C	PYK2	0.445731	PYruvate Kinase
S000002810	YDR402C	DIT2	0.445508	DITyrosine
S000003225	YGL256W	ADH4	0.444992	Alcohol DeHydrogenase
S000000561	YCL056C	PEX34	0.444771	PEroXin
S000000001	YAL001C	TFC3	0.444304	Transcription Factor class C
S000002991	YGL023C	PIB2	0.443995	PhosphatidylInositol(3)-phosphate Binding
S000003173	YGL205W	POX1	0.443902
S000000473	YBR269C	SDH8	0.443854	Succinate DeHydrogenase
S000005718	YOR192C	THI72	0.443754	THI7 homolog 2
S000005827	YOR301W	RAX1	0.443721	Revert to Axial
S000003899	YJR138W	IML1	0.44268	Increased Minichromosome Loss
S000003029	YGL061C	DUO1	0.442462	Death Upon Overproduction
S000003870	YJR109C	CPA2	0.441882	Carbamyl Phosphate synthetase A
S000001322	YIL060W		0.441876
S000003372	YGR140W	CBF2	0.44179	Centromere-Binding Factor
S000004920	YMR304W	UBP15	0.440485	UBiquitin-specific Protease
S000002920	YDR512C	EMI1	0.440113	Early Meiotic Induction
S000004361	YLR369W	SSQ1	0.43927	Stress-Seventy subfamily Q
S000005077	YNL133C	FYV6	0.439267	Function required for Yeast Viability
S000004660	YMR056C	AAC1	0.438962	ADP/ATP Carrier
S000003915	YJR154W		0.438856
S000002683	YDR275W	BSC2	0.438556	Bypass of Stop Codon
S000000401	YBR197C		0.437193
S000004820	YMR207C	HFA1	0.436965
S000003027	YGL059W	PKP2	0.435619	Protein Kinase of PDH
S000002811	YDR403W	DIT1	0.434728	DITyrosine
S000005793	YOR267C	HRK1	0.434479	Hygromycin Resistance Kinase
S000002936	YDR528W	HLR1	0.433239	Homolog of LRe1
S000000571	YCL066W	HMLALPHA1	0.432875	Hidden Mat Left ALPHA
S000000772	YEL046C	GLY1	0.43251	GLYcine requiring
S000003721	YJL185C	ATG36	0.431827	AuTophaGy related
S000004793	YMR181C		0.431797
S000004666	YMR062C	ARG7	0.431528	ARGinine requiring
S000003329	YGR097W	ASK10	0.431143	Activator of SKn7
S000002833	YDR425W	SNX41	0.430854	Sorting NeXin
S000005221	YNL277W	MET2	0.430167	METhionine requiring
S000000839	YER037W	PHM8	0.430088	PHosphate Metabolism
S000004918	YMR303C	ADH2	0.429686	Alcohol DeHydrogenase
S000001884	YFL010C	WWM1	0.428918	WW domain containing protein interacting with Metacaspase
S000001120	YHR078W		0.428898
S000003191	YGL223C	COG1	0.428468	Conserved Oligomeric Golgi complex
S000006516	tA(AGC)K2	SNR13	0.427247	Small Nucleolar RNA
S000002631	YDR223W	CRF1	0.426787	Co-Repressor with FHL1
S000007253	YOR298C-A	MBF1	0.426756	Multiprotein Bridging Factor
S000003220	YGL251C	HFM1	0.426445	Helicase Family Member
S000002854	YDR446W	ECM11	0.425438	ExtraCellular Mutant
S000000664	YCR068W	ATG15	0.424912	AuTophaGy related
S000000198	YBL102W	SFT2	0.42419	Suppressor of sed Five Ts
S000003431	YGR199W	PMT6	0.424144	Protein O-MannosylTransferase
S000000535	YCL030C	HIS4	0.423381	HIStidine requiring
S000007391	YDR098C-B		0.422767
S000001593	YKL110C	KTI12	0.422742	Kluveromyces lactis Toxin Insensitive
S000001603	YKL120W	OAC1	0.422742	OxaloAcetate Carrier
S000005866	YOR339C	UBC11	0.422734	UBiquitin Carrier
S000028662	YJL077W-B		0.422448
S000002333	YDL174C	DLD1	0.422446	D-Lactate Dehydrogenase
S000003881	YJR120W		0.422092
S000002733	YDR325W	YCG1	0.421287	Yeast Cap G
S000001694	YKL211C	TRP3	0.420997	TRyPtophan
S000004509	YML046W	PRP39	0.420802	Pre-mRNA Processing
S000006056	YPL135W	ISU1	0.420116	IScU homolog
S000001538	YKL055C	OAR1	0.419462	3-Oxoacyl-[Acyl-carrier-protein] Reductase
S000004849	YMR236W	TAF9	0.419263	TATA binding protein-Associated Factor
S000002408	YDR001C	NTH1	0.419253	Neutral TreHalase
S000028580	YOL164W-A		0.418979
S000005795	YOR269W	PAC1	0.418699	Perish in the Absence of Cin8p
S000007226	YER039C-A		0.418299
S000002657	YDR249C		0.417844
S000005591	YOR065W	CYT1	0.417203	CYTochrome c1
S000004183	YLR193C	UPS1	0.417156	UnProceSsed
S000002340	YDL181W	INH1	0.41564	INHibitor (of F1F0-ATPase)
S000005834	YOR307C	SLY41	0.415518	Suppressor of Loss of Ypt1
S000005441	YOL081W	IRA2	0.41547	Inhibitory Regulator of the RAS-cAMP pathway
S000002417	YDR010C		0.41465
S000007236	YDR525W-A	SNA2	0.414404	Sensitivity to NA+
S000002450	YDR043C	NRG1	0.414221	Negative Regulator of Glucose-repressed genes
S000004445	YLR453C	RIF2	0.414075	Rap1p-Interacting Factor
S000001412	YIL150C	MCM10	0.413467	MiniChromosome Maintenance
S000004714	YMR108W	ILV2	0.412802	IsoLeucine-plus-Valine requiring
S000006395	YPR191W	QCR2	0.412493	QH2:cytochrome-C oxidoReductase
S000002814	YDR406W	PDR15	0.411483	Pleiotropic Drug Resistance
S000000460	YBR256C	RIB5	0.411249	RIBoflavin biosynthesis
S000004589	YML120C	NDI1	0.411179	NADH Dehydrogenase Internal
S000000312	YBR108W	AIM3	0.410557	Altered Inheritance rate of Mitochondria
S000003720	YJL184W	GON7	0.410303
S000002407	YDL248W	COS7	0.409318	COnserved Sequence
S000003668	YJL132W		0.409214
S000004894	YMR281W	GPI12	0.408685	GlycosylPhosphatidylInositol anchor biosynthesis
S000006630	tK(UUU)G1		0.407812
S000002267	YDL109C		0.407245
S000006491	SCR1		0.407243
S000000250	YBR046C	ZTA1	0.405341	ZeTA-crystallin
S000004862	YMR250W	GAD1	0.405134	GlutAmate Decarboxylase
S000003683	YJL147C	SMT1	0.404612	Suppression of Mitochondrial Translation
S000000657	YCR061W	TVS1	0.404033	Transmembrane protein Vital for Stress response
S000000484	YBR280C	SAF1	0.40398	SCF Associated Factor
S000002531	YDR124W		0.403941
S000000842	YER040W	GLN3	0.403124	GLutamiNe metabolism
S000006192	YPL271W	ATP15	0.402953	ATP synthase
S000113566	YLR146W-A		0.402913
S000005296	YNR013C	PHO91	0.402609	PHOsphate metabolism
S000001021	YHL029C	OCA5	0.402017	Oxidant-induced Cell-cycle Arrest
S000003483	YGR251W	NOP19	0.401881	NucleOlar Protein
S000001744	YKR036C	CAF4	0.401564	CCR4 Associated Factor
S000004028	YLR038C	COX12	0.401316	Cytochrome c OXidase
S000003891	YJR130C	STR2	0.40089	Sulfur TRansfer
S000000614	YCR020C-A	MAK31	0.400805	MAintenance of Killer
S000005607	YOR081C	TGL5	0.400512	TriacylGlycerol Lipase
S000000004	YAL005C	SSA1	0.400399	Stress-Seventy subfamily A
S000004230	YLR240W	VPS34	0.400301	Vacuolar Protein Sorting
S000005679	YOR153W	PDR5	0.40023	Pleiotropic Drug Resistance
S000002404	YDL245C	HXT15	0.399039	HeXose Transporter
S000001309	YIL047C	SYG1	0.398902	Suppressor of Yeast Gpa1
S000003109	YGL141W	HUL5	0.398066	Hect Ubiquitin Ligase
S000001313	YIL051C	MMF1	0.397675	Mitochondrial Matrix Factor
S000004621	YMR019W	STB4	0.397584	Sin Three Binding protein
S000000905	YER103W	SSA4	0.397564	Stress-Seventy subfamily A
S000130127	RUF20		0.397142
S000000170	YBL074C	AAR2	0.396887	A1-Alpha2 Repression
S000001251	YHR208W	BAT1	0.396493	Branched-chain Amino acid Transaminase
S000006536	tD(GUC)J1		0.395909
S000004082	YLR092W	SUL2	0.39537	SULfate
S000001777	YKR069W	MET1	0.395207	METhionine requiring
S000004638	YMR035W	IMP2	0.394562	Inner Membrane Protease
S000004618	YMR016C	SOK2	0.394434	Suppressor Of Kinase
S000007377	YLR256W-A		0.394389
S000004611	YMR009W	ADI1	0.394129	Acireductone DIoxygenase
S000028513	YJR112W-A		0.39396
S000001554	YKL071W		0.393431
S000000987	YER185W	PUG1	0.392925	Protoporphyrin Uptake Gene
S000001048	YHR006W	STP2	0.392627	protein with similarity to Stp1p
S000005675	YOR149C	SMP3	0.392287	Stable Maintenance of pSRI
S000006179	YPL258C	THI21	0.392074	THIamine metabolism
S000002515	YDR108W	TRS85	0.391876	TRapp Subunit
S000004959	YNL014W	HEF3	0.391451	Homolog of EF-3
S000001157	YHR115C	DMA1	0.391446	Defective in Mitotic Arrest
S000005838	YOR311C	DGK1	0.390835	DiacylGlycerol Kinase
S000003228	YGL259W	YPS5	0.390813	YaPSin
S000005598	YOR072W		0.390098
S000006289	YPR085C	ASA1	0.390049	AStra Associated protein
S000003958	YLL035W	GRC3	0.389503
S000000069	YAR014C	BUD14	0.389124	BUD site selection
S000006228	YPR024W	YME1	0.388465	Yeast Mitochondrial Escape
S000003607	YJL071W	ARG2	0.388168	ARGinine requiring
S000000101	YBL005W	PDR3	0.388117	Pleiotropic Drug Resistance
S000003975	YLL052C	AQY2	0.387632	AQuaporin from Yeast
S000004479	YML017W	PSP2	0.387224	Polymerase SuPpressor
S000004930	YMR313C	TGL3	0.386779	TriacylGlycerol Lipase
S000003971	YLL048C	YBT1	0.386515	Yeast Bile Transporter
S000000448	YBR244W	GPX2	0.386234	Glutathione PeroXidase
S000000311	YBR107C	IML3	0.385707	Increased Minichromosome Loss
S000000835	YER033C	ZRG8	0.38563	Zinc Regulated Gene
S000005377	YOL017W	ESC8	0.385573	Establishes Silent Chromatin
S000005249	YNL305C	BXI1	0.385233	BaX Inhibitor
S000005512	YOL152W	FRE7	0.384977	Ferric REductase
S000002329	YDL170W	UGA3	0.384319	Utilization of GAba
S000006459	snR68		0.384134
S000001261	YHR218W		0.383014
S000002883	YDR475C	JIP4	0.382778	Jumonji domain Interacting Protein
S000001866	YFL028C	CAF16	0.382724	CCR4 Associated Factor
S000000887	YER085C		0.382425
S000003765	YJR005W	APL1	0.381865	clathrin Adaptor Protein complex Large chain
S000000287	YBR083W	TEC1	0.381214	Transposon Enhancement Control
S000003198	YGL229C	SAP4	0.381177	Sit4 Associated Protein
S000028553	YHR175W-A		0.381136
S000001019	YHL027W	RIM101	0.380708	Regulator of IME2
S000002300	YDL141W	BPL1	0.380609	Biotin:apoProtein Ligase
S000001646	YKL163W	PIR3	0.380046	Protein containing Internal Repeats
S000000605	YCR012W	PGK1	0.379984	3-PhosphoGlycerate Kinase
S000006568	tF(GAA)M		0.379936
S000007603	YDR079C-A	TFB5	0.379811
S000002512	YDR105C	TMS1	0.379675
S000001597	YKL114C	APN1	0.379143	APurinic/apyrimidinic eNdonuclease
S000028764	YER188C-A		0.379114
S000002454	YDR047W	HEM12	0.379068	HEMe biosynthesis
S000000300	YBR096W		0.37895
S000002497	YDR090C	ILT1	0.378705	Ionic Liquid Tolerance
S000004076	YLR086W	SMC4	0.377636	Structural Maintenance of Chromosomes
S000000454	YBR250W	SPO23	0.376864	SPOrulation
S000005285	YNR002C	ATO2	0.376593	Ammonia (Ammonium) Transport Outward
S000004365	YLR373C	VID22	0.376462	Vacuolar Import and Degradation
S000003124	YGL156W	AMS1	0.376383	Alpha-MannoSidase
S000005355	YNR072W	HXT17	0.37601	HeXose Transporter
S000002622	YDR214W	AHA1	0.37585	Activator of Heat shock protein 90 ATPase
S000002994	YGL026C	TRP5	0.375365	TRyPtophan
S000001034	YHL042W		0.374811
S000003969	YLL046C	RNP1	0.374035	RiboNucleoProtein
S000004987	YNL042W	BOP3	0.374011	Bypass Of Pam1
S000003872	YJR111C	PXP2	0.373954	PeroXisomal Protein
S000004864	YMR251W-A	HOR7	0.37386	HyperOsmolarity-Responsive
S000000171	YBL075C	SSA3	0.373564	Stress-Seventy subfamily A
S000006230	YPR026W	ATH1	0.373172	Acid TreHalase
S000000210	YBR006W	UGA2	0.373131	Utilization of GAba
S000004936	YMR317W		0.373108
S000001692	YKL209C	STE6	0.37276	STErile
S000000986	YER184C	TOG1	0.372575	Transcriptional regulator of Oleate utilization Genes
S000002313	YDL154W	MSH5	0.372485	MutS Homolog
S000007618	YLR099W-A	MIM2	0.372106
S000028514	YMR194C-B	CMC4	0.372038	Cx9C Motif-Containing protein
S000001067	YHR025W	THR1	0.371726	THReonine requiring
S000028836	YIL046W-A		0.371115
S000003429	YGR197C	SNG1	0.371032
S000005914	YOR387C		0.370313
S000004781	YMR171C	EAR1	0.370094	Endosomal Adaptor of Rsp5p
S000003404	YGR172C	YIP1	0.370032	Ypt-Interacting Protein
S000000515	YCL009C	ILV6	0.36999	IsoLeucine Valine
S000004179	YLR189C	ATG26	0.368808	AuTophaGy related
S000000497	YBR293W	VBA2	0.368727	Vacuolar Basic Amino acid transporter
S000002871	YDR463W	STP1	0.36809	Species-specific tRNA Processing
S000003980	YLL057C	JLP1	0.367738	dnaJ-Like Protein
S000001209	YHR166C	CDC23	0.367683	Cell Division Cycle
S000000239	YBR035C	PDX3	0.366875	PyriDoXine auxotrophy
S000002363	YDL204W	RTN2	0.366489	ReTiculoN-like
S000005051	YNL107W	YAF9	0.366444	Yeast homolog of the human leukemogenic protein AF9
S000004047	YLR057W	MNL2	0.366179	MaNnosidase-Like protein
S000004610	YMR008C	PLB1	0.366069	PhosphoLipase B
S000000755	YEL029C	BUD16	0.365828	BUD site selection
S000005905	YOR378W	AMF1	0.365536	AMmonium Facilitator
S000000384	YBR180W	DTR1	0.364595	DiTyRosine
S000004268	YLR278C		0.364507
S000001807	YKR099W	BAS1	0.364222	BASal
S000000853	YER051W	JHD1	0.364171	JmjC domain-containing Histone Demethylase
S000003700	YJL164C	TPK1	0.363956	Takashi's Protein Kinase
S000000400	YBR196C	PGI1	0.363208	PhosphoGlucoIsomerase
S000002722	YDR314C	RAD34	0.363153	Homologous to RAD4
S000005822	YOR296W		0.363092
S000001869	YFL025C	BST1	0.362827	Bypass of Sec Thirteen
S000006098	YPL177C	CUP9	0.362526
S000001839	YFL055W	AGP3	0.362429	high-Affinity Glutamine Permease
S000000978	YER176W	ECM32	0.36209	ExtraCellular Mutant
S000006115	YPL194W	DDC1	0.361473	DNA Damage Checkpoint
S000000734	YEL008W		0.361197
S000000751	YEL025C		0.361192
S000001014	YHL022C	SPO11	0.36077	SPOrulation
S000004745	YMR137C	PSO2	0.360767	PSOralen derivative sensitive
S000006044	YPL123C	RNY1	0.360265	RiboNuclease from Yeast
S000004074	YLR084C	RAX2	0.359926
S000001847	YFL047W	RGD2	0.359892	RhoGAP domain
S000000656	YCR060W	TAH1	0.359716	Tpr-containing protein Associated with Hsp90
S000000013	YAL015C	NTG1	0.359136	eNdonuclease Three-like Glycosylase
S000006252	YPR048W	TAH18	0.358016	Top1T722A mutant Hypersensitive
S000004867	YMR254C		0.357839
S000006387	YPR183W	DPM1	0.357793	Dolichol Phosphate Mannose synthase
S000007586	YAL044W-A	BOL1	0.357104	BolA-like protein
S000000306	YBR102C	EXO84	0.356564	EXOcyst
S000000336	YBR132C	AGP2	0.356392	high-Affinity Glutamine Permease
S000003172	YGL204C		0.356376
S000001245	YHR202W		0.35631
S000002466	YDR059C	UBC5	0.355509	UBiquitin-Conjugating
S000000150	YBL054W	TOD6	0.355096	Twin Of Dot6p
S000003579	YJL043W		0.354698
S000001018	YHL026C		0.354652
S000000742	YEL016C	NPP2	0.354571	ecto-Nucleotide Pyrophosphatase/Phosphodiesterase
S000002272	YDL114W		0.354384
S000003817	YJR056C		0.354116
S000003606	YJL070C		0.353668
S000003290	YGR058W	PEF1	0.353443	Penta-EF-Hand protein
S000003472	YGR240C	PFK1	0.353387	PhosphoFructoKinase
S000000775	YEL049W	PAU2	0.353069	seriPAUperin family
S000004833	YMR220W	ERG8	0.352627	ERGosterol biosynthesis
S000003608	YJL072C	PSF2	0.352614	Partner of Sld Five
S000002954	YEL059C-A	SOM1	0.35256	SOrting Mitochondrial
S000000285	YBR081C	SPT7	0.352236	SuPpressor of Ty's
S000005069	YNL125C	ESBP6	0.352091
S000007354	YOR192C-B		0.351928
S000001242	YHR199C	AIM46	0.351334	Altered Inheritance rate of Mitochondria
S000002939	YDR531W	CAB1	0.351182	Coenzyme A Biosynthesis
S000003094	YGL126W	SCS3	0.350946	Suppressor of Choline Sensitivity
S000000351	YBR147W	RTC2	0.350779	Restriction of Telomere Capping
S000000452	YBR248C	HIS7	0.350624	HIStidine requiring
S000005351	YNR068C		0.349799
S000004519	YML055W	SPC2	0.349664	Signal Peptidase Complex
S000002565	YDR158W	HOM2	0.349435	HOMoserine requiring
S000001167	YHR125W		0.349352
S000003034	YGL066W	SGF73	0.349187	SaGa associated Factor, 73 kDa
S000003940	YLL017W		0.348811
S000004818	YMR205C	PFK2	0.348126	PhosphoFructoKinase
S000005727	YOR201C	MRM1	0.348012	Mitochondrial rRNA Methyltransferase
S000001227	YHR184W	SSP1	0.347693
S000003041	YGL073W	HSF1	0.347658	Heat Shock transcription Factor
S000002442	YDR035W	ARO3	0.347588	AROmatic amino acid requiring
S000000029	YAL031C	GIP4	0.347282	Glc7 Interacting Protein
S000002524	YDR117C	TMA64	0.347246	Translation Machinery Associated
S000003974	YLL051C	FRE6	0.346746	Ferric REductase
S000004823	YMR210W	MGL2	0.346725	MonoacylGlycerol Lipase
S000028547	YFL041W-A		0.34657
S000004347	YLR355C	ILV5	0.34627	IsoLeucine-plus-Valine requiring
S000006362	YPR158W	CUR1	0.346122	Curing of [URe3]
S000005817	YOR291W	YPK9	0.346001	Yeast ParK9
S000004669	YMR065W	KAR5	0.345956	KARyogamy
S000001757	YKR049C	FMP46	0.345919	Found in Mitochondrial Proteome
S000000251	YBR047W	FMP23	0.345283	Found in Mitochondrial Proteome
S000004808	YMR195W	ICY1	0.34458	Interacting with the CYtoskeleton
S000005741	YOR215C	AIM41	0.344377	Altered Inheritance of Mitochondria
S000003128	YGL160W	AIM14	0.344066	Altered Inheritance rate of Mitochondria
S000002886	YDR478W	SNM1	0.343973	Suppressor of Nuclear Mitochondrial endoribonuclease
S000004246	YLR256W	HAP1	0.343842	Heme Activator Protein
S000004887	YMR274C	RCE1	0.343793	Ras and a-factor Converting Enzyme
S000005184	YNL240C	NAR1	0.343601	Nuclear Architecture Related
S000001721	YKR013W	PRY2	0.342258	Pathogen Related in Yeast
S000001631	YKL148C	SDH1	0.342089	Succinate DeHydrogenase
S000001885	YFL009W	CDC4	0.342068	Cell Division Cycle
S000002180	YDL022W	GPD1	0.342035	Glycerol-3-Phosphate Dehydrogenase
S000004385	YLR393W	ATP10	0.341662	ATP synthase
S000001586	YKL103C	APE1	0.341661	AminoPeptidase
S000002327	YDL168W	SFA1	0.341165	Sensitive to FormAldehyde
S000000659	YCR063W	BUD31	0.341051	BUD site selection
S000004667	YMR063W	RIM9	0.340539	Regulator of IME2
S000005747	YOR221C	MCT1	0.340316	Malonyl-CoA:ACP Transferase
S000005656	YOR130C	ORT1	0.339447	ORnithine Transporter
S000003948	YLL025W	PAU17	0.33941	seriPAUperin
S000004096	YLR106C	REA1	0.339357	Ribosome Export/Assembly
S000000199	YBL103C	RTG3	0.339328	ReTroGrade regulation
S000004916	YMR301C	ATM1	0.339146	ABC Transporter, Mitochondrial
S000004657	YMR053C	STB2	0.338807	Sin Three Binding protein
S000005916	YOR389W		0.338732
S000003449	YGR217W	CCH1	0.338714	Calcium Channel Homolog
S000001779	YKR071C	DRE2	0.338569	Derepressed for Ribosomal protein S14 Expression
S000005018	YNL074C	MLF3	0.338398	Multicopy suppressor of LeFlunomide sensitivity
S000001298	YIL036W	CST6	0.338	Chromosome STability
S000002938	YDR530C	APA2	0.337256	AP4A phosphorylase
S000005096	YNL152W	INN1	0.336997	required for INgressioN
S000000113	YBL017C	PEP1	0.336731	carboxyPEPtidase Y-deficient
S000004622	YMR020W	FMS1	0.336601	Fenpropimorph-resistance Multicopy Suppressor
S000005047	YNL103W	MET4	0.336581	METhionine requiring
S000003689	YJL153C	INO1	0.336284	INOsitol requiring
S000003929	YLL006W	MMM1	0.336252	Maintenance of Mitochondrial Morphology
S000006142	YPL221W	FLC1	0.336021	FLavin Carrier
S000000939	YER137C		0.335585
S000002151	YBL111C		0.335551
S000001041	YHL049C		0.334592
S000000769	YEL043W	GTA1	0.333905	Golgi vesicle Trafficking Associated
S000001275	YIL013C	PDR11	0.333595	Pleiotropic Drug Resistance
S000005771	YOR245C	DGA1	0.333334	DiacylGlycerol Acyltransferase
S000002668	YDR260C	SWM1	0.333329	Spore Wall Maturation
S000000271	YBR067C	TIP1	0.333246	Temperature shock-Inducible Protein
S000001359	YIL097W	FYV10	0.333185	Function required for Yeast Viability
S000005225	YNL281W	HCH1	0.333151	High-Copy Hsp90 suppressor
S000005485	YOL125W	TRM13	0.332285	TRna Methyltransferase
S000002831	YDR423C	CAD1	0.331576	CADmium resistance
S000001341	YIL079C	AIR1	0.330859	Arginine methyltransferase-Interacting RING finger protein
S000001090	YHR048W	YHK8	0.330775
S000004115	YLR125W		0.330693
S000003819	YJR058C	APS2	0.330372	clathrin Associated Protein complex Small subunit
S000000649	YCR053W	THR4	0.33007	THReonine requiring
S000028538	YDR169C-A		0.33007
S000002513	YDR106W	ARP10	0.329702	Actin-Related Protein
S000002283	YDL125C	HNT1	0.329661	Histidine triad NucleoTide-binding
S000005260	YNL316C	PHA2	0.329614	PHenylAlanine requiring
S000003235	YGR003W	CUL3	0.329463	CULlin
S000006319	YPR115W	RGC1	0.328341	Regulator of the Glycerol Channel
S000006109	YPL188W	POS5	0.327954	PerOxide Sensitive
S000001474	YIR035C	NRE1	0.327822	Novel REductase
S000002913	YDR505C	PSP1	0.327493	Polymerase SuPpressor
S000005420	YOL059W	GPD2	0.326958	Glycerol-3-Phosphate Dehydrogenase
S000004315	YLR323C	CWC24	0.326869	Complexed With Cef1p
S000000934	YER132C	PMD1	0.326194	Paralog of MDS3
S000005171	YNL227C	JJJ1	0.326007	J-protein (Type III)
S000001535	YKL052C	ASK1	0.325279	Associated with Spindles and Kinetochores
S000004599	YML130C	ERO1	0.324959	ER Oxidation or Endoplasmic Reticulum Oxidoreductin
S000000994	YHL002W	HSE1	0.324959	Has Symptoms of class E mutants; resembles Hbp, Stam and East
S000003242	YGR010W	NMA2	0.324424	Nicotinamide Mononucleotide Adenylyltransferase
S000000073	YAR020C	PAU7	0.324257	seriPAUperin family
S000000524	YCL019W		0.323883
S000002177	YDL019C	OSH2	0.323691	OxySterol binding protein Homolog
S000005315	YNR032W	PPG1	0.323563	Protein Phosphatase involved in Glycogen accumulation
S000002140	YAL064C-A	TDA8	0.323116	Topoisomerase I Damage Affected
S000002624	YDR216W	ADR1	0.322869	Alcohol Dehydrogenase II synthesis Regulator
S000001154	YHR112C		0.322465
S000028854	YOL097W-A		0.322427
S000002225	YDL067C	COX9	0.321781	Cytochrome c OXidase
S000004979	YNL034W		0.321344
S000005198	YNL254C	RTC4	0.321297	Restriction of Telomere Capping
S000002414	YDR007W	TRP1	0.321193	TRyPtophan
S000005824	YOR298W	MUM3	0.321074	MUddled Meiosis
S000001164	YHR122W	CIA2	0.321048	Cytosolic Iron-sulfur protein Assembly
S000004063	YLR073C	RFU1	0.321008	Regulator of Free Ubiquitin chains
S000004240	YLR250W	SSP120	0.320881	Saccharomyces Secretory Protein
S000000691	YCR095C	OCA4	0.320377	Oxidant-induced Cell-cycle Arrest
S000002279	YDL121C	EXP1	0.320192	ER eXport of Pma1
S000005310	YNR027W	BUD17	0.320177	BUD site selection
S000006429	YLR390W-A	CCW14	0.319954	Covalently linked Cell Wall protein
S000087160	YGL194C-A		0.319797
S000001335	YIL073C	SPO22	0.319783	SPOrulation
S000004405	YLR413W	INA1	0.318875	INdicator of Abscission
S000006528	tC(GCA)P1	SNR70	0.318716	Small Nucleolar RNA
S000005927	YPL006W	NCR1	0.318501	Niemann-pick type C Related
S000000301	YBR097W	VPS15	0.318258	Vacuolar Protein Sorting
S000002429	YDR022C	ATG31	0.318211	AuTophaGy related
S000001282	YIL020C	HIS6	0.318066	HIStidine requiring
S000004477	YML015C	TAF11	0.317199	TATA binding protein-Associated Factor
S000001345	YIL083C	CAB2	0.316983	Coenzyme A Biosynthesis
S000002270	YDL112W	TRM3	0.316906	Transfer RNA Methyltransferase
S000122558	YPR010C-A	MIN8	0.316636	mitochondrial MINi protein of 8 kDa
S000005640	YOR114W	DPI34	0.316477	Delta-Psi dependent mitochondrial Import protein of ~34 kDa
S000001774	YKR066C	CCP1	0.316261	Cytochrome c Peroxidase
S000006286	YPR082C	DIB1	0.3156	S. pombe DIm1+ in Budding yeast
S000001407	YIL145C	PAN6	0.315588	PANtothenate biosynthesis
S000001139	YHR097C	PAL2	0.315487	Pears And Lemons
S000005913	YOR386W	PHR1	0.314943	PHotoreactivation Repair deficient
S000001082	YHR040W	BCD1	0.31302	Box C/D snoRNA accumulation
S000000743	YEL017W	GTT3	0.312851	GlutaThione Transferase
S000005566	YOR040W	GLO4	0.31244	GLyOxalase
S000006237	YPR033C	HTS1	0.312408	Histidine-Trna Synthetase
S000005074	YNL130C	CPT1	0.312066	CholinePhosphoTransferase
S000006196	YPL275W	FDH2	0.31171	Formate DeHydrogenase
S000004581	YML113W	DAT1	0.310859	DATin
S000000200	YBL104C	SEA4	0.310559	SEh1-Associated
S000003359	YGR127W		0.310488
S000007352	YOR142W-B		0.310213
S000000017	YAL019W	FUN30	0.310086	Function Unknown Now
S000000665	YCR069W	CPR4	0.30995	Cyclosporin-sensitive Proline Rotamase
S000003851	YJR091C	JSN1	0.309817	Just Say No
S000000731	YEL005C	VAB2	0.309741	VAc8p Binding
S000001611	YKL128C	PMU1	0.309577	PhosphoMUtase
S000001775	YKR067W	GPT2	0.309301	Glycerol-3-Phosphate acylTransferase
S000004879	YMR266W	RSN1	0.308997	Rescue of Sro7 at high Nacl
S000001193	YHR150W	PEX28	0.308933	PEroXisome related
S000002281	YDL123W	SNA4	0.308534	Sensitivity to NA+
S000001044	YHR002W	LEU5	0.308431	LEUcine biosynthesis
S000001398	YIL136W	OM45	0.307756	Outer Membrane
S000004521	YML057W	CMP2	0.306913	CalModulin binding Protein
S000002287	YDL129W		0.306822
S000000980	YER178W	PDA1	0.306722	Pyruvate Dehydrogenase Alpha
S000001228	YHR185C	PFS1	0.306676	Prospore Formation at Spindles
S000001308	YIL046W	MET30	0.306629	METhionine requiring
S000005347	YNR064C		0.305483
S000003737	YJL201W	ECM25	0.305438	ExtraCellular Mutant
S000001629	YKL146W	AVT3	0.30531	Amino acid Vacuolar Transport
S000002873	YDR465C	RMT2	0.304636	aRginine MeThyltransferase
S000005883	YOR356W	CIR2	0.304579	Changed Intracellular Redox state
S000003536	YIL014C-A		0.304384
S000000951	YER149C	PEA2	0.304281	PEAnut shmoo mutant
S000001612	YKL129C	MYO3	0.304258	MYOsin
S000003244	YGR012W	MCY1	0.303959	putative Mitochondrial CYsteine synthase
S000001658	YKL175W	ZRT3	0.302906	Zinc-Regulated Transporter
S000004011	YLR021W	IRC25	0.302887	Increased Recombination Centers
S000004798	YMR186W	HSC82	0.302507
S000001954	YER044C-A	MEI4	0.302443	MEIosis-specific
S000005865	YOR338W		0.302436
S000002324	YDL165W	CDC36	0.302007	Cell Division Cycle
S000004012	YLR022C	SDO1	0.301848
S000000840	YER038C	KRE29	0.301787	Killer toxin REsistant
S000002856	YDR448W	ADA2	0.301471	transcriptional ADAptor
S000001490	YKL007W	CAP1	0.30135	CAPping
S000000851	YER049W	TPA1	0.30104	Termination and PolyAdenylation
S000000431	YBR227C	MCX1	0.300531	Mitochondrial ClpX
S000005687	YOR161C	PNS1	0.300475	pH Nine Sensitive
S000002905	YDR497C	ITR1	0.29973	myo-Inositol TRansporter
S000001560	YKL077W	PSG1	0.299642	Pma1 Stabilization in the Golgi
S000000340	YBR136W	MEC1	0.299455	Mitosis Entry Checkpoint
S000006492	snR3		0.299379
S000002762	YDR354W	TRP4	0.298931	TRyPtophan
S000002507	YDR100W	TVP15	0.298912	Tlg2-Vesicle Protein
S000004142	YLR152C		0.298907
S000004369	YLR377C	FBP1	0.298604	Fructose-1,6-BisPhosphatase
S000003366	YGR134W	CAF130	0.298152	CCR4 Associated Factor
S000002644	YDR236C	FMN1	0.297958	FMN biosynthesis
S000001671	YKL188C	PXA2	0.297861	PeroXisomal ABC-transporter
S000001672	YKL189W	HYM1	0.29763
S000003189	YGL221C	NIF3	0.297156	Ngg1p-Interacting Factor
S000002155	YBR012W-B		0.297037
S000001114	YHR072W	ERG7	0.296762	ERGosterol biosynthesis
S000005165	YNL221C	POP1	0.296738	Processing Of Precursor RNAs
S000004566	YML100W	TSL1	0.296729	Trehalose Synthase Long chain
S000001381	YIL119C	RPI1	0.296704	Ras-cAMP Pathway Inhibitor
S000003786	YJR025C	BNA1	0.29627	Biosynthesis of Nicotinic Acid
S000002335	YDL176W	IPF1	0.295977	Involved in actin Patch Formation
S000001093	YHR051W	COX6	0.295914	Cytochrome c OXidase
S000003013	YGL045W	RIM8	0.294923	Regulator of IME2
S000002163	YDL005C	MED2	0.294409	MEDiator complex
S000005892	YOR365C		0.294372
S000004024	YLR034C	SMF3	0.293763
S000005650	YOR124C	UBP2	0.292914	UBiquitin-specific Protease
S000005570	YOR044W	IRC23	0.292721	Increased Recombination Centers
S000028551	YGR240C-A		0.292682
S000000970	YER168C	CCA1	0.292232	tRNA CCA-pyrophosphorylase
S000004379	YLR387C	REH1	0.291822	REI1 Homolog
S000004081	YLR091W	GEP5	0.291669	GEnetic interactors of Prohibitins
S000005238	YNL294C	RIM21	0.291602	Regulator of IME2
S000000097	YBL001C	ECM15	0.291417	ExtraCellular Mutant
S000000890	YER088C	DOT6	0.291265	Disruptor Of Telomeric silencing
S000003300	YGR068C	ART5	0.291177	Arrestin-Related Trafficking adaptors
S000001534	YKL051W	SFK1	0.291162	Suppressor of Four Kinase
S000001878	YFL016C	MDJ1	0.29093	Mitochondrial DnaJ
S000003183	YGL215W	CLG1	0.290715	Cyclin-Like Gene
S000001324	YIL062C	ARC15	0.290687	ARp2/3 Complex subunit
S000004118	YLR128W	DCN1	0.290656	Defective in Cullin Neddylation
S000000036	YAL038W	CDC19	0.290343	Cell Division Cycle
S000003417	YGR185C	TYS1	0.290264	TYrosyl-tRNA Synthetase
S000000237	YBR033W	EDS1	0.28982	Expression Dependent on Slt2
S000000690	YCR094W	CDC50	0.289756	Cell Division Cycle
S000000461	YBR257W	POP4	0.289693	Processing Of Precursor RNAs
S000001444	YIR005W	IST3	0.289662	Increased Sodium Tolerance
S000004201	YLR211C	ATG38	0.289565	AuTophaGy related
S000001387	YIL125W	KGD1	0.289206	alpha-KetoGlutarate Dehydrogenase
S000113589	YPR145C-A		0.289163
S000002458	YDR051C	DET1	0.289084	Decreased Ergosterol Transport
S000003187	YGL219C	MDM34	0.289009	Mitochondrial Distribution and Morphology
S000003768	YJR008W	MHO1	0.288944	Memo HOmolog
S000004739	YMR132C	JLP2	0.288656	dnaJ-Like Protein
S000002269	YDL111C	RRP42	0.288037	Ribosomal RNA Processing
S000005733	YOR207C	RET1	0.288002	Reduced Efficiency of Termination
S000005500	YOL140W	ARG8	0.287876	ARGinine requiring
S000004154	YLR164W	SHH4	0.287277	SDH4 Homolog
S000005425	YOL064C	MET22	0.287076	METhionine requiring
S000007310	snR76		0.286864
S000001113	YHR071W	PCL5	0.286692	Pho85 CycLin
S000004004	YLR014C	PPR1	0.286412	Pyrimidine Pathway Regulation
S000004999	YNL054W	VAC7	0.286379	VACuolar segregation
S000007522	YBR085C-A		0.286377
S000002795	YDR387C	CIN10	0.285726	Chromosome INstability
S000003883	YJR122W	IBA57	0.285503	Iron-sulfur cluster assembly factor for Biotin synthase and Aconitase-like mitochondrial proteins
S000006298	YPR094W	RDS3	0.285289	Regulator of Drug Sensitivity
S000001808	YKR100C	SKG1	0.285131	Suppressor of lethality of Kex2 Gas1 double null mutant
S000001526	YKL043W	PHD1	0.284818	PseudoHyphal Determinant
S000003470	YGR238C	KEL2	0.284771	KELch repeat
S000000211	YBR007C	DSF2	0.284685	Deletion Suppressor of mptFive/pufFive mutation
S000001498	YKL015W	PUT3	0.284525	Proline UTilization
S000004034	YLR044C	PDC1	0.284213	Pyruvate DeCarboxylase
S000006560	tE(UUC)M		0.284081
S000004927	YMR310C		0.284044
S000006297	YPR093C	ASR1	0.283951	Alcohol Sensitive Ring/PHD finger
S000002819	YDR411C	DFM1	0.283838	Der1-like Family Member
S000005953	YPL032C	SVL3	0.283803	Styryl dye Vacuolar Localization
S000000349	YBR145W	ADH5	0.283614	Alcohol DeHydrogenase
S000005981	YPL060W	MFM1	0.283512	Mrs2 Function Modulating factor
S000002396	YDL237W	AIM6	0.283469	Altered Inheritance rate of Mitochondria
S000003941	YLL018C	DPS1	0.283343
S000004032	YLR042C	NFG1	0.282978	Negative regulator of the Filamentous Growth MAPK pathway
S000000224	YBR020W	GAL1	0.282768	GALactose metabolism
S000006194	YPL273W	SAM4	0.282368	S-AdenosylMethionine metabolism
S000006226	YPR022C	SDD4	0.282038	Suppressor of Degenerative Death
S000002817	YDR409W	SIZ1	0.282005	SAP and mIZ-finger domain
S000002937	YDR529C	QCR7	0.281542	ubiQuinol-cytochrome C oxidoReductase
S000005619	YOR093C	CMR2	0.281478	Changed Mutation Rate
S000005187	YNL243W	SLA2	0.281274	Synthetic Lethal with ABP1
S000006224	YPR020W	ATP20	0.281142	ATP synthase
S000001633	YKL150W	MCR1	0.280315	Mitochondrial NADH-Cytochrome b5 Reductase
S000000126	YBL030C	PET9	0.280194	PETite
S000004049	YLR059C	REX2	0.28014	Rna EXonuclease
S000002514	YDR107C	TMN2	0.280073	TransMembrane Nine
S000006101	YPL180W	TCO89	0.279662	Tor Complex One
S000002319	YDL160C	DHH1	0.279595	DEAD box Helicase Homolog
S000001060	YHR018C	ARG4	0.279272	ARGinine requiring
S000001533	YKL050C		0.279247
S000002245	YDL087C	LUC7	0.279075	Lethal Unless Cap-binding complex is produced
S000003553	YJL016W	TPH3	0.279062	Twin PH domain-3
S000000248	YBR044C	TCM62	0.278973	TriCarboxylic acid cycle Mutant
S000005655	YOR129C	AFI1	0.278913	ArF3-Interacting protein
S000002585	YDR178W	SDH4	0.278677	Succinate DeHydrogenase
S000004597	YML128C	MSC1	0.278498	Meiotic Sister-Chromatid recombination
S000000417	YBR213W	MET8	0.27838	METhionine requiring
S000005917	YOR390W	FEX1	0.278257
S000003578	YJL042W	MHP1	0.277974	MAP-Homologous Protein
S000003116	YGL148W	ARO2	0.27789	AROmatic amino acid requiring
S000004790	YMR178W	FPY1	0.277852	FAD PYrophosphatase
S000000050	YAL054C	ACS1	0.277718	Acetyl CoA Synthetase
S000001117	YHR075C	PPE1	0.27712	Phosphoprotein Phosphatase methylEsterase
S000002610	YDR202C	RAV2	0.277102	Regulator of (H+)-ATPase in Vacuolar membrane
S000005227	YNL283C	WSC2	0.276835	cell Wall integrity and Stress response Component
S000001478	YIR039C	YPS6	0.276763	YaPSin
S000000363	YBR159W	IFA38	0.276502
S000000704	YCR107W	AAD3	0.276333	Aryl-Alcohol Dehydrogenase
S000002563	YDR156W	RPA14	0.276193	RNA Polymerase A
S000003620	YJL084C	ALY2	0.276125	Arrestin-Like Yeast protein
S000000157	YBL061C	SKT5	0.275982
S000005575	YOR049C	RSB1	0.275895	Resistance to Sphingoid long-chain Base
S000003693	YJL157C	FAR1	0.275822	Factor ARrest
S000003956	YLL033W	IRC19	0.275689	Increased Recombination Centers
S000000314	YBR110W	ALG1	0.275658	Asparagine-Linked Glycosylation
S000003601	YJL065C	DLS1	0.275479	Dpb3-Like Subunit of ISW2/yCHRAC complex
S000002851	YDR443C	SSN2	0.275394	Suppressor of SNf1
S000002134	YAL034C	FUN19	0.275254	Function Unknown Now
S000004380	YLR388W	RPS29A	0.275222	Ribosomal Protein of the Small subunit
S000004320	YLR328W	NMA1	0.275172	Nicotinamide Mononucleotide Adenylyltransferase
S000028808	YLR264C-A		0.27494
S000005873	YOR346W	REV1	0.274772	REVersionless
S000001302	YIL040W	APQ12	0.274537	APical growth revealed by Quantitative morphological analysis
S000002332	YDL173W	PAR32	0.274332	Phosphorylated After Rapamycin
S000005434	YOL073C	DSC2	0.273903	Defective for SREBP Cleavage
S000001848	YFL046W	FMP32	0.27368	Found in Mitochondrial Proteome
S000001657	YKL174C	TPO5	0.273483	Transporter of POlyamines
S000001001	YHL009C	YAP3	0.273453	Yeast AP-1
S000004814	YMR201C	RAD14	0.273238	RADiation sensitive
S000002548	YDR141C	DOP1	0.273234	homolog of A. nidulans DOPey
S000005498	YOL138C	RTC1	0.272969	Restriction of Telomere Capping
S000003304	YGR072W	UPF3	0.272651	UP Frameshift
S000003080	YGL112C	TAF6	0.272319	TATA binding protein-Associated Factor
S000006027	YPL106C	SSE1	0.272191	Stress Seventy subfamily E
S000004282	YLR291C	GCD7	0.271878	General Control Derepressed
S000003583	YJL047C	RTT101	0.271847	Regulator of Ty1 Transposition
S000004954	YNL009W	IDP3	0.271242	Isocitrate Dehydrogenase, NADP-dependent
S000007410	YDR210C-D		0.270949
S000006138	YPL217C	BMS1	0.270756	BMh Sensitive
S000000552	YCL047C	POF1	0.27066	Promoter Of Filamentation
S000001263	YIL001W		0.270482
S000003261	YGR029W	ERV1	0.27047	Essential for Respiration and Viability
S000006282	YPR078C		0.270093
S000005424	YOL063C	CRT10	0.269704	Constitutive RNR Transcription regulators
S000000445	YBR241C	VVS1	0.269584	Vacuolar protein Vital for Stress response
S000004923	YMR306W	FKS3	0.269578	FK506 Sensitivity
S000001383	YIL121W	QDR2	0.269552	QuiniDine Resistance
S000004391	YLR399C	BDF1	0.269039	BromoDomain Factor
S000001440	YIR001C	SGN1	0.26892	Slower Growth on Non-fermentable carbon sources
S000002578	YDR171W	HSP42	0.268912	Heat Shock Protein
S000001804	YKR096W	ESL2	0.268649	EST/SMG-like
S000000888	YER086W	ILV1	0.26854	IsoLeucine-plus-Valine requiring
S000005175	YNL231C	PDR16	0.268319	Pleiotropic Drug Resistance
S000000538	YCL033C	MXR2	0.267984	peptide Methionine sulfoXide Reductase
S000005396	YOL036W		0.26797
S000003415	YGR183C	QCR9	0.26793	ubiQuinol-cytochrome C oxidoReductase
S000006318	YPR114W		0.267645
S000002538	YDR131C		0.266901
S000000612	YCR019W	MAK32	0.266812	MAintenance of Killer
S000001413	YIL151C	ESL1	0.266624	EST/SMG-like
S000004168	YLR178C	TFS1	0.266527	cdc Twenty-Five Suppressor
S000006191	YPL270W	MDL2	0.266433	MultiDrug resistance-Like
S000006214	YPR010C	RPA135	0.265908	RNA Polymerase A
S000005876	YOR349W	CIN1	0.265884	Chromosome INstability
S000006432	YIL009C-A	EST3	0.265556	Ever Shorter Telomeres
S000005976	YPL055C	LGE1	0.265525	LarGE cells
S000006405	YPR201W	ARR3	0.265511	ARsenicals Resistance
S000006445	snR54		0.263943
S000005266	YNL322C	KRE1	0.263819	Killer toxin REsistant
S000007358	YPL257W-B		0.263815
S000004951	YNL006W	LST8	0.263604	Lethal with Sec Thirteen
S000005788	YOR262W	GPN2	0.263482	Gly-Pro-Asn (N) motif
S000005338	YNR055C	HOL1	0.263422	HistidinOl
S000000746	YEL020C	PXP1	0.263314	PeroXisomal Protein
S000000388	YBR184W		0.263275
S000004902	YMR289W	ABZ2	0.26262	para-AminoBenZoic acid (PABA) biosynthesis
S000007385	YNL054W-B		0.262583
S000002696	YDR288W	NSE3	0.262457	Non SMC Element
S000003813	YJR052W	RAD7	0.262253	RADiation sensitive
S000003499	YGR267C	FOL2	0.261886	FOLic acid synthesis
S000000892	YER090W	TRP2	0.261847	TRyPtophan
S000003336	YGR104C	SRB5	0.261555	Suppressor of RNA polymerase B
S000002884	YDR476C		0.261061
S000001576	YKL093W	MBR1	0.260826	Mitochondrial Biogenesis Regulation
S000002680	YDR272W	GLO2	0.260779	GLyOxalase
S000005087	YNL143C		0.260628
S000000854	YER052C	HOM3	0.26054	HOMoserine requiring
S000002746	YDR338C		0.260393
S000001626	YKL143W	LTV1	0.260238	Low Temperature Viability
S000002470	YDR063W	AIM7	0.260097	Altered Inheritance rate of Mitochondria
S000004354	YLR362W	STE11	0.260049	STErile
S000003543	YJL006C	CTK2	0.259999	Carboxy-Terminal domain Kinase
S000005451	YOL091W	SPO21	0.259925	SPOrulation
S000000089	YAR064W		0.259791
S000007247	YML081C-A	ATP18	0.259672	ATP synthase
S000000886	YER084W		0.259387
S000000906	YER104W	RTT105	0.25889	Regulator of Ty1 Transposition
S000005757	YOR231W	MKK1	0.25889	Mitogen-activated protein Kinase-Kinase
S000001329	YIL067C		0.258842
S000003292	YGR060W	ERG25	0.258598	ERGosterol biosynthesis
S000004740	YMR133W	REC114	0.25855	RECombination
S000000895	YER093C	TSC11	0.258305	Temperature-sensitive Suppressors of Csg2 mutants
S000006451	snR60		0.258171
S000001339	YIL077C	RCI37	0.258148	Respiratory Chain Interacting protein of ~37 kDa
S000005211	YNL267W	PIK1	0.258071	Phosphatidyl Inositol Kinase
S000003710	YJL174W	KRE9	0.257893	Killer toxin REsistant
S000003368	YGR136W	LSB1	0.2577	Las Seventeen Binding protein
S000002777	YDR369C	XRS2	0.25764	X-Ray Sensitive
S000005527	YOR001W	RRP6	0.256917	Ribosomal RNA Processing
S000005407	YOL047C	LDS2	0.25657	Lipid Droplets in Sporulation
S000001205	YHR162W	MPC2	0.256391	Mitochondrial Pyruvate Carrier
S000005538	YOR012W		0.256116
S000028818	YCR024C-B		0.256114
S000004071	YLR081W	GAL2	0.256073	GALactose metabolism
S000006278	YPR074C	TKL1	0.256028	TransKetoLase
S000001466	YIR027C	DAL1	0.255961	Degradation of Allantoin
S000000263	YBR059C	AKL1	0.255848	Ark family Kinase-Like protein
S000001030	YHL038C	CBP2	0.255822	Cytochrome B mRNA Processing
S000000871	YER069W	ARG5,6	0.2558	ARGinine requiring
S000000718	YCR073W-A	SOL2	0.255175	Suppressor Of Los1-1
S000001124	YHR082C	KSP1	0.255132	Kinase Suppressing Prp20-10
S000006244	YPR040W	TIP41	0.254937	Tap42 Interacting Protein
S000003865	YJR104C	SOD1	0.254783	SuperOxide Dismutase
S000000058	YAL062W	GDH3	0.254744	Glutamate DeHydrogenase
S000002712	YDR304C	CPR5	0.254727	Cyclosporin-sensitive Proline Rotamase
S000003129	YGL161C	YIP5	0.254718	Ypt-Interacting Protein
S000001727	YKR019C	IRS4	0.254547	Increased rDNA Silencing
S000003898	YJR137C	MET5	0.253695	METhionine requiring
S000002339	YDL180W		0.25346
S000000894	YER092W	IES5	0.253399	Ino Eighty Subunit
S000005910	YOR383C	FIT3	0.253333	Facilitator of Iron Transport
S000000372	YBR168W	PEX32	0.253323	PEroXisome related
S000001409	YIL147C	SLN1	0.253177	Synthetic Lethal of N-end rule
S000003423	YGR191W	HIP1	0.252987	HIstidine Permease
S000000054	YAL058W	CNE1	0.252931	CalNExin and calreticulin homolog
S000005877	YOR350C	MNE1	0.25281
S000000048	YAL051W	OAF1	0.252755	Oleate-Activated transcription Factor
S000002436	YDR029W		0.25263
S000002993	YGL025C	PGD1	0.252578	PolyGlutamine Domain
S000006150	YPL229W		0.252312
S000005642	YOR116C	RPO31	0.252172	RNA POlymerase
S000001551	YKL068W	NUP100	0.252155	NUclear Pore
S000003241	YGR009C	SEC9	0.251763	SECretory
S000003613	YJL077C	ICS3	0.251513	Increased Copper Sensitivity
S000006353	YPR149W	NCE102	0.251195	NonClassical Export
S000000754	YEL028W		0.251122
S000003464	YGR232W	NAS6	0.251041	Non-ATPase Subunit 6
S000006160	YPL239W	YAR1	0.251026	Yeast Ankyrin Repeat
S000002147	YBL005W-B		0.250978
S000004515	YML051W	GAL80	0.250963	GALactose metabolism
S000001805	YKR097W	PCK1	0.250913	Phosphoenolpyruvate CarboxyKinase
S000001016	YHL024W	RIM4	0.250642	Regulator of IME2
S000028524	YKL068W-A		0.250569
S000005136	YNL192W	CHS1	0.250541	CHitin Synthase
S000000466	YBR262C	MIC12	0.250362	MItochondrial contact site and Cristae organizing system
S000000206	YBR002C	RER2	0.25005	Retention in the Endoplasmic Reticulum
S000001690	YKL207W	EMC3	0.249646	ER Membrane protein Complex
S000001002	YHL010C	ETP1	0.249432	Ethanol Tolerance Protein
S000001929	YFR033C	QCR6	0.24943	ubiQuinol-cytochrome C oxidoReductase
S000003846	YJR086W	STE18	0.249303	STErile
S000005068	YNL124W	NAF1	0.248947	Nuclear Assembly Factor
S000004310	YLR318W	EST2	0.248882	Ever Shorter Telomeres
S000006071	YPL150W		0.248645
S000001122	YHR080C	LAM4	0.248496	Lipid transfer protein Anchored at Membrane contact sites
S000001448	YIR009W	MSL1	0.248399	MUD Synthetic Lethal
S000003857	YJR096W		0.247227
S000004900	YMR287C	DSS1	0.246993	Deletion of SUV3 Supressor
S000003179	YGL211W	NCS6	0.246961	Needs Cla4 to Survive
S000002877	YDR469W	SDC1	0.246846	Set1c, homolog of Dpy30 from C.elegans
S000005890	YOR363C	PIP2	0.246843	Peroxisome Induction Pathway
S000000103	YBL007C	SLA1	0.246656	Synthetic Lethal with ABP1
S000003402	YGR170W	PSD2	0.246521	PhosphatidylSerine Decarboxylase
S000004637	YMR034C	RCH1	0.246494	Regulator of Calcium Homeostasis
S000000343	YBR139W	ATG42	0.246423	AuTophaGy
S000006262	YPR058W	YMC1	0.245904	Yeast Mitochondrial Carrier
S000003749	YJL213W		0.245462
S000003123	YGL155W	CDC43	0.245446	Cell Division Cycle
S000001004	YHL012W		0.245443
S000006157	YPL236C	ENV7	0.245319	late ENdosome and Vacuole interface function
S000005421	YOL060C	MAM3	0.245168
S000005722	YOR196C	LIP5	0.245017	LIPoic acid
S000005204	YNL260C	LTO1	0.244977	required for biogenesis of the Large ribosomal subunit and initiation of Translation in Oxygen
S000003233	YGR001C	EFM5	0.244781	Elongation Factor Methyltransferase
S000000309	YBR105C	VID24	0.24474	Vacuolar Import and Degradation
S000000227	YBR023C	CHS3	0.244575	CHitin Synthase-related
S000000760	YEL034W	HYP2	0.244266	HYPusine-containing protein
S000005411	YOL051W	GAL11	0.244126	GALactose metabolism
S000028732	YAL037C-A		0.244073
S000004992	YNL047C	SLM2	0.244024	Synthetic Lethal with Mss4
S000002978	YGL010W	MPO1	0.243797	Metabolism of PHS to Odd-numbered fatty acids
S000007293	snR11		0.243677
S000001797	YKR089C	TGL4	0.243404	TriacylGlycerol Lipase
S000006081	YPL160W	CDC60	0.243396	Cell Division Cycle
S000005368	YOL008W	COQ10	0.24277	COenzyme Q
S000001553	YKL070W		0.242755
S000000747	YEL021W	URA3	0.242721	URAcil requiring
S000006211	YPR007C	REC8	0.242548	RECombination
S000006097	YPL176C	TRE1	0.242488	Transferrin REceptor like
S000000702	YCR105W	ADH7	0.242284	Alcohol DeHydrogenase
S000000762	YEL036C	ANP1	0.242067	ANP and osmotic sensitive
S000006313	YPR109W	GLD1	0.242053	Golgi/endosome Localized Dsc protein
S000000943	YER141W	COX15	0.241852	Cytochrome c OXidase
S000000125	YBL029W		0.241518
S000002506	YDR099W	BMH2	0.241478	Brain Modulosignalin Homolog
S000000197	YBL101C	ECM21	0.241364	ExtraCellular Mutant
S000005969	YPL048W	CAM1	0.241351	Calcium And Membrane-binding protein
S000006092	YPL171C	OYE3	0.241247	Old Yellow Enzyme
S000005745	YOR219C	STE13	0.241117	STErile
S000001056	YHR014W	SPO13	0.240913	SPOrulation
S000004404	YLR412W	BER1	0.240881	Benomyl REsistant 1
S000004490	YML028W	TSA1	0.240841	Thiol-Specific Antioxidant
S000005897	YOR370C	MRS6	0.240624	Mitochondrial RNA Splicing
S000001204	YHR161C	YAP1801	0.240601	Yeast Assembly Polypeptide
S000001064	YHR022C		0.240206
S000006215	YPR011C	MRX21	0.240066	Mitochondrial oRganization of gene eXpression (MIOREX)
S000006049	YPL128C	TBF1	0.24006	TTAGGG repeat-Binding Factor
S000000162	YBL066C	SEF1	0.239842	Suppressor of Essential Function
S000004877	YMR264W	CUE1	0.23959	Coupling of Ubiquitin conjugation to ER degradation
S000004584	YML116W	ATR1	0.23958	AminoTriazole Resistance
S000001487	YKL004W	AUR1	0.239006	AUreobasidin A Resistance
S000000797	YEL071W	DLD3	0.238888	D-Lactate Dehydrogenase
S000004559	YML094W	GIM5	0.238501	Gene Involved in Microtubule biogenesis
S000005879	YOR352W	TFB6	0.238493
S000006144	YPL223C	GRE1	0.238429	Genes de Respuesta a Estres (spanish for stress responsive genes)
S000002876	YDR468C	TLG1	0.238387	T-snare affecting a Late Golgi compartment
S000004196	YLR206W	ENT2	0.238316	Epsin N-Terminal homology
S000004705	YMR099C		0.237797
S000006134	YPL213W	LEA1	0.237564	Looks Exceptionally like U2A
S000005272	YNL328C	MDJ2	0.237515	Mitochondrial DnaJ homolog
S000005990	YPL069C	BTS1	0.237508	Bet Two Suppressor
S000005686	YOR160W	MTR10	0.237469	Mrna TRansport defective
S000003272	YGR040W	KSS1	0.237228	Kinase Suppressor of Sst2 mutations
S000004640	YMR037C	MSN2	0.237014	Multicopy suppressor of SNF1 mutation
S000004435	YLR443W	ECM7	0.236984	ExtraCellular Mutant
S000001659	YKL176C	LST4	0.236535	Lethal with Sec Thirteen
S000000881	YER079W		0.236309
S000003344	YGR112W	SHY1	0.236161	SURF Homolog of Yeast
S000029010	SRG1	RME2	0.235543	Regulator of Meiosis 2
S000005443	YOL083W	ATG34	0.235143	AuTophaGy related
S000000403	YBR199W	KTR4	0.234878	Kre Two Related
S000000272	YBR068C	BAP2	0.234647	Branched-chain Amino acid Permease
S000028712	YOR161C-C		0.234628
S000006050	YPL129W	TAF14	0.234622	TATA binding protein-Associated Factor
S000003829	YJR068W	RFC2	0.234611	Replication Factor C
S000005714	YOR188W	MSB1	0.234046	Multicopy Suppression of a Budding defect
S000004645	YMR042W	ARG80	0.234007	ARGinine requiring
S000004316	YLR324W	PEX30	0.233937	PEroXisome related
S000001543	YKL060C	FBA1	0.233554	Fructose-1,6-Bisphosphate Aldolase
S000001285	YIL023C	YKE4	0.233512	Yeast ortholog of mouse KE4
S000000949	YER147C	SCC4	0.233461	Sister Chromatid Cohesion
S000006548	tE(UUC)B		0.233303
S000001352	YIL090W	ICE2	0.23309	Inheritance of Cortical ER
S000003365	YGR133W	PEX4	0.232764	PEroXin
S000002330	YDL171C	GLT1	0.232764	GLuTamate synthase
S000006723	tS(AGA)D3		0.232661
S000005275	YNL331C	AAD14	0.232369	Aryl-Alcohol Dehydrogenase
S000005980	YPL059W	GRX5	0.232298	GlutaRedoXin
S000001281	YIL019W	FAF1	0.232282	Forty (40) S Assembly Factor
S000002457	YDR050C	TPI1	0.231858	Triose-Phosphate Isomerase
S000002587	YDR179W-A	NVJ3	0.231817	Nucleus-Vacuole Junction
S000004994	YNL049C	SFB2	0.231718	Sed Five Binding
S000002829	YDR421W	ARO80	0.23166	AROmatic amino acid requiring
S000004345	YLR353W	BUD8	0.231479	BUD site selection
S000000225	YBR021W	FUR4	0.231292	5-FlUoRouridine sensitivity
S000005173	YNL229C	URE2	0.23105	UREidosuccinate transport
S000001374	YIL112W	HOS4	0.231038	Hda One Similar
S000000172	YBL076C	ILS1	0.230948	IsoLeucine-tRNA Synthetase
S000005405	YOL045W	PSK2	0.230761	Pas domain-containing Serine/threonine protein Kinase
S000004777	YMR167W	MLH1	0.230639	MutL Homolog
S000006678	tP(AGG)C	SUF2	0.230412	SUppression of Frameshift mutation
S000000677	YCR081W	SRB8	0.230223	Suppressor of RNA polymerase B
S000000308	YBR104W	YMC2	0.230057	Yeast Mitochondrial Carrier
S000006439	YCR020W-B	HTL1	0.230037	High-Temperature Lethal
S000003979	YLL056C		0.229771
S000005482	YOL122C	SMF1	0.229727	Suppressor of Mitochondria import Function
S000006169	YPL248C	GAL4	0.229616	GALactose metabolism
S000000549	YCL044C	MGR1	0.229524	Mitochondrial Genome Required
S000003997	YLR007W	NSE1	0.229503	Non-SMC Element
S000004294	YLR303W	MET17	0.228953	METhionine requiring
S000004964	YNL019C		0.228791
S000006563	tF(GAA)D		0.228443
S000007605	YDR379C-A	SDH6	0.22842
S000000875	YER073W	ALD5	0.228393	ALdehyde Dehydrogenase
S000006372	YPR168W	NUT2	0.228206	Negative regulation of URS Two
S000004788	YMR176W	ECM5	0.227662	ExtraCellular Mutant
S000004054	YLR064W	PER33	0.227545	Pore and ER protein, 33 kDa
S000003076	YGL108C		0.227318
S000003994	YLR004C	THI73	0.227287	THIamine regulon
S000003373	YGR141W	VPS62	0.226975	Vacuolar Protein Sorting
S000000925	YER123W	YCK3	0.226883	Yeast Casein Kinase
S000004134	YLR144C	ACF2	0.226828	Assembly Complementing Factor
S000004949	YNL004W	HRB1	0.226342	Hypothetical RNA-Binding protein
S000004813	YMR200W	ROT1	0.225764	Reversal Of Tor2 lethality
S000001269	YIL007C	NAS2	0.225756	Non-ATPase Subunit
S000000522	YCL017C	NFS1	0.22566	NiFS-like
S000001552	YKL069W		0.22563
S000001422	YIL160C	POT1	0.225482	Peroxisomal Oxoacyl Thiolase
S000003249	YGR017W		0.225351
S000006368	YPR164W	MMS1	0.225349	Methyl MethaneSulfonate sensitivity
S000003774	YJR013W	GPI14	0.225201	GlycosylPhosphatidylInositol anchor biosynthesis
S000002935	YDR527W	RBA50	0.224862	RNA polymerase II (B) Associated protein
S000000501	YBR297W	MAL33	0.224662	MALtose
S000000212	YBR008C	FLR1	0.224631	FLuconazole Resistance
S000004535	YML070W	DAK1	0.224558	DihydroxyAcetone Kinase
S000005154	YNL210W	MER1	0.224533	MEiotic Recombination
S000004425	YLR433C	CNA1	0.224245	CalciNeurin A
S000000621	YCR026C	NPP1	0.224059	ecto-Nucleotide Pyrophosphatase/Phosphodiesterase
S000002325	YDL166C	FAP7	0.223858	Factor Activating Pos9
S000001012	YHL020C	OPI1	0.22377	OverProducer of Inositol
S000000880	YER078C	ICP55	0.223443	Intermediate Cleaving Peptidase
S000005749	YOR223W	DSC3	0.223396	Defective for SREBP Cleavage
S000000141	YBL045C	COR1	0.222987	CORe protein of QH2 cytochrome c reductase
S000004966	YNL021W	HDA1	0.222842	Histone DeAcetylase
S000004882	YMR269W	TMA23	0.2227	Translation Machinery Associated
S000004672	YMR068W	AVO2	0.222575	Adheres VOraciously (to TOR2)
S000000341	YBR137W		0.222345
S000001571	YKL088W	CAB3	0.222281	Coenzyme A Biosynthesis
S000006080	YPL159C	PET20	0.22225	PETite colonies
S000003596	YJL060W	BNA3	0.222024	Biosynthesis of Nicotinic Acid
S000003645	YJL109C	UTP10	0.221703	U Three Protein
S000005596	YOR070C	GYP1	0.221585	Gtpase-activating protein for YPt1p
S000005388	YOL028C	YAP7	0.221519	Yeast AP-1
S000004769	YMR159C	ATG16	0.221498	AuTophaGy related
S000003577	YJL041W	NSP1	0.221342	NucleoSkeletal-like Protein
S000001072	YHR030C	SLT2	0.221323	Suppressor of the LyTic phenotype
S000000857	YER055C	HIS1	0.22086	HIStidine
S000002708	YDR300C	PRO1	0.220796	PROline requiring
S000001347	YIL085C	KTR7	0.220476	Kre Two Related
S000001567	YKL084W	HOT13	0.220395	Helper Of Tim
S000000983	YER181C		0.220389
S000003853	YJR093C	FIP1	0.22028	Factor Interacting with Poly(A) polymerase
S000001940	YFR044C	DUG1	0.220275	Deficient in Utilization of Glutathione
S000004301	YLR310C	CDC25	0.22024	Cell Division Cycle
S000004530	YML065W	ORC1	0.220198	Origin Recognition Complex
S000002822	YDR414C	ERD1	0.220011	Endoplasmic reticulum Retention Defective
S000006393	YPR189W	SKI3	0.219951	SuperKIller
S000001870	YFL024C	EPL1	0.21971	Enhancer of Polycomb Like
S000003897	YJR136C	TTI2	0.219599	Two Tel2-Interacting protein
S000001468	YIR029W	DAL2	0.219553	Degradation of Allantoin
S000001590	YKL107W		0.219367
S000007387	YNL284C-B		0.219003
S000003131	YGL163C	RAD54	0.218903	RADiation sensitive
S000000850	YER048C	CAJ1	0.218792
S000003004	YGL036W		0.218745
S000003963	YLL040C	VPS13	0.218474	Vacuolar Protein Sorting
S000002517	YDR110W	FOB1	0.218461	FOrk Blocking less
S000001943	YFR047C	BNA6	0.218364	Biosynthesis of Nicotinic Acid
S000003409	YGR177C	ATF2	0.218045	AcetylTransFerase
S000005294	YNR011C	PRP2	0.217382	Pre-mRNA Processing
S000000440	YBR236C	ABD1	0.217219
S000002569	YDR162C	NBP2	0.217218	Nap1 Binding Protein
S000001502	YKL019W	RAM2	0.217165	RAS protein and A-factor Maturation
S000001391	YIL129C	TAO3	0.216746	Transcriptional Activator of OCH1
S000006175	YPL254W	HFI1	0.216493	Histone H2A Functional Interactor
S000004077	YLR087C	CSF1	0.216387	Cold Sensitive for Fermentation
S000001794	YKR086W	PRP16	0.216252	Pre-mRNA Processing
S000002665	YDR257C	RKM4	0.216	Ribosomal lysine (K) Methyltransferase
S000001373	YIL111W	COX5B	0.215974	Cytochrome c OXidase
S000000885	YER083C	GET2	0.215727	Guided Entry of Tail-anchored proteins
S000004281	YLR290C	COQ11	0.215536	COenzyme Q
S000004641	YMR038C	CCS1	0.215296	Copper Chaperone for SOD1
S000000856	YER054C	GIP2	0.215007	Glc7-Interacting Protein
S000004541	YML076C	WAR1	0.214932	Weak Acid Resistance
S000003839	YJR078W	BNA2	0.214877	Biosynthesis of Nicotinic Acid
S000006376	YPR172W		0.214766
S000000422	YBR218C	PYC2	0.214572	PYruvate Carboxylase
S000004329	YLR337C	VRP1	0.213931	VeRProlin
S000002375	YDL216C	RRI1	0.213582	Regulator of Rub1 specific Isopeptidase
S000005113	YNL169C	PSD1	0.213429	PhosphatidylSerine Decarboxylase
S000003245	YGR013W	SNU71	0.213345	Small NUclear ribonucleoprotein associated
S000006287	YPR083W	MDM36	0.213015	Mitochondrial Distribution and Morphology
S000004476	YML014W	TRM9	0.212972	TRna Methyltransferase
S000028527	YPL189C-A	COA2	0.212494	Cytochrome Oxidase Assembly
S000001075	YHR033W		0.21148
S000006389	YPR185W	ATG13	0.211423	AuTophaGy related
S000005180	YNL236W	SIN4	0.211123	Switch INdependent
S000005189	YNL245C	CWC25	0.210869	Complexed With Cef1p
S000003246	YGR014W	MSB2	0.210407	Multicopy Suppression of a Budding defect
S000004917	YMR302C	YME2	0.210344	Yeast Mitochondrial Escape
S000005463	YOL103W	ITR2	0.210333	myo-Inositol TRansporter
S000002381	YDL222C	FMP45	0.210278	Found in Mitochondrial Proteome
S000004491	YML029W	USA1	0.210267	U1-Snp1 Associating
S000000795	YEL069C	HXT13	0.210206	HeXose Transporter
S000004537	YML072C	TCB3	0.210052	Three Calcium and lipid Binding domains (TriCalBins)
S000005926	YPL005W	AEP3	0.209727	ATPase ExPression
S000003722	YJL186W	MNN5	0.209278	MaNNosyltransferase
S000007362	YPR158C-D		0.209258
S000002301	YDL142C	CRD1	0.208898	CaRDiolipin synthase
S000006219	YPR015C		0.208514
S000003972	YLL049W	LDB18	0.208483	Low Dye Binding
S000005815	YOR289W		0.208406
S000003770	YJR010C-A	SPC1	0.208366	Signal Peptidase Complex
S000005289	YNR006W	VPS27	0.20819	Vacuolar Protein Sorting
S000005648	YOR122C	PFY1	0.208067	ProFilin of Yeast
S000000425	YBR221C	PDB1	0.208025	Pyruvate Dehydrogenase Beta subunit
S000000459	YBR255W	MTC4	0.20786	Maintenance of Telomere Capping
S000001558	YKL075C		0.207576
S000003427	YGR195W	SKI6	0.207163	SuperKIller
S000002365	YDL206W		0.207127
S000003926	YLL003W	SFI1	0.207122	Suppressor of Fermentation Induced loss of stress resistance
S000006040	YPL119C	DBP1	0.206909	Dead Box Protein
S000005995	YPL074W	YTA6	0.206729	Yeast Tat-binding Analog
S000000269	YBR065C	ECM2	0.206703	ExtraCellular Mutant
S000000305	YBR101C	FES1	0.206551	Factor Exchange for Ssa1p
S000000398	YBR194W	AIM4	0.206433	Altered Inheritance rate of Mitochondria
S000004677	YMR073C	IRC21	0.205974	Increased Recombination Centers
S000005565	YOR039W	CKB2	0.205941	Casein Kinase Beta' subunit
S000003643	YJL107C		0.205891
S000005496	YOL136C	PFK27	0.205786	6-PhosphoFructo-2-Kinase
S000002846	YDR438W	THI74	0.205697	THIamine regulon
S000000278	YBR074W	PFF1	0.205651	Protease in FXNA-related Family
S000002625	YDR217C	RAD9	0.205399	RADiation sensitive
S000001914	YFR018C		0.205338
S000001505	YKL022C	CDC16	0.205336	Cell Division Cycle
S000002756	YDR348C	PAL1	0.205176	Pears And Lemons
S000004628	YMR026C	PEX12	0.204955	PEroXin
S000004517	YML053C		0.204838
S000005711	YOR185C	GSP2	0.204671	Genetic Suppressor of Prp20-1
S000006383	YPR179C	HDA3	0.204465	Histone DeAcetylase
S000000146	YBL050W	SEC17	0.204152	SECretory
S000004253	YLR263W	RED1	0.2041	REDuctional division
S000005215	YNL271C	BNI1	0.203935	Bud Neck Involved
S000006246	YPR042C	PUF2	0.203773	PUmilio-homology domain Family
S000002403	YDL244W	THI13	0.203731	THIamine metabolism
S000006279	YPR075C	OPY2	0.203702	Overproduction-induced Pheromone-resistant Yeast
S000006305	YPR101W	SNT309	0.2037	Synthetic lethal to prp NineTeen mutation
S000001011	YHL019C	APM2	0.203546	clathrin Adaptor Protein complex Medium chain
S000000641	YCR045C	RRT12	0.203535	Regulator of rDNA Transcription
S000000761	YEL035C	UTR5	0.203224	Unidentified TRanscript
S000003826	YJR065C	ARP3	0.203145	Actin-Related Protein
S000000467	YBR263W	SHM1	0.203109	Serine HydroxyMethyltransferase
S000004587	YML118W	NGL3	0.202917
S000000669	YCR073C	SSK22	0.202825	Suppressor of Sensor Kinase
S000003790	YJR029W		0.202732
S000005769	YOR243C	PUS7	0.202691	PseudoUridine Synthase
S000000915	YER113C	TMN3	0.202589	TransMembrane Nine
S000002682	YDR274C		0.202544
S000007393	YDR210W-B		0.202375
S000001414	YIL152W		0.202255
S000005849	YOR322C	LDB19	0.202204	Low Dye Binding
S000004834	YMR221C	FMP42	0.202125	Found in Mitochondrial Proteome
S000000628	YCR032W	BPH1	0.202038	Beige Protein Homolog
S000000893	YER091C	MET6	0.202022	METhionine requiring
S000007225	YLR035C-A		0.201974
S000001249	YHR206W	SKN7	0.201708	Suppressor of Kre Null
S000001830	YFL064C		0.201404
S000001062	YHR020W		0.201295
S000000564	YCL059C	KRR1	0.201244	contains KRR-R motif
S000003888	YJR127C	RSF2	0.201	ReSpiration Factor
S000000156	YBL060W	YEL1	0.200914	Yeast EFA6-Like
S000004388	YLR396C	VPS33	0.200896	Vacuolar Protein Sorting
S000004692	YMR086W	SEG1	0.200734	Stability of Eisosomes Guaranteed
S000001516	YKL033W	TTI1	0.199835	Two Tel2-Interacting protein
S000001527	YKL044W	MMO1	0.19976	Mini Mitochondria ORF
S000006041	YPL120W	VPS30	0.199748	Vacuolar Protein Sorting
S000000084	YAR050W	FLO1	0.199684	FLOcculation
S000000976	YER174C	GRX4	0.199593	GlutaRedoXin
S000001276	YIL014W	MNT3	0.199532	MaNnosylTransferase
S000006351	YPR147C		0.199345
S000002781	YDR373W	FRQ1	0.198864	FReQuenin homolog
S000004387	YLR395C	COX8	0.198833	Cytochrome c OXidase
S000001307	YIL045W	PIG2	0.198793	Protein Interacting with Gsy2p
S000006277	YPR073C	LTP1	0.198773	Low molecular weight protein Tyrosine Phosphatase
S000028572	YLR412C-A		0.19856
S000003845	YJR085C	TMH11	0.198528	TMem14 Homolog of 11 kDa
S000003069	YGL101W	YGK1	0.198497
S000001208	YHR165C	PRP8	0.198458	Pre-mRNA Processing
S000002382	YDL223C	HBT1	0.198438	HuB1 Target
S000005529	YOR003W	YSP3	0.197886	Yeast Subtilisin-like Protease III
S000006266	YPR062W	FCY1	0.197685	FluoroCYtosine resistance
S000004647	YMR044W	IOC4	0.197646	Iswi One Complex
S000000631	YCR035C	RRP43	0.197364	Ribosomal RNA Processing
S000005497	YOL137W	BSC6	0.197178	Bypass of Stop Codon
S000005409	YOL049W	GSH2	0.197152	Glutathione
S000005851	YOR324C	FRT1	0.197148	Functionally Related to TCP1
S000005428	YOL067C	RTG1	0.196842	ReTroGrade regulation
S000004844	YMR231W	PEP5	0.196727	carboxyPEPtidase Y-deficient
S000004853	YMR240C	CUS1	0.19655	Cold sensitive U2 snRNA Suppressor
S000001833	YFL061W	DDI2	0.19625	DNA Damage Inducible
S000002377	YDL218W		0.196244
S000000862	YER060W	FCY21	0.196158	FluoroCYtosine resistance
S000001618	YKL135C	APL2	0.196096	clathrin Adaptor Protein complex Large chain
S000004870	YMR257C	PET111	0.196072	PETite colonies
S000004842	YMR229C	RRP5	0.195246	Ribosomal RNA Processing
S000005390	YOL030W	GAS5	0.195015	Glycophospholipid-Anchored Surface protein
S000006275	YPR071W		0.194742
S000005163	YNL219C	ALG9	0.194612	Asparagine-Linked Glycosylation
S000002635	YDR227W	SIR4	0.194501	Silent Information Regulator
S000001142	YHR100C	GEP4	0.194498	GEnetic interactors of Prohibitins
S000003386	YGR154C	GTO1	0.194275	Glutathione Transferase Omega-like
S000002617	YDR209C		0.194274
S000001049	YHR007C	ERG11	0.193723	ERGosterol biosynthesis
S000003627	YJL091C	GWT1	0.193367	GPI-anchored Wall protein Transfer
S000002574	YDR167W	TAF10	0.193365	TATA binding protein-Associated Factor
S000006371	YPR167C	MET16	0.19322	METhionine requiring
S000005936	YPL015C	HST2	0.193122	Homolog of SIR Two (SIR2)
S000004644	YMR041C	ARA2	0.193025	ARAbinose
S000005116	YNL172W	APC1	0.192774	Anaphase Promoting Complex subunit
S000004501	YML037C		0.19244
S000005583	YOR057W	SGT1	0.192142	Suppressor of G2 (Two) allele of skp1
S000003374	YGR142W	BTN2	0.19213	BaTteN disease
S000001061	YHR019C	DED81	0.192084	Defines Essential Domain
S000006183	YPL262W	FUM1	0.191984	FUMarase
S000001737	YKR029C	SET3	0.191943	SET domain-containing
S000000511	YCL005W	LDB16	0.191629	Low Dye Binding
S000002691	YDR283C	GCN2	0.191434	General Control Nonderepressible
S000003933	YLL010C	PSR1	0.191418	Plasma membrane Sodium Response
S000004871	YMR258C	ROY1	0.191223	Repressor Of Ypt52
S000002678	YDR270W	CCC2	0.191208	Cross-Complements Ca(2+) phenotype of csg1
S000004648	YMR045C		0.191118
S000002672	YDR264C	AKR1	0.19108	AnKyrin Repeat containing
S000002419	YDR012W	RPL4B	0.19093	Ribosomal Protein of the Large subunit
S000003836	YJR075W	HOC1	0.190879	Homologous to OCh1
S000006020	YPL099C	INA17	0.190447	INner membrane Assembly 17 kDa
S000002549	YDR142C	PEX7	0.190278	PEroXin
S000006331	YPR127W		0.190005
S000005678	YOR152C	ATG40	0.189968	AuTophaGy related
S000003035	YGL067W	NPY1	0.189928	NADH PYrophosphatase
S000002615	YDR207C	UME6	0.189898	Unscheduled Meiotic gene Expression
S000004826	YMR213W	CEF1	0.189798	CErevisiae homolog of cdc Five
S000001901	YFR005C	SAD1	0.189742	SnRNP Assembly Defective
S000002651	YDR243C	PRP28	0.189547	Pre-mRNA Processing
S000001451	YIR012W	SQT1	0.189417	Suppressor of QSR1 Truncations
S000006240	YPR036W	VMA13	0.189205	Vacuolar Membrane Atpase
S000006461	snR70		0.189027
S000000153	YBL057C	PTH2	0.188821	Peptidyl-Trna Hydrolase
S000005144	YNL200C	NNR1	0.188814	Nicotinamide Nucleotide Repair
S000004609	YMR007W		0.188811
S000001109	YHR067W	HTD2	0.188774	Hydroxyacyl-Thioester Dehydratase
S000003866	YJR105W	ADO1	0.188664	ADenOsine kinase
S000028569	YLR285C-A		0.188531
S000004575	YML107C	PML39	0.18848	Pre-mRNA Leakage
S000004288	YLR297W		0.188261
S000003946	YLL023C	POM33	0.187951	POre Membrane, 33 kDa
S000000026	YAL028W	FRT2	0.187816	Functionally Related to TCP1
S000001031	YHL039W	EFM1	0.187711	Elongation Factor Methyltransferase
S000003312	YGR080W	TWF1	0.187441	TWinFilin
S000000443	YBR239C	ERT1	0.187314	Ethanol Regulated Transcription factor
S000001297	YIL035C	CKA1	0.187297	Casein Kinase Alpha subunit
S000004443	YLR451W	LEU3	0.187061	LEUcine biosynthesis
S000006124	YPL203W	TPK2	0.187038	Takashi's Protein Kinase
S000005016	YNL072W	RNH201	0.186771	RNase H
S000002627	YDR219C	MFB1	0.186567	Mitochondria-associated F-Box protein
S000002759	YDR351W	SBE2	0.186247	Suppressor of BEm4
S000006320	YPR116W	RRG8	0.186195	Required for Respiratory Growth
S000001838	YFL056C	AAD6	0.185848	Aryl-Alcohol Dehydrogenase
S000006310	YPR106W	ISR1	0.185844	Inhibition of Staurosporine Resistance
S000002757	YDR349C	YPS7	0.185735	YaPSin
S000004324	YLR332W	MID2	0.185723	Mating pheromone-Induced Death
S000006008	YPL087W	YDC1	0.185695	Yeast DihydroCeramidase
S000028645	YHR022C-A		0.185561
S000004484	YML022W	APT1	0.185124	Adenine PhosphoribosylTransferase
S000007621	YML007C-A	MIN4	0.185009	mitochondrial MINi protein of 4 kDa
S000005387	YOL027C	MDM38	0.184943	Mitochondrial Distribution and Morphology
S000004008	YLR018C	POM34	0.184742	POre Membrane
S000002887	YDR479C	PEX29	0.184698	PEroXisome related
S000002731	YDR323C	PEP7	0.184669	carboxyPEPtidase Y-deficient
S000006108	YPL187W	MF(ALPHA)1	0.184533	Mating Factor ALPHA
S000002787	YDR379W	RGA2	0.184527	Rho GTPase Activating Protein
S000000185	YBL089W	AVT5	0.184366	Amino acid Vacuolar Transport
S000000201	YBL105C	PKC1	0.184237	Protein Kinase C
S000000335	YBR131W	CCZ1	0.184182	Calcium Caffeine Zinc sensitivity
S000001496	YKL013C	ARC19	0.184171	ARp2/3 Complex subunit
S000003788	YJR027W		0.18403
S000003961	YLL038C	ENT4	0.183783	Epsin N-Terminal homology
S000005359	YNR076W	PAU6	0.183696	seriPAUperin family
S000000475	YBR271W	EFM2	0.183489	Elongation Factor Methyltransferase
S000004656	YMR052W	FAR3	0.183398	Factor ARrest
S000003811	YJR050W	ISY1	0.183374	Interactor of SYf1p
S000004701	YMR095C	SNO1	0.183349	SNZ proximal Open reading frame
S000000569	YCL064C	CHA1	0.183004	Catabolism of Hydroxy Amino acids
S000000321	YBR117C	TKL2	0.182968	TransKetoLase
S000005823	YOR297C	TIM18	0.182642	Translocase of the Inner Mitochondrial membrane
S000001441	YIR002C	MPH1	0.182425	Mutator PHenotype
S000003892	YJR131W	MNS1	0.182143
S000003964	YLL041C	SDH2	0.181934	Succinate DeHydrogenase
S000003873	YJR112W	NNF1	0.18168	Necessary for Nuclear Function
S000003834	YJR073C	OPI3	0.18167	OverProducer of Inositol
S000006375	YPR171W	BSP1	0.181395	Binding protein of Synaptojanin Polyphosphoinositide phosphatase domain
S000005314	YNR031C	SSK2	0.18136	Suppressor of Sensor Kinase
S000003854	YJR094C	IME1	0.180786	Inducer of MEiosis
S000004847	YMR234W	RNH1	0.180602	RNase H
S000000478	YBR274W	CHK1	0.180595	CHeckpoint Kinase
S000002980	YGL012W	ERG4	0.180416	ERGosterol biosynthesis
S000003376	YGR144W	THI4	0.180402	THIamine metabolism
S000003762	YJR002W	MPP10	0.180364	M Phase Phosphoproteins
S000005907	YOR380W	RDR1	0.180305	Repressor of Drug Resistance
S000002416	YDR009W	GAL3	0.180245	GALactose metabolism
S000005809	YOR283W		0.180079
S000004292	YLR301W	HRI1	0.179942	HRr25 Interacting
S000002434	YDR027C	VPS54	0.179916	Vacuolar Protein Sorting
S000002881	YDR473C	PRP3	0.179896	Pre-mRNA Processing
S000001166	YHR124W	NDT80	0.179871	Non-DiTyrosine
S000001244	YHR201C	PPX1	0.179835
S000004563	YML097C	VPS9	0.179676	Vacuolar Protein Sorting
S000000965	YER163C	GCG1	0.179676	Gamma-glutamyl Cyclotransferase acting on Glutathione
S000004087	YLR097C	HRT3	0.179582	High level expression Reduces Ty3 transposition
S000004355	YLR363C	NMD4	0.179329	Nonsense-Mediated mRNA Decay
S000004078	YLR088W	GAA1	0.179187	GPI Anchor Attachment
S000006013	YPL092W	SSU1	0.179097	Sensitive to SUlfite
S000001674	YKL191W	DPH2	0.178895	DiPHthamide
S000003188	YGL220W	BOL2	0.178654	BolA-like protein
S000006104	YPL183C	RTT10	0.178326	Regulator of Ty1 Transposition
S000004409	YLR417W	VPS36	0.178266	Vacuolar Protein Sorting
S000005112	YNL168C	FMP41	0.178199	Found in Mitochondrial Proteome
S000002347	YDL188C	PPH22	0.178195	Protein PHosphatase
S000028425	YPR036W-A	SPO24	0.178133	SPOrulation
S000001903	YFR007W	YFH7	0.177835
S000003351	YGR119C	NUP57	0.17771	NUclear Pore
S000004017	YLR027C	AAT2	0.177694	Aspartate AminoTransferase
S000003019	YGL051W	MST27	0.177691	Multicopy suppressor of Sec Twenty one
S000005092	YNL148C	ALF1	0.177674	ALpha tubulin Folding
S000006295	YPR091C	NVJ2	0.177544	Nucleus-Vacuole Junction
S000004585	YML117W	NAB6	0.177398	Nucleic Acid Binding protein
S000005202	YNL258C	DSL1	0.177275	Dependence on SLy1-20
S000005208	YNL264C	PDR17	0.177234	Pleiotropic Drug Resistance
S000004546	YML081W	TDA9	0.177107	Topoisomerase I Damage Affected
S000005699	YOR173W	DCS2	0.176958	DeCapping Scavenger
S000005752	YOR226C	ISU2	0.176532	IscU homolog
S000005330	YNR047W	FPK1	0.176277	FliPase Kinase 1
S000004773	YMR163C	INP2	0.176211	INheritance of Peroxisomes
S000004774	YMR164C	MSS11	0.17605	Multicopy Suppressor of STA genes
S000001604	YKL121W	DGR2	0.175851	2-Deoxy-Glucose Resistant 2
S000007651	YER074W-A	YOS1	0.175824	Yip One Suppressor
S000003389	YGR157W	CHO2	0.17567	CHOline requiring
S000005604	YOR078W	BUD21	0.175661	BUD site selection
S000002298	YDL139C	SCM3	0.175596	Suppressor of Chromosome Missegregation
S000002647	YDR239C		0.175308
S000003121	YGL153W	PEX14	0.175294	PEroXisome related
S000003848	YJR088C	EMC2	0.175198	ER Membrane protein Complex
S000003190	YGL222C	EDC1	0.17513	Enhancer of mRNA DeCapping
S000004214	YLR224W	UCC1	0.175128	Ubiquitination of Citrate synthase in the glyoxylate Cycle
S000003430	YGR198W	YPP1	0.17504	alpha-sYnuclein Protective Protein
S000000967	YER165W	PAB1	0.174878	Poly(A) Binding protein
S000004263	YLR273C	PIG1	0.174855	Protein Interacting with Gsy2p
S000004762	YMR153W	NUP53	0.174438	NUclear Pore
S000002674	YDR266C	HEL2	0.174301	Histone E3 Ligase
S000001241	YHR198C	AIM18	0.174218	Altered Inheritance rate of Mitochondria
S000002728	YDR320C	SWA2	0.174073	Synthetic lethal With Arf1
S000000837	YER035W	EDC2	0.174025	Enhancer of mRNA DeCapping
S000002796	YDR388W	RVS167	0.173886	Reduced Viability on Starvation
S000004908	YMR294W	JNM1	0.173618	Just Nuclear Migration
S000004472	YML011C	RAD33	0.173443	RADiation sensitive
S000002803	YDR395W	SXM1	0.173228	Suppressor of mRNA eXport Mutant
S000001915	YFR019W	FAB1	0.173211	Forms Aploid and Binucleate cells
S000004406	YLR414C	PUN1	0.172891	Plasma membrane protein Upregulated during Nitrogen stress
S000001733	YKR025W	RPC37	0.172841	RNA Polymerase C
S000006028	YPL107W	DPC25	0.17255	Delta-Psi dependent mitochondrial import and Cleavage protein of ~25 kDa
S000003695	YJL159W	HSP150	0.172232	Heat Shock Protein
S000005621	YOR095C	RKI1	0.171919	Ribose-5-phosphate Ketol-Isomerase
S000000968	YER166W	DNF1	0.171546	Drs2 Neo1 Family
S000004738	YMR131C	RRB1	0.171175	Regulator of Ribosome Biogenesis
S000004037	YLR047C	FRE8	0.170888
S000006089	YPL168W	MRX4	0.17086	Mitochondrial oRganization of gene eXpression (MIOREX)
S000006300	YPR096C		0.170732
S000001529	YKL046C	DCW1	0.17065	Defective Cell Wall
S000003675	YJL139C	YUR1	0.170632	Yeast Unknown Reading frame
S000028586	YOR376W-A		0.170417
S000000114	YBL018C	POP8	0.170289	Processing Of Precursor RNAs
S000005569	YOR043W	WHI2	0.169811	WHIskey
S000004715	YMR109W	MYO5	0.168958	MYOsin
S000004852	YMR239C	RNT1	0.168917	RNase Three
S000005452	YOL092W	YPQ1	0.1684	Yeast PQ-loop protein
S000004014	YLR024C	UBR2	0.168323
S000002815	YDR407C	TRS120	0.168184	TRapp Subunit
S000001935	YFR039C	OSW7	0.168015	Outer Spore Wall
S000001530	YKL047W	ANR2	0.167925	Avl Nine Related family 2
S000000379	YBR175W	SWD3	0.167787	Set1c, WD40 repeat protein
S000001602	YKL119C	VPH2	0.167712	Vacuolar pH
S000001579	YKL096W	CWP1	0.167466	Cell Wall Protein
S000005606	YOR080W	DIA2	0.167409	Digs Into Agar
S000001956	YKL096W-A	CWP2	0.167168	Cell Wall Protein
S000003803	YJR042W	NUP85	0.167141	NUclear Pore
S000004779	YMR169C	ALD3	0.167002	ALdehyde Dehydrogenase
S000000223	YBR019C	GAL10	0.166929	GALactose metabolism
S000005524	YOL164W	BDS1	0.166887	Bacterially Derived Sulfatase
S000004463	YML004C	GLO1	0.166861	GLyOxalase
S000002366	YDL207W	GLE1	0.166859	GLFG (glycine-leucine-phenylalanine-glycine) LEthal
S000003644	YJL108C	PRM10	0.166829	Pheromone-Regulated Membrane protein
S000001415	YIL153W	RRD1	0.166739	Resistant to Rapamycin Deletion
S000005528	YOR002W	ALG6	0.166632	Asparagine-Linked Glycosylation
S000006311	YPR107C	YTH1	0.166502	Yeast THirty kDa Homolog
S000001521	YKL038W	RGT1	0.166259	Restores Glucose Transport
S000002778	YDR370C	DXO1	0.166197	Decapping eXOnuclease
S000003207	YGL238W	CSE1	0.166172	Chromosome SEgregation
S000002640	YDR232W	HEM1	0.165883	HEMe biosynthesis
S000002273	YDL115C	IWR1	0.165792	Interacts With RNA polymerase II
S000003436	YGR204W	ADE3	0.16571	ADEnine requiring
S000004289	YLR298C	YHC1	0.16566	Yeast Homolog of human U1C
S000001000	YHL008C		0.165401
S000005100	YNL156C	NSG2	0.165338
S000004730	YMR123W	PKR1	0.165234	Pichia farinosa Killer toxin Resistance
S000003310	YGR078C	PAC10	0.165212	Perish in the Absence of Cin8p
S000004888	YMR275C	BUL1	0.165209	Binds Ubiquitin Ligase
S000000247	YBR043C	QDR3	0.165191	QuiniDine Resistance
S000006120	YPL199C		0.16497
S000006261	YPR057W	BRR1	0.164907	Bad Response to Refrigeration
S000000041	YAL043C	PTA1	0.164739	Pre-Trna Accumulation
S000001645	YKL162C		0.164717
S000000855	YER053C	PIC2	0.16471	PI Carrier
S000004163	YLR173W	TAG1	0.164491	Termination of AutophaGy
S000002182	YDL024C	DIA3	0.16425	Digs Into Agar
S000000476	YBR272C	HSM3	0.164086	enHanced Spontaneous Mutability
S000005326	YNR043W	MVD1	0.163974	MeValonate pyrophosphate Decarboxylase
S000004835	YMR222C	FSH2	0.163968	Family of Serine Hydrolases
S000001638	YKL155C	RSM22	0.163879	Ribosomal Small subunit of Mitochondria
S000002670	YDR262W		0.163638
S000000006	YAL008W	FUN14	0.163456	Function Unknown Now
S000003502	YGR270W	YTA7	0.163421	Yeast Tat-binding Analog
S000005652	YOR126C	IAH1	0.163392	Isoamyl Acetate-Hydrolyzing esterase
S000001504	YKL021C	MAK11	0.163241	MAintenance of Killer
S000005556	YOR030W	DFG16	0.162999	Defective for Filamentous Growth
S000005997	YPL076W	GPI2	0.162802	GlycosylPhosphatidylInositol anchor biosynthesis
S000005553	YOR027W	STI1	0.162785	STress Inducible
S000004861	YMR247C	RKR1	0.162149	RING domain mutant Killed by Rtf1 deletion
S000000849	YER047C	SAP1	0.162131	Sin1 Associated Protein
S000000441	YBR237W	PRP5	0.161994	Pre-mRNA Processing
S000005270	YNL326C	PFA3	0.161842	Protein Fatty Acyltransferase
S000004700	YMR094W	CTF13	0.161646	Chromosome Transmission Fidelity
S000002758	YDR350C	ATP22	0.161327	ATPase synthase
S000005495	YOL135C	MED7	0.161191	MEDiator complex
S000002852	YDR444W		0.16088
S000003796	YJR035W	RAD26	0.160473	RADiation sensitive
S000003448	YGR216C	GPI1	0.160251	GlycosylPhosphatidylInositol anchoring biosynthesis
S000005099	YNL155W	CUZ1	0.159912	Cdc48-associated UBL/Zn-finger protein
S000000180	YBL084C	CDC27	0.159801	Cell Division Cycle
S000004080	YLR090W	XDJ1	0.159781
S000001750	YKR042W	UTH1	0.159718	yoUTH
S000004260	YLR270W	DCS1	0.159373	DeCapping Scavenger
S000001771	YKR063C	LAS1	0.158818	Lethal in the Absence of SSD1-v
S000003951	YLL028W	TPO1	0.158812	Transporter of POlyamines
S000000446	YBR242W		0.158761
S000006253	YPR049C	ATG11	0.158597	AuTophaGy related
S000004831	YMR218C	TRS130	0.158498	TRapp Subunit
S000000380	YBR176W	ECM31	0.158402	ExtraCellular Mutant
S000004783	YMR172W	HOT1	0.15829	High-Osmolarity-induced Transcription
S000002864	YDR456W	NHX1	0.158256	Na+/H+ eXchanger
S000003043	YGL075C	MPS2	0.158062	MonoPolar Spindle
S000005739	YOR213C	SAS5	0.15796	Something About Silencing
S000001751	YKR043C	SHB17	0.157619	SedoHeptulose 1,7-Bisphosphatase
S000004249	YLR259C	HSP60	0.157594	Heat Shock Protein
S000005791	YOR265W	RBL2	0.157363	Rescues Beta-tubulin Lethality
S000005951	YPL030W	TRM44	0.157169	TRna Methyltransferase
S000002397	YDL238C	GUD1	0.15693	GUanine Deaminase
S000001116	YHR074W	QNS1	0.156918	glutamine (Q) dependent Nad+ Synthetase
S000003557	YJL020C	BBC1	0.1569	Bni1 synthetic lethal and Bee1 (las17) Complex member
S000000807	YER005W	YND1	0.156513	Yeast Nucleoside Diphosphatase
S000002812	YDR404C	RPB7	0.156493	RNA Polymerase B
S000004734	YMR127C	SAS2	0.156425	Something About Silencing
S000000072	YAR019C	CDC15	0.156213	Cell Division Cycle
S000000873	YER071C	TDA2	0.156201	Topoisomerase I Damage Affected
S000001876	YFL018C	LPD1	0.156197	LiPoamide Dehydrogenase
S000001656	YKL173W	SNU114	0.156081	Small NUclear ribonucleoprotein associated
S000005470	YOL110W	SHR5	0.155946	Suppressor of Hyperactive Ras
S000000629	YCR033W	SNT1	0.155867	SaNT domains
S000006140	YPL219W	PCL8	0.155825	Pho85 CycLin
S000001860	YFL034W	MIL1	0.155793	Medium adaptin-Interacting Ligand
S000004925	YMR308C	PSE1	0.155734	Protein Secretion Enhancer
S000004104	YLR114C	AVL9	0.155716	Apl2 Vps1 Lethal
S000005680	YOR154W	SLP1	0.155563	SUN-Like Protein
S000004832	YMR219W	ESC1	0.155518	Establishes Silent Chromatin
S000001268	YIL006W	YIA6	0.155482
S000001467	YIR028W	DAL4	0.155088	Degradation of Allantoin
S000003794	YJR033C	RAV1	0.155032	Regulator of (H+)-ATPase in Vacuolar membrane
S000000537	YCL032W	STE50	0.15503	STErile
S000000523	YCL018W	LEU2	0.154897	LEUcine biosynthesis
S000002266	YDL108W	KIN28	0.154845	protein KINase
S000002214	YDL056W	MBP1	0.15478	MluI-box Binding Protein
S000002888	YDR480W	DIG2	0.154755	Down-regulator of Invasive Growth
S000005660	YOR134W	BAG7	0.154644
S000001076	YHR034C	PIH1	0.154466	Protein Interacting with Hsp90
S000006314	YPR110C	RPC40	0.154199	RNA Polymerase C
S000005540	YOR014W	RTS1	0.153763	Rox Three Suppressor
S000003602	YJL066C	MPM1	0.15344	Mitochondrial Peculiar Membrane protein
S000005818	YOR292C		0.15338
S000002612	YDR204W	COQ4	0.15325	COenzyme Q
S000005968	YPL047W	SGF11	0.153244	SaGa associated Factor 11kDa
S000006358	YPR154W	PIN3	0.153188	Psi+ INducibility
S000006016	YPL095C	EEB1	0.153169	Ethyl Ester Biosynthesis
S000002376	YDL217C	TIM22	0.153166	Translocase of the Inner Mitochondrial membrane
S000002729	YDR321W	ASP1	0.152909	ASParaginase
S000004407	YLR415C		0.152742
S000000376	YBR172C	SMY2	0.152596	Suppressor of MYo2-66
S000001238	YHR195W	NVJ1	0.152135	Nucleus-Vacuole Junction
S000002701	YDR293C	SSD1	0.152013	Suppressor of SIT4 Deletion
S000004542	YML077W	BET5	0.151879	Blocked Early in Transport
S000004349	YLR357W	RSC2	0.151877	Remodel the Structure of Chromatin
S000029705	YCL012C		0.151693
S000003119	YGL151W	NUT1	0.151604	Negative regulation of URS Two
S000006165	YPL244C	HUT1	0.151557	Homolog of UDP-galactose Transporter
S000003317	YGR085C	RPL11B	0.151486	Ribosomal Protein of the Large subunit
S000000936	YER134C		0.151356
S000003636	YJL100W	LSB6	0.151025	Las Seventeen Binding protein
S000001667	YKL184W	SPE1	0.150832	SPErmidine auxotroph
S000005871	YOR344C	TYE7	0.150768	Ty1-mediated Expression
S000007406	YGR027W-B		0.150545
S000005588	YOR062C		0.150388
S000003733	YJL197W	UBP12	0.150369	UBiquitin-specific Protease
S000005748	YOR222W	ODC2	0.149975	OxoDicarboxylate Carrier
S000006335	YPR131C	NAT3	0.149849	N-terminal AcetylTransferase
S000002526	YDR119W	VBA4	0.149722	Vacuolar Basic Amino acid transporter
S000003871	YJR110W	YMR1	0.149713	Yeast Myotubularin Related
S000028511	YIL156W-B	MCO8	0.149447	Mitochondrial Class One protein of 8 kDa
S000006059	YPL138C	SPP1	0.149428	Set1c, Phd finger Protein
S000002383	YDL224C	WHI4	0.149403	WHIskey
S000001020	YHL028W	WSC4	0.149039	cell Wall integrity and Stress response Component
S000001365	YIL103W	DPH1	0.148899	DiPHthamide biosynthesis
S000001272	YIL010W	DOT5	0.148518	Disruptor Of Telomeric silencing
S000005762	YOR236W	DFR1	0.148429	DihydroFolate Reductase
S000004653	YMR050C		0.148231
S000006090	YPL169C	MEX67	0.148014	Messenger RNA EXport factor of 67 kDa
S000004668	YMR064W	AEP1	0.148012	ATPase ExPression
S000000139	YBL043W	ECM13	0.147965	ExtraCellular Mutant
S000004663	YMR059W	SEN15	0.147729	Splicing ENdonuclease
S000001493	YKL010C	UFD4	0.147717	Ubiquitin Fusion Degradation protein
S000006043	YPL122C	TFB2	0.147519	Transcription Factor B subunit 2
S000003276	YGR044C	RME1	0.146855	Regulator of MEiosis
S000000261	YBR057C	MUM2	0.146829	MUddled Meiosis
S000005734	YOR208W	PTP2	0.146767	Protein Tyrosine Phosphatase
S000006168	YPL247C		0.146713
S000002444	YDR037W	KRS1	0.146706	Lysyl (K) tRNA Synthetase
S000005203	YNL259C	ATX1	0.146646	AnTioXidant
S000001924	YFR028C	CDC14	0.146446	Cell Division Cycle
S000003966	YLL043W	FPS1	0.146017	fdp1 Suppressor
S000001577	YKL094W	YJU3	0.145973
S000005237	YNL293W	MSB3	0.145496	Multicopy Suppressor of Bud Emergence
S000000109	YBL013W	FMT1	0.144863	Formyl-Methionyl-tRNA Transformylase
S000001746	YKR038C	KAE1	0.144609	Kinase-Associated Endopeptidase
S000004030	YLR040C	AFB1	0.144594	A-Factor Barrier
S000005182	YNL238W	KEX2	0.144527	Killer EXpression defective
S000000644	YCR048W	ARE1	0.144468	Acyl-coenzyme A: cholesterol acyl transferase-Related Enzyme
S000004984	YNL039W	BDP1	0.144465	B Double Prime
S000005716	YOR190W	SPR1	0.144379	SPorulation Regulated
S000003104	YGL136C	MRM2	0.143885	Mitochondrial rRNA Methyl transferase
S000003777	YJR016C	ILV3	0.143584	IsoLeucine-plus-Valine requiring
S000001813	YKR105C	VBA5	0.143127	Vacuolar Basic Amino acid transporter
S000000619	YCR024C-A	PMP1	0.143073	Plasma Membrane Proteolipid
S000004381	YLR389C	STE23	0.143009	STErile
S000002580	YDR173C	ARG82	0.142868	ARGinine requiring
S000002362	YDL203C	ACK1	0.142747	Activator of C Kinase 1
S000005952	YPL031C	PHO85	0.142721	PHOsphate metabolism
S000004122	YLR132C	USB1	0.142708	U Six Biogenesis
S000002459	YDR052C	DBF4	0.14265	DumbBell Former
S000003087	YGL119W	COQ8	0.142548	COenzyme Q
S000000051	YAL055W	PEX22	0.142433	PEroXisome related
S000002203	YDL045C	FAD1	0.142334	FAD synthetase
S000001634	YKL151C	NNR2	0.142028	Nicotinamide Nucleotide Repair
S000005776	YOR250C	CLP1	0.141945	CLeavage/Polyadenylation factor Ia subunit
S000000815	YER013W	PRP22	0.141931	Pre-mRNA Processing
S000001160	YHR118C	ORC6	0.141874	Origin Recognition Complex
S000003685	YJL149W	DAS1	0.141856	Dst1-delta 6-Azauracil Sensitivity
S000003850	YJR090C	GRR1	0.141846	Glucose Repression-Resistant
S000000102	YBL006C	LDB7	0.141699	Low Dye Binding
S000005821	YOR295W	UAF30	0.141681	Upstream Activation Factor subunit
S000005224	YNL280C	ERG24	0.141474	ERGosterol biosynthesis
S000003163	YGL195W	GCN1	0.141259	General Control Nonderepressible
S000003125	YGL157W	ARI1	0.141013	Aldehyde Reductase Intermediate, subclass of SDR
S000028698	YNL024C-A	KSH1	0.140925	KSH (similar to the Hungarian word for "small")
S000005970	YPL049C	DIG1	0.140763	Down-regulator of Invasive Growth
S000003326	YGR094W	VAS1	0.140701	VAlyl-tRNA Synthetase
[truncated: 4,240 more rows]

## Sheet: Gly
SGD ID	Systematic Name	Standard Name	FC	Name Description
S000005086	YNL142W	MEP2	5.73622
S000004892	YMR279C	ATR2	4.30931	AminoTriazole Resistance
S000006032	YPL111W	CAR1	4.13646	Catabolism of ARginine
S000006748	tT(CGU)K	TRT2	3.98992	TRna thR 2
S000006553	tE(UUC)G1	SOE1	3.88702	Suppressor Of cdcEight
S000003689	YJL153C	INO1	3.8565	INOsitol requiring
S000006494	snR6	SNR6	3.69731	Small Nuclear RNA
S000004132	YLR142W	PUT1	3.65812	Proline UTilization
S000001747	YKR039W	GAP1	3.52966	General Amino acid Permease
S000002369	YDL210W	UGA4	3.48528	Utilization of GAba
S000005488	YOL128C	YGK3	3.36355	Yeast homolog of Glycogen synthase Kinase
S000006781	tY(GUA)J1	SUP7	3.19255	SUPpressor
S000006591	tG(UCC)N	SUF6	3.05823
S000004430	YLR438W	CAR2	2.94902	Catabolism of ARginine
S000006736	tS(UGA)P	SUP16	2.92259
S000004150	YLR160C	ASP3-4	2.9094	ASParaginase
S000007307	snR73	SNR73	2.90602	Small Nucleolar RNA
S000006681	tP(UGG)F	SUF9	2.87014
S000003953	YLL030C	RRT7	2.83275	Regulator of rDNA Transcription
S000001471	YIR032C	DAL3	2.77605	Degradation of Allantoin
S000004148	YLR158C	ASP3-3	2.75447	ASParaginase
S000005045	YNL101W	AVT4	2.7544	Amino acid Vacuolar Transport
S000006636	tL(CAA)A	SUP56	2.73549	SUPpressor
S000006783	tY(GUA)M1	SUP5	2.71271	SUPpressor
S000006016	YPL095C	EEB1	2.71021	Ethyl Ester Biosynthesis
S000004373	YLR381W	CTF3	2.56119	Chromosome Transmission Fidelity
S000028525	YLR307C-A	DPA10	2.54922	Delta-Psi dependent mitochondrial Assembly protein of 10 kDa
S000178119	IRT1	IRT1	2.52923	IME1 Regulatory Transcript
S000003757	YJL221C	IMA4	2.52466	IsoMAltase
S000001873	YFL021W	GAT1	2.5173
S000119380	HRA1	HRA1	2.49744	Hidden in Region Antisense
S000006782	tY(GUA)J2	SUP4	2.49256	SUPpressor
S000004639	YMR036C	MIH1	2.43797	Mitotic Inducer Homolog
S000004315	YLR323C	CWC24	2.43363	Complexed With Cef1p
S000002889	YDR481C	PHO8	2.41243	PHOsphate metabolism
S000000412	YBR208C	DUR1,2	2.30377	Degradation of URea
S000002864	YDR456W	NHX1	2.24931	Na+/H+ eXchanger
S000005222	YNL278W	CAF120	2.19966	CCR4 Associated Factor
S000001203	YHR160C	PEX18	2.19729	PEroXin
S000004089	YLR099C	ICT1	2.18579	Increased Copper Tolerance
S000002905	YDR497C	ITR1	2.18326	myo-Inositol TRansporter
S000001742	YKR034W	DAL80	2.16361	Degradation of Allantoin
S000005136	YNL192W	CHS1	2.13118	CHitin Synthase
S000005954	YPL033C	SRL4	2.11529	Suppressor of Rad53 null Lethality or Suppressor of Rad53 and Lcd1
S000005851	YOR324C	FRT1	2.10049	Functionally Related to TCP1
S000000574	YCL069W	VBA3	2.09739	Vacuolar Basic Amino acid transporter
S000002373	YDL214C	PRR2	2.09286	Pheromone Response Regulator
S000001382	YIL120W	QDR1	2.08104	QuiniDine Resistance
S000001307	YIL045W	PIG2	2.07264	Protein Interacting with Gsy2p
S000002797	YDR389W	SAC7	2.06012	Suppressor of ACtin
S000003135	YGL167C	PMR1	2.0591	Plasma Membrane ATPase Related
S000002978	YGL010W	MPO1	2.057	Metabolism of PHS to Odd-numbered fatty acids
S000002450	YDR043C	NRG1	2.04728	Negative Regulator of Glucose-repressed genes
S000001526	YKL043W	PHD1	2.0386	PseudoHyphal Determinant
S000002518	YDR111C	ALT2	2.02684	ALanine Transaminase
S000003822	YJR061W	MNN14	2.02363	MaNNosyltransferase regulator
S000006678	tP(AGG)C	SUF2	2.00587	SUppression of Frameshift mutation
S000007311	snR77	SNR77	2.00417	Small Nucleolar RNA
S000000946	YER144C	UBP5	1.99602	UBiquitin-specific Protease
S000003389	YGR157W	CHO2	1.97364	CHOline requiring
S000006068	YPL147W	PXA1	1.96509	PeroXisomal ABC-transporter
S000004316	YLR324W	PEX30	1.96457	PEroXisome related
S000006659	tM(CAU)D	EMT1	1.96226	Elongator MeThionine-accepting tRNA
S000007308	snR74	SNR74	1.95281	Small Nucleolar RNA
S000004713	YMR107W	SPG4	1.93647	Stationary Phase Gene
S000006664	tM(CAU)M	EMT4	1.93385	Elongator MeThionine-accepting tRNA
S000001308	YIL046W	MET30	1.92857	METhionine requiring
S000003908	YJR147W	HMS2	1.92824	High-copy Mep Suppressor
S000000921	YER119C	AVT6	1.92009	Amino acid Vacuolar Transport
S000000254	YBR050C	REG2	1.91872	REsistance to Glucose repression
S000006444	snR53	SNR53	1.91301	Small Nucleolar RNA
S000001957	YHR079C-A	SAE3	1.91057	Sporulation in the Absence of spo Eleven
S000001452	YIR013C	GAT4	1.9097
S000002652	YDR244W	PEX5	1.90833	PEroXin
S000006010	YPL089C	RLM1	1.90733	Resistance to Lethality of MKK1P386 overexpression
S000003592	YJL056C	ZAP1	1.9043	Zinc-responsive Activator Protein
S000005874	YOR347C	PYK2	1.90395	PYruvate Kinase
S000002297	YDL138W	RGT2	1.88988	Restores Glucose Transport
S000003630	YJL094C	KHA1	1.88884	K/H ion Antiporter
S000000343	YBR139W	ATG42	1.88658	AuTophaGy
S000000080	YAR035W	YAT1	1.87524
S000006680	tP(UGG)A	TRN1	1.87055	TRNA
S000005975	YPL054W	LEE1	1.86881
S000001681	YKL198C	PTK1	1.86573	Putative serine/Threonine protein Kinase
S000005875	YOR348C	PUT4	1.86404	Proline UTilization
S000001144	YHR102W	KIC1	1.86363	Kinase that Interacts with Cdc31p
S000000623	YCR028C	FEN2	1.86188	FENpropimorph resistance
S000001918	YFR022W	ROG3	1.84978	Revertant Of Glycogen synthase kinase mutation
S000002328	YDL169C	UGX2	1.84448	Unidentified Gene X
S000002397	YDL238C	GUD1	1.84393	GUanine Deaminase
S000003151	YGL183C	MND1	1.84296	Meiotic Nuclear Divisions
S000003264	YGR032W	GSC2	1.83032	Glucan Synthase of Cerevisiae
S000002281	YDL123W	SNA4	1.82571	Sensitivity to NA+
S000001925	YFR029W	PTR3	1.8242	Peptide TRansport
S000001293	YIL031W	ULP2	1.82367	UbL-specific Protease
S000001870	YFL024C	EPL1	1.82338	Enhancer of Polycomb Like
S000002586	YDR179C	CSN9	1.82085	Cop9 SigNalosome subunit
S000002319	YDL160C	DHH1	1.8111	DEAD box Helicase Homolog
S000005746	YOR220W	RCN2	1.80642	Regulator of CalciNeurin
S000003148	YGL180W	ATG1	1.80615	AuTophaGy related
S000000738	YEL012W	UBC8	1.80336	UBiquitin-Conjugating
S000000603	YCR010C	ADY2	1.80029	Accumulation of DYads
S000006661	tM(CAU)J1	EMT5	1.79712	Elongator MeThionine-accepting tRNA
S000005978	YPL057C	SUR1	1.79257	SUppressor of Rvs161 and rvs167 mutations
S000001408	YIL146C	ATG32	1.7885	AuTophaGy related
S000005470	YOL110W	SHR5	1.78444	Suppressor of Hyperactive Ras
S000003869	YJR108W	ABM1	1.78354	Aberrant Microtubules
S000005666	YOR140W	SFL1	1.78213	Suppressor gene for FLocculation
S000005920	YOR393W	ERR1	1.77878	Enolase-Related Repeat
S000005343	YNR060W	FRE4	1.77817	Ferric REductase
S000000145	YBL049W	MOH1	1.76767
S000002212	YDL054C	MCH1	1.76665	MonoCarboxylate transporter Homolog
S000005077	YNL133C	FYV6	1.76595	Function required for Yeast Viability
S000005069	YNL125C	ESBP6	1.76063
S000006573	tG(CCC)O	SUF5	1.76009
S000000761	YEL035C	UTR5	1.74542	Unidentified TRanscript
S000005146	YNL202W	SPS19	1.74384	SPorulation-Specific
S000004773	YMR163C	INP2	1.74306	INheritance of Peroxisomes
S000006253	YPR049C	ATG11	1.73136	AuTophaGy related
S000004774	YMR164C	MSS11	1.72931	Multicopy Suppressor of STA genes
S000003342	YGR110W	CLD1	1.72856	CardioLipin-specific Deacylase
S000000601	YCR008W	SAT4	1.70529
S000002913	YDR505C	PSP1	1.70517	Polymerase SuPpressor
S000002705	YDR297W	SUR2	1.70302	SUppressor of Rvs161 and rvs167 mutations
S000005285	YNR002C	ATO2	1.70273	Ammonia (Ammonium) Transport Outward
S000002416	YDR009W	GAL3	1.69759	GALactose metabolism
S000005757	YOR231W	MKK1	1.69567	Mitogen-activated protein Kinase-Kinase
S000003136	YGL168W	HUR1	1.69447	HydroxyUrea Resistance
S000005506	YOL146W	PSF3	1.6935	Partner of Sld Five
S000000174	YBL078C	ATG8	1.69223	AuTophaGy related
S000002833	YDR425W	SNX41	1.68497	Sorting NeXin
S000003176	YGL208W	SIP2	1.68473	SNF1-Interacting Protein
S000003685	YJL149W	DAS1	1.68237	Dst1-delta 6-Azauracil Sensitivity
S000001138	YHR096C	HXT5	1.67416	HeXose Transporter
S000005476	YOL116W	MSN1	1.67227	Multicopy suppressor of SNF1 mutation
S000003556	YJL019W	MPS3	1.66845	MonoPolar Spindle
S000006650	tL(UAA)J	SUP51	1.6683	SUPpressor
S000004803	YMR191W	SPG5	1.66712	Stationary Phase Gene
S000001801	YKR093W	PTR2	1.66149	Peptide TRansport
S000000180	YBL084C	CDC27	1.66079	Cell Division Cycle
S000001955	YFL010W-A	AUA1	1.6539	Amino acid Uptake Activation
S000006033	YPL112C	PEX25	1.65059	PEroXisome related
S000006660	tM(CAU)E	IMT4	1.64958	Initiator Methionine tRNA
S000004893	YMR280C	CAT8	1.64728	CATabolite repression
S000002168	YDL010W	GRX6	1.64407	GlutaRedoXin
S000007605	YDR379C-A	SDH6	1.64301
S000002664	YDR256C	CTA1	1.64116	CaTalase A
S000004632	YMR030W	RSF1	1.63601	ReSpiration Factor
S000004606	YMR004W	MVP1	1.63326	Multi-copy suppressor of vps1
S000006037	YPL116W	HOS3	1.62941	Hda One Similar
S000004640	YMR037C	MSN2	1.62606	Multicopy suppressor of SNF1 mutation
S000029704	YHR199C-A	NBL1	1.62292	N-terminal-Borealin Like protein
S000005060	YNL116W	DMA2	1.6167	Defective in Mitotic Arrest
S000007295	snR19	SNR19	1.61507	Small Nuclear RNA
S000002734	YDR326C	YSP2	1.61494	Yeast Suicide Protein
S000005404	YOL044W	PEX15	1.61489	PEroXisome related
S000001422	YIL160C	POT1	1.61464	Peroxisomal Oxoacyl Thiolase
S000000247	YBR043C	QDR3	1.60827	QuiniDine Resistance
S000001012	YHL020C	OPI1	1.60662	OverProducer of Inositol
S000004236	YLR246W	ERF2	1.60582	Effect on Ras Function
S000005183	YNL239W	LAP3	1.60498	Leucine AminoPeptidases
S000002329	YDL170W	UGA3	1.60063	Utilization of GAba
S000004299	YLR308W	CDA2	1.59711	Chitin DeAcetylase
S000003578	YJL042W	MHP1	1.59483	MAP-Homologous Protein
S000005721	YOR195W	SLK19	1.59387	Synthetic Lethal Kar3p
S000000144	YBL048W	RRT1	1.58671	Regulator of rDNA Transcription
S000004781	YMR171C	EAR1	1.58256	Endosomal Adaptor of Rsp5p
S000005223	YNL279W	PRM1	1.5822	Pheromone-Regulated Membrane protein
S000005890	YOR363C	PIP2	1.57814	Peroxisome Induction Pathway
S000004344	YLR352W	LUG1	1.57759	Lets [URE3]/ure2 Grow
S000004954	YNL009W	IDP3	1.57651	Isocitrate Dehydrogenase, NADP-dependent
S000004303	YLR312C	ATG39	1.5747	AuTophaGy related
S000002594	YDR186C	SND1	1.57117	Srp-iNDependent targeting
S000000789	YEL063C	CAN1	1.57063	CANavanine resistance
S000005038	YNL094W	APP1	1.56917	Actin Patch Protein
S000005035	YNL091W	NST1	1.56506	Negatively affects Salt Tolerance
S000002758	YDR350C	ATP22	1.56334	ATPase synthase
S000004974	YNL029C	KTR5	1.55842	Kre Two Related
S000003629	YJL093C	TOK1	1.55794
S000004725	YMR119W	ASI1	1.55698	Amino acid Sensor-Independent
S000003353	YGR121C	MEP1	1.55566
S000004992	YNL047C	SLM2	1.55249	Synthetic Lethal with Mss4
S000005855	YOR328W	PDR10	1.54993	Pleiotropic Drug Resistance
S000001136	YHR094C	HXT1	1.54825	HeXose Transporter
S000004497	YML034W	SRC1	1.54643	Spliced mRNA and Cell cycle regulated gene
S000001016	YHL024W	RIM4	1.54601	Regulator of IME2
S000004965	YNL020C	ARK1	1.54179	Actin Regulating Kinase
S000002655	YDR247W	VHS1	1.54037	Viable in a Hal3 Sit4 background
S000001487	YKL004W	AUR1	1.53324	AUreobasidin A Resistance
S000002291	YDL133W	SRF1	1.53249	Spo14 Regulatory Factor
S000004237	YLR247C	IRC20	1.53103	Increased Recombination Centers
S000003867	YJR106W	ECM27	1.52368	ExtraCellular Mutant
S000000870	YER068W	MOT2	1.52054	Modulator Of Transcription
S000003173	YGL205W	POX1	1.51829
S000003909	YJR148W	BAT2	1.51672	Branched-chain Amino acid Transaminase
S000003625	YJL089W	SIP4	1.51047	SNF1-Interacting Protein
S000004274	YLR284C	ECI1	1.50932	Enoyl-CoA Isomerase
S000003984	YLL061W	MMP1	1.50672	S-MethylMethionine Permease
S000028425	YPR036W-A	SPO24	1.50647	SPOrulation
S000000849	YER047C	SAP1	1.50426	Sin1 Associated Protein
S000000944	YER142C	MAG1	1.50392	3-MethylAdenine DNA Glycosylase
S000005047	YNL103W	MET4	1.50156	METhionine requiring
S000004097	YLR107W	REX3	1.49626	Rna EXonuclease
S000001019	YHL027W	RIM101	1.49306	Regulator of IME2
S000000162	YBL066C	SEF1	1.49253	Suppressor of Essential Function
S000001654	YKL171W	NNK1	1.49182	Nitrogen Network Kinase
S000002497	YDR090C	ILT1	1.48944	Ionic Liquid Tolerance
S000005580	YOR054C	VHS3	1.48754	Viable in a Hal3 Sit4 background
S000005900	YOR373W	NUD1	1.48663
S000004324	YLR332W	MID2	1.48558	Mating pheromone-Induced Death
S000001319	YIL057C	RGI2	1.48329	Respiratory growth induced
S000004391	YLR399C	BDF1	1.48244	BromoDomain Factor
S000087162	snR161	SNR161	1.47739
S000001008	YHL016C	DUR3	1.47435	Degradation of URea
S000004009	YLR019W	PSR2	1.47256	Plasma membrane Sodium Response
S000002308	YDL149W	ATG9	1.47088	AuTophaGy related
S000005127	YNL183C	NPR1	1.46794	Nitrogen Permease Reactivator
S000003782	YJR021C	REC107	1.46679	RECombination
S000000890	YER088C	DOT6	1.46281	Disruptor Of Telomeric silencing
S000002512	YDR105C	TMS1	1.46111
S000001527	YKL044W	MMO1	1.46015	Mini Mitochondria ORF
S000004780	YMR170C	ALD2	1.45946	ALdehyde Dehydrogenase
S000004721	YMR115W	MGR3	1.45925	Mitochondrial Genome Required
S000005782	YOR256C	TRE2	1.45908	Transferrrin REceptor like
S000001350	YIL088C	AVT7	1.45806	Amino acid Vacuolar Transport
S000005219	YNL275W	BOR1	1.45665	BORon transporter
S000005745	YOR219C	STE13	1.45089	STErile
S000004572	YML104C	MDM1	1.44941	Mitochondrial Distribution and Morphology
S000001722	YKR014C	YPT52	1.44805	Yeast Protein Two
S000000657	YCR061W	TVS1	1.44736	Transmembrane protein Vital for Stress response
S000001717	YKR009C	FOX2	1.4468	Fatty acid OXidation
S000006500	snR34	SNR34	1.44563	Small Nucleolar RNA
S000003246	YGR014W	MSB2	1.44395	Multicopy Suppression of a Budding defect
S000001775	YKR067W	GPT2	1.44327	Glycerol-3-Phosphate acylTransferase
S000002624	YDR216W	ADR1	1.44141	Alcohol Dehydrogenase II synthesis Regulator
S000000786	YEL060C	PRB1	1.43974	PRoteinase B
S000002576	YDR169C	STB3	1.43921	Sin Three Binding protein
S000002379	YDL220C	CDC13	1.43873	Cell Division Cycle
S000004181	YLR191W	PEX13	1.4384	PEroXin
S000006230	YPR026W	ATH1	1.43762	Acid TreHalase
S000005618	YOR092W	ECM3	1.43387	ExtraCellular Mutant
S000002335	YDL176W	IPF1	1.43272	Involved in actin Patch Formation
S000004732	YMR125W	STO1	1.43181	Suppressor of TOp1
S000001700	YKL217W	JEN1	1.42651
S000028579	YNL130C-A	DGR1	1.42306	2-Deoxy-Glucose Resistant 1
S000003171	YGL203C	KEX1	1.41776	Killer EXpression defective
S000000484	YBR280C	SAF1	1.41459	SCF Associated Factor
S000001804	YKR096W	ESL2	1.41251	EST/SMG-like
S000003062	YGL094C	PAN2	1.41023	Poly(A)-binding protein-dependent poly(A) riboNuclease
S000004620	YMR018W	PEX9	1.41003	PEroXin
S000004564	YML098W	TAF13	1.40976	TATA binding protein-Associated Factor
S000005534	YOR008C	SLG1	1.40891	Synthetic Lethal with Gap
S000004717	YMR111C	EUC1	1.40822	Enriches Ubiquitin on Chromatin
S000003687	YJL151C	SNA3	1.40684	Sensitivity to NA+
S000006315	YPR111W	DBF20	1.40515	DumbBell Forming
S000002390	YDL231C	BRE4	1.40119	BREfeldin A sensitivity
S000000049	YAL053W	FLC2	1.3931	FLavin Carrier
S000003856	YJR095W	SFC1	1.39216	Succinate-Fumarate Carrier
S000004246	YLR256W	HAP1	1.39127	Heme Activator Protein
S000006345	YPR141C	KAR3	1.39108	KARyogamy
S000002888	YDR480W	DIG2	1.39031	Down-regulator of Invasive Growth
S000002871	YDR463W	STP1	1.38994	Species-specific tRNA Processing
S000001248	YHR205W	SCH9	1.38383
S000000387	YBR183W	YPC1	1.38334	Yeast Phyto-Ceramidase
S000004565	YML099C	ARG81	1.38259	ARGinine requiring
S000006684	tP(UGG)M	SUF7	1.38221
S000005460	YOL100W	PKH2	1.38086	Pkb-activating Kinase Homolog
S000004340	YLR348C	DIC1	1.37934	DIcarboxylate Carrier
S000003722	YJL186W	MNN5	1.37907	MaNNosyltransferase
S000005471	YOL111C	MDY2	1.37902	Mating-Deficient Yeast
S000006305	YPR101W	SNT309	1.37598	Synthetic lethal to prp NineTeen mutation
S000005771	YOR245C	DGA1	1.37368	DiacylGlycerol Acyltransferase
S000005473	YOL113W	SKM1	1.37159	STE20/PAK homologous Kinase related to Morphogenesis
S000006040	YPL119C	DBP1	1.37064	Dead Box Protein
S000004166	YLR176C	RFX1	1.36971	Regulatory Factor X
S000001193	YHR150W	PEX28	1.36826	PEroXisome related
S000003613	YJL077C	ICS3	1.36777	Increased Copper Sensitivity
S000005924	YPL003W	ULA1	1.3647	Ubiquitin-Like protein Activation
S000087209	YDR461C-A	CMI8	1.36469	Cytosolic MIni protein of ~8 kDa
S000002788	YDR380W	ARO10	1.36411	AROmatic amino acid requiring
S000001312	YIL050W	PCL7	1.36361	Pho85 CycLin
S000000407	YBR203W	COS111	1.36295	Ciclopirox Olamine Sensitive
S000005610	YOR084W	LPX1	1.36166	Lipase of PeroXisomes
S000006453	snR62	SNR62	1.35765	Small Nucleolar RNA
S000001680	YKL197C	PEX1	1.35294	PEroXin
S000004209	YLR219W	MSC3	1.35292	Meiotic Sister-Chromatid recombination
S000002333	YDL174C	DLD1	1.351	D-Lactate Dehydrogenase
S000003595	YJL059W	YHC3	1.34951	Yeast Homolog of human Cln3
S000002134	YAL034C	FUN19	1.34639	Function Unknown Now
S000000205	YBR001C	NTH2	1.34539	Neutral TreHalase
S000001572	YKL089W	MIF2	1.34494	MItotic Fidelity of chromosome transmission
S000000189	YBL093C	ROX3	1.34185	Regulation by OXygen
S000004428	YLR436C	ECM30	1.34107	ExtraCellular Mutant
S000001729	YKR021W	ALY1	1.34096	Arrestin-Like Yeast protein
S000005549	YOR023C	AHC1	1.34032	Ada Histone acetyltransferase complex Component
S000006310	YPR106W	ISR1	1.3386	Inhibition of Staurosporine Resistance
S000003095	YGL127C	SOH1	1.33657	Suppressor Of Hpr1
S000000598	YCR005C	CIT2	1.33602	CITrate synthase
S000006389	YPR185W	ATG13	1.3347	AuTophaGy related
S000003455	YGR223C	HSV2	1.33338	Homologous with SVP1
S000002407	YDL248W	COS7	1.33299	COnserved Sequence
S000004744	YMR136W	GAT2	1.33023
S000006145	YPL224C	MMT2	1.32868	Mitochondrial Metal Transporter
S000001498	YKL015W	PUT3	1.32758	Proline UTilization
S000004834	YMR221C	FMP42	1.32744	Found in Mitochondrial Proteome
S000000732	YEL006W	YEA6	1.32701
S000006151	YPL230W	USV1	1.32371	Up in StarVation
S000002549	YDR142C	PEX7	1.32306	PEroXin
S000000906	YER104W	RTT105	1.32213	Regulator of Ty1 Transposition
S000004888	YMR275C	BUL1	1.32091	Binds Ubiquitin Ligase
S000000506	YBR302C	COS2	1.32064	COnserved Sequence
S000002869	YDR461W	MFA1	1.32005	Mating Factor A
S000000877	YER075C	PTP3	1.31743	Protein Tyrosine Phosphatase
S000002723	YDR315C	IPK1	1.31631	Inositol Polyphosphate Kinase
S000001189	YHR146W	CRP1	1.31602	Cruciform DNA-Recognizing Protein
S000007496	YHR132W-A	IGO2	1.31464	Initiation of G zerO
S000005596	YOR070C	GYP1	1.31318	Gtpase-activating protein for YPt1p
S000001671	YKL188C	PXA2	1.31169	PeroXisomal ABC-transporter
S000004323	YLR331C	JIP3	1.3115	Jumonji domain Interacting Protein
S000001658	YKL175W	ZRT3	1.31106	Zinc-Regulated Transporter
S000004523	YML058W	SML1	1.31034	Suppressor of Mec1 Lethality
S000000416	YBR212W	NGR1	1.30893	Negative Growth Regulatory protein
S000002528	YDR121W	DPB4	1.30848	DNA Polymerase B (II) subunit
S000002912	YDR504C	SPG3	1.3079	Stationary Phase Gene
S000004195	YLR205C	HMX1	1.30641	HeMe oXygenase
S000001298	YIL036W	CST6	1.30505	Chromosome STability
S000005037	YNL093W	YPT53	1.30427	Yeast Protein Two
S000000520	YCL014W	BUD3	1.30394	BUD site selection
S000000065	YAR007C	RFA1	1.30386	Replication Factor A
S000000678	YCR082W	AHC2	1.3029	Ada Histone acetyltransferase complex Component
S000006402	YPR198W	SGE1	1.30191	Suppression of Gal11 Expression
S000005753	YOR227W	HER1	1.30156	Hmg2p ER Remodeling
S000002828	YDR420W	HKR1	1.29993	Hansenula mrakii Killer toxin Resistant
S000005120	YNL176C	TDA7	1.29797	Topoisomerase I Damage Affected
S000005272	YNL328C	MDJ2	1.29687	Mitochondrial DnaJ homolog
S000002381	YDL222C	FMP45	1.29511	Found in Mitochondrial Proteome
S000006054	YPL133C	RDS2	1.29368	Regulator of Drug Sensitivity
S000003061	YGL093W	SPC105	1.29274	Spindle Pole Component
S000004953	YNL008C	ASI3	1.29057	Amino acid Sensor-Independent
S000006227	YPR023C	EAF3	1.29003	Esa1p-Associated Factor
S000001211	YHR168W	MTG2	1.28839	MiTochondrial Gtpase 2
S000005507	YOL147C	PEX11	1.28815	PEroXin
S000004419	YLR427W	MAG2	1.28761
S000002243	YDL085W	NDE2	1.28744	NADH Dehydrogenase, External
S000005361	YOL001W	PHO80	1.28519	PHOsphate metabolism
S000004353	YLR361C	DCR2	1.28398	Dose-dependent Cell cycle Regulator
S000001157	YHR115C	DMA1	1.28398	Defective in Mitotic Arrest
S000001670	YKL187C	FAT3	1.28264	FATty acid transporter 3
S000006279	YPR075C	OPY2	1.2824	Overproduction-induced Pheromone-resistant Yeast
S000003765	YJR005W	APL1	1.28116	clathrin Adaptor Protein complex Large chain
S000001264	YIL002C	INP51	1.28108	INositol polyphosphate 5-Phosphatase
S000004196	YLR206W	ENT2	1.28101	Epsin N-Terminal homology
S000006457	snR66	SNR66	1.28079	Small Nucleolar RNA
S000000916	YER114C	BOI2	1.27995	Bem1 (One) Interacting protein
S000005907	YOR380W	RDR1	1.27943	Repressor of Drug Resistance
S000005279	YNL335W	DDI3	1.2777	DNA Damage Inducible
S000003780	YJR019C	TES1	1.27684	ThioESterase
S000002253	YDL095W	PMT1	1.27638	Protein O-MannosylTransferase
S000003628	YJL092W	SRS2	1.27614	Suppressor of Rad Six
S000001702	YKL219W	COS9	1.27419	COnserved Sequence
S000004179	YLR189C	ATG26	1.2736	AuTophaGy related
S000005227	YNL283C	WSC2	1.27189	cell Wall integrity and Stress response Component
S000002299	YDL140C	RPO21	1.27183	RNA POlymerase
S000005849	YOR322C	LDB19	1.27171	Low Dye Binding
S000001179	YHR137W	ARO9	1.27144	AROmatic amino acid requiring
S000005141	YNL197C	WHI3	1.26929	WHIskey
S000002827	YDR419W	RAD30	1.26633	RADiation sensitive
S000006181	YPL260W	CUB1	1.26608	Cu2+ suppressing and Bleomycin sensitive
S000000439	YBR235W	VHC1	1.26461	Vacuolar protein Homologous to CCC family
S000000159	YBL063W	KIP1	1.26367	KInesin related Protein
S000003691	YJL155C	FBP26	1.26353	Fructose BisPhosphatase
S000003045	YGL077C	HNM1	1.26346	Hyper-resistance to Nitrogen Mustard
S000001669	YKL186C	MTR2	1.26322	Mrna TRansport
S000006446	snR55	SNR55	1.25839	Small Nucleolar RNA
S000001070	YHR028C	DAP2	1.25838	Dipeptidyl AminoPeptidase
S000001622	YKL139W	CTK1	1.25726	Carboxy-Terminal domain Kinase
S000002772	YDR364C	CDC40	1.25562	Cell Division Cycle
S000000336	YBR132C	AGP2	1.25285	high-Affinity Glutamine Permease
S000002651	YDR243C	PRP28	1.251	Pre-mRNA Processing
S000003122	YGL154C	LYS5	1.25049	LYSine requiring
S000002550	YDR143C	SAN1	1.25048	Sir Antagonist
S000001517	YKL034W	TUL1	1.24929	Transmembrane Ubiquitin Ligase
S000003620	YJL084C	ALY2	1.24895	Arrestin-Like Yeast protein
S000005660	YOR134W	BAG7	1.24756
S000004566	YML100W	TSL1	1.24747	Trehalose Synthase Long chain
S000006062	YPL141C	FRK1	1.24386	Fatty acyl-CoA synthetase and RNA processing-associated Kinase
S000001039	YHL047C	ARN2	1.24337	AFT1 ReguloN
S000000113	YBL017C	PEP1	1.24302	carboxyPEPtidase Y-deficient
S000003708	YJL172W	CPS1	1.24216	CarboxyPeptidase yscS
S000002435	YDR028C	REG1	1.24189	REsistance to Glucose repression
S000001383	YIL121W	QDR2	1.23657	QuiniDine Resistance
S000000530	YCL025C	AGP1	1.23619	high-Affinity Glutamine Permease
S000130129	RUF21	RUF21	1.23581	RNA of Unknown Function
S000001754	YKR046C	PLN1	1.23491	PeriLipiN
S000006075	YPL154C	PEP4	1.23456	carboxyPEPtidase Y-deficient
S000005640	YOR114W	DPI34	1.23318	Delta-Psi dependent mitochondrial Import protein of ~34 kDa
S000003184	YGL216W	KIP3	1.23138	KInesin related Protein
S000003468	YGR236C	SPG1	1.23022	Stationary Phase Gene
S000000374	YBR170C	NPL4	1.22968	Nuclear Protein Localization
S000005783	YOR257W	CDC31	1.22965	Cell Division Cycle
S000005273	YNL329C	PEX6	1.22911	PEroXin
S000001318	YIL056W	VHR1	1.22628	VHt1 Regulator
S000003800	YJR039W	MLO127	1.22553	Mitochondrially LOcalized protein of 127 kDa
S000001758	YKR050W	TRK2	1.22368	TRansport of potassium (K)
S000005678	YOR152C	ATG40	1.22186	AuTophaGy related
S000000817	YER015W	FAA2	1.22119	Fatty Acid Activation
S000004868	YMR255W	GFD1	1.21982	Good For Dbp5p
S000003768	YJR008W	MHO1	1.21678	Memo HOmolog
S000002757	YDR349C	YPS7	1.21583	YaPSin
S000006186	YPL265W	DIP5	1.21331	DIcarboxylic amino acid Permease
S000000201	YBL105C	PKC1	1.21047	Protein Kinase C
S000007312	snR78	SNR78	1.21018	Small Nucleolar RNA
S000005061	YNL117W	MLS1	1.20929	MaLate Synthase
S000005655	YOR129C	AFI1	1.20915	ArF3-Interacting protein
S000005976	YPL055C	LGE1	1.20911	LarGE cells
S000001761	YKR053C	YSR3	1.20847	Yeast Sphingolipid Resistance
S000005642	YOR116C	RPO31	1.20804	RNA POlymerase
S000004622	YMR020W	FMS1	1.20622	Fenpropimorph-resistance Multicopy Suppressor
S000003470	YGR238C	KEL2	1.20486	KELch repeat
S000005434	YOL073C	DSC2	1.2039	Defective for SREBP Cleavage
S000001948	YFR052W	RPN12	1.20225	Regulatory Particle Non-ATPase
S000002539	YDR132C	MRX16	1.20029	Mitochondrial oRganization of gene eXpression (MIOREX)
S000000621	YCR026C	NPP1	1.19878	ecto-Nucleotide Pyrophosphatase/Phosphodiesterase
S000003942	YLL019C	KNS1	1.19788	Kinase Next to SPA2
S000000819	YER017C	AFG3	1.19614	ATPase Family Gene
S000000447	YBR243C	ALG7	1.19571	Asparagine-Linked Glycosylation
S000005531	YOR005C	DNL4	1.19567	DNA Ligase
S000003318	YGR086C	PIL1	1.19458	Phosphorylation Inhibited by Long chain bases
S000001869	YFL025C	BST1	1.19083	Bypass of Sec Thirteen
S000005944	YPL023C	MET12	1.19037	METhionine requiring
S000002872	YDR464W	SPP41	1.18931	Suppressor of PrP4
S000005184	YNL240C	NAR1	1.18879	Nuclear Architecture Related
S000005706	YOR180C	DCI1	1.18715	delta(3,5)-delta(2,4)-Dienoyl-CoA Isomerase
S000001158	YHR116W	COX23	1.18631	Cytochrome OXidase
S000001774	YKR066C	CCP1	1.18577	Cytochrome c Peroxidase
S000001417	YIL155C	GUT2	1.18355	Glycerol UTilization
S000004290	YLR299W	ECM38	1.18325	ExtraCellular Mutant
S000002461	YDR054C	CDC34	1.18155	Cell Division Cycle
S000000664	YCR068W	ATG15	1.18152	AuTophaGy related
S000005185	YNL241C	ZWF1	1.18052	ZWischenFerment
S000001935	YFR039C	OSW7	1.17996	Outer Spore Wall
S000005979	YPL058C	PDR12	1.17921	Pleiotropic Drug Resistance
S000003107	YGL139W	FLC3	1.17804	FLavin Carrier
S000005551	YOR025W	HST3	1.17567	Homolog of SIR Two (SIR2)
S000002627	YDR219C	MFB1	1.17566	Mitochondria-associated F-Box protein
S000002466	YDR059C	UBC5	1.17477	UBiquitin-Conjugating
S000003962	YLL039C	UBI4	1.1747	Ubiquitin
S000005566	YOR040W	GLO4	1.17384	GLyOxalase
S000006143	YPL222W	FMP40	1.1738	Found in Mitochondrial Proteome
S000114171	RNA170	RNA170	1.17361
S000001850	YFL044C	OTU1	1.1731	Ovarian TUmor
S000002742	YDR334W	SWR1	1.17219	SWi2/snf2-Related
S000001124	YHR082C	KSP1	1.1683	Kinase Suppressing Prp20-10
S000003376	YGR144W	THI4	1.16644	THIamine metabolism
S000005274	YNL330C	RPD3	1.16603	Reduced Potassium Dependency
S000005664	YOR138C	RUP1	1.16511	Rsp5-Ubp2 interacting Protein
S000006667	tM(CAU)P	IMT2	1.16106	Initiator Methionine tRNA
S000003926	YLL003W	SFI1	1.1606	Suppressor of Fermentation Induced loss of stress resistance
S000002615	YDR207C	UME6	1.16052	Unscheduled Meiotic gene Expression
S000003090	YGL122C	NAB2	1.15971	Nuclear polyAdenylated RNA-Binding
S000001232	YHR189W	PTH1	1.15955	Peptidyl-Trna Hydrolase
S000006060	YPL139C	UME1	1.15938	Unscheduled Meiotic gene Expression
S000000510	YCL004W	PGS1	1.15734	PhosphatidylGlycerolphosphate Synthase
S000001015	YHL023C	NPR3	1.15725	Nitrogen Permease Regulator
S000003475	YGR243W	MPC3	1.15527	Mitochondrial Pyruvate Carrier
S000004706	YMR100W	MUB1	1.15468	MUlti Budding
S000004894	YMR281W	GPI12	1.15395	GlycosylPhosphatidylInositol anchor biosynthesis
S000004107	YLR117C	CLF1	1.15357	Crooked neck-Like Factor
S000001890	YFL004W	VTC2	1.15209	Vacuolar Transporter Chaperone
S000005574	YOR048C	RAT1	1.15124	Ribonucleic Acid Trafficking
S000006403	YPR199C	ARR1	1.15105	ARsenicals Resistance
S000003864	YJR103W	URA8	1.14798	URAcil requiring
S000000015	YAL017W	PSK1	1.14772	Pas domain-containing Serine/threonine protein Kinase
S000004128	YLR138W	NHA1	1.14719	Na+/H+ Antiporter
S000001860	YFL034W	MIL1	1.14683	Medium adaptin-Interacting Ligand
S000002738	YDR330W	UBX5	1.14418	UBiquitin regulatory X
S000001194	YHR151C	MTC6	1.14381	Maintenance of Telomere Capping
S000004367	YLR375W	STP3	1.14265	protein with similarity to Stp1p
S000000434	YBR230C	OM14	1.14234	Outer Membrane Protein of 14 kDa
S000003209	YGL240W	DOC1	1.14163	Destruction Of Cyclin B
S000001589	YKL106W	AAT1	1.14138	Aspartate AminoTransferase
S000003102	YGL134W	PCL10	1.14016	Pho85 CycLin
S000000784	YEL058W	PCM1	1.1397	PhosphoaCetylglucosamine Mutase
S000000280	YBR076W	ECM8	1.13824	ExtraCellular Mutant
S000003131	YGL163C	RAD54	1.13699	RADiation sensitive
S000004851	YMR238W	DFG5	1.13697	Defective for Filamentous Growth
S000004637	YMR034C	RCH1	1.1363	Regulator of Calcium Homeostasis
S000002434	YDR027C	VPS54	1.13529	Vacuolar Protein Sorting
S000002954	YEL059C-A	SOM1	1.1326	SOrting Mitochondrial
S000005018	YNL074C	MLF3	1.1316	Multicopy suppressor of LeFlunomide sensitivity
S000003500	YGR268C	HUA1	1.13121
S000003560	YJL023C	PET130	1.1311	PETite colonies
S000003638	YJL102W	MEF2	1.12977	Mitochondrial Elongation Factor
S000003373	YGR141W	VPS62	1.12973	Vacuolar Protein Sorting
S000004802	YMR190C	SGS1	1.12884	Slow Growth Suppressor
S000005099	YNL155W	CUZ1	1.12878	Cdc48-associated UBL/Zn-finger protein
S000002767	YDR359C	EAF1	1.1273	Esa1p-Associated Factor
S000005626	YOR100C	CRC1	1.1268	CaRnitine Carrier
S000002608	YDR200C	VPS64	1.12663	Vacuolar Protein Sorting
S000028736	YBR056W-A	MNC1	1.12622	MaNganese Chelating protein 1
S000002907	YDR499W	LCD1	1.12609	Lethal, Checkpoint-defective, DNA damage sensitive
S000004465	YML006C	GIS4	1.12446	GIg1-2 Suppressor
S000005444	YOL084W	PHM7	1.12441	PHosphate Metabolism
S000005465	YOL105C	WSC3	1.1236	cell Wall integrity and Stress response Component
S000003573	YJL036W	SNX4	1.12298	Sorting NeXin
S000005265	YNL321W	VNX1	1.12271	Vacuolar Na+/H+ eXchanger
S000005442	YOL082W	ATG19	1.1226	AuTophaGy related
S000003642	YJL106W	IME2	1.12151	Inducer of MEiosis
S000002342	YDL183C	MRX19	1.11903	Mitochondrial oRganization of gene eXpression (MIOREX)
S000005680	YOR154W	SLP1	1.11801	SUN-Like Protein
S000004918	YMR303C	ADH2	1.11785	Alcohol DeHydrogenase
S000002529	YDR122W	KIN1	1.11734	KINase
S000005249	YNL305C	BXI1	1.11624	BaX Inhibitor
S000004633	YMR031C	EIS1	1.11541	EISosome
S000003099	YGL131C	SNT2	1.11415
S000000175	YBL079W	NUP170	1.11407	NUclear Pore
S000000050	YAL054C	ACS1	1.1131	Acetyl CoA Synthetase
S000004917	YMR302C	YME2	1.11303	Yeast Mitochondrial Escape
S000003878	YJR117W	STE24	1.11222	STErile
S000001161	YHR119W	SET1	1.11182	SET domain-containing
S000000160	YBL064C	PRX1	1.11139	PeroxiRedoXin
S000002511	YDR104C	SPO71	1.11074	SPOrulation
S000004518	YML054C	CYB2	1.10983	CYtochrome B
S000000867	YER065C	ICL1	1.10858	IsoCitrate Lyase
S000005788	YOR262W	GPN2	1.10677	Gly-Pro-Asn (N) motif
S000002923	YDR515W	SLF1	1.1061	SuLFide production
S000002483	YDR076W	RAD55	1.10569	RADiation sensitive
S000005371	YOL011W	PLB3	1.10551	PhosphoLipase B
S000004459	YLR467W	YRF1-5	1.10428
S000005429	YOL068C	HST1	1.10403	Homolog of SIR Two (SIR2)
S000004885	YMR272C	SCS7	1.1031	Suppressor of Ca2+ Sensitivity
S000005167	YNL223W	ATG4	1.10214	AuTophaGy related
S000001509	YKL026C	GPX1	1.1018	Glutathione PeroXidase
S000003639	YJL103C	GSM1	1.10177	Glucose Starvation Modulator
S000006355	YPR151C	SUE1	1.10116
S000001369	YIL107C	PFK26	1.10104	6-PhosphoFructo-2-Kinase
S000000901	YER099C	PRS2	1.101	PhosphoRibosylpyrophosphate Synthetase
S000000548	YCL043C	PDI1	1.10022	Protein Disulfide Isomerase
S000000692	YCR096C	HMRA2	1.09916	Hidden Mat Right A
S000007621	YML007C-A	MIN4	1.09902	mitochondrial MINi protein of 4 kDa
S000001406	YIL144W	NDC80	1.09868	Nuclear Division Cycle
S000002817	YDR409W	SIZ1	1.09855	SAP and mIZ-finger domain
S000006339	YPR135W	CTF4	1.09725	Chromosome Transmission Fidelity
S000004912	YMR297W	PRC1	1.09645	PRoteinase C
S000000340	YBR136W	MEC1	1.09623	Mitosis Entry Checkpoint
S000000197	YBL101C	ECM21	1.09621	ExtraCellular Mutant
S000002613	YDR205W	MSC2	1.09621	Meiotic Sister-Chromatid recombination
S000001051	YHR009C	TDA3	1.09401	Topoisomerase I Damage Affected
S000006460	snR69	SNR69	1.09361	Small Nucleolar RNA
S000002737	YDR329C	PEX3	1.09184	PEroXin
S000001160	YHR118C	ORC6	1.09175	Origin Recognition Complex
S000000026	YAL028W	FRT2	1.09013	Functionally Related to TCP1
S000003381	YGR149W	GPC1	1.08809	GlyceroPhosphoCholine acyltransferase
S000005658	YOR132W	VPS17	1.08798	Vacuolar Protein Sorting
S000004742	YMR135C	GID8	1.08772	Glucose Induced Degradation deficient
S000004871	YMR258C	ROY1	1.08715	Repressor Of Ypt52
S000000333	YBR129C	OPY1	1.08691	Overproduction-induced Pheromone-resistant Yeast
S000002609	YDR201W	SPC19	1.08637	Spindle Pole Component
S000003025	YGL057C	GEP7	1.08544	GEnetic interactors of Prohibitins
S000003242	YGR010W	NMA2	1.08488	Nicotinamide Mononucleotide Adenylyltransferase
S000005667	YOR141C	ARP8	1.08452	Actin-Related Protein
S000003177	YGL209W	MIG2	1.08348	Multicopy Inhibitor of GAL gene expression
S000004763	YMR154C	RIM13	1.08325	Regulator of IME2
S000002764	YDR356W	SPC110	1.0824	Spindle Pole Component
S000002271	YDL113C	ATG20	1.07856	AuTophaGy related
S000006507	snR47	SNR47	1.07808	Small Nucleolar RNA
S000004716	YMR110C	HFD1	1.07728	Homolog of Fatty aldehyde Dehydrogenase
S000006265	YPR061C	JID1	1.07671	DnaJ protein Involved in ER-associated Degradation
S000002383	YDL224C	WHI4	1.07649	WHIskey
S000001048	YHR006W	STP2	1.07641	protein with similarity to Stp1p
S000000898	YER096W	SHC1	1.0763	Sporulation-specific Homolog of CSD4
S000001763	YKR055W	RHO4	1.07587	Ras HOmolog
S000006498	snR13	SNR13	1.07251	Small Nucleolar RNA
S000003221	YGL252C	RTG2	1.07053	ReTroGrade regulation
S000002495	YDR088C	SLU7	1.0704	Synergistic Lethal with U5 snRNA
S000002650	YDR242W	AMD2	1.06808	AMiDase
S000004183	YLR193C	UPS1	1.06725	UnProceSsed
S000001632	YKL149C	DBR1	1.06722	DeBRanching
S000005543	YOR017W	PET127	1.06513	PETite colonies
S000003024	YGL056C	SDS23	1.06372	homolog of S. pombe SDS23
S000003593	YJL057C	IKS1	1.06332
S000001142	YHR100C	GEP4	1.06329	GEnetic interactors of Prohibitins
S000003585	YJL049W	CHM7	1.06311	CHarged Multivesicular body protein
S000001532	YKL049C	CSE4	1.06199	Chromosome SEgregation
S000000191	YBL095W	MRX3	1.06147	Mitochondrial oRganization of gene eXpression (MIOREX)
S000001679	YKL196C	YKT6	1.06065
S000005022	YNL078W	NIS1	1.06052	Neck protein Interacting with Septins
S000004003	YLR013W	GAT3	1.06046
S000004920	YMR304W	UBP15	1.06036	UBiquitin-specific Protease
S000000950	YER148W	SPT15	1.05804	SuPpressor of Ty insertions
S000007237	YER048W-A	ISD11	1.05638	Iron-Sulfur protein biogenesis, Desulfurase-interacting protein
S000000240	YBR036C	CSG2	1.05573	Calcium Sensitive Growth
S000000354	YBR150C	TBS1	1.05349	ThiaBendazole Sensitive
S000005195	YNL251C	NRD1	1.05236	Nuclear pre-mRNA Down-regulation
S000003506	YGR274C	TAF1	1.05116	TATA binding protein-Associated Factor
S000005585	YOR059C	LPL1	1.05095	LD phospholipase
S000004362	YLR370C	ARC18	1.05031	ARp2/3 Complex subunit
S000000351	YBR147W	RTC2	1.04944	Restriction of Telomere Capping
S000005682	YOR156C	NFI1	1.04848	Neck Filament Interacting
S000000502	YBR298C	MAL31	1.04648	MALtose fermentation
S000003646	YJL110C	GZF3	1.045	Gata Zinc Finger protein
S000000943	YER141W	COX15	1.04499	Cytochrome c OXidase
S000003331	YGR099W	TEL2	1.04407	TELomere maintenance
S000003255	YGR023W	MTL1	1.04386	Mid-Two Like
S000006201	YPL280W	HSP32	1.04203	Heat-Shock Protein
S000005486	YOL126C	MDH2	1.0415	Malate DeHydrogenase
S000003828	YJR067C	YAE1	1.04123
S000000778	YEL052W	AFG1	1.0404	ATPase Family Gene
S000004163	YLR173W	TAG1	1.04025	Termination of AutophaGy
S000000568	YCL063W	VAC17	1.03971	VACuole related
S000005878	YOR351C	MEK1	1.03969	MEiotic Kinase
S000003746	YJL210W	PEX2	1.03967	PEroXin
S000005668	YOR142W	LSC1	1.03859	Ligase of Succinyl-CoA
S000006459	snR68	SNR68	1.03823	Small Nucleolar RNA
S000002695	YDR287W	INM2	1.03721	INositol Monophosphatase
S000002489	YDR082W	STN1	1.03693	Suppressor of cdc ThirteeN
S000004365	YLR373C	VID22	1.0368	Vacuolar Import and Degradation
S000005811	YOR285W	RDL1	1.03591	RhoDanese-Like protein
S000000893	YER091C	MET6	1.03537	METhionine requiring
S000004968	YNL023C	FAP1	1.03516	FKBP12-Associated Protein
S000005565	YOR039W	CKB2	1.03485	Casein Kinase Beta' subunit
S000003280	YGR048W	UFD1	1.03482	Ubiquitin Fusion Degradation protein
S000001168	YHR126C	ANS1	1.03305
S000005074	YNL130C	CPT1	1.03196	CholinePhosphoTransferase
S000006298	YPR094W	RDS3	1.03196	Regulator of Drug Sensitivity
S000000148	YBL052C	SAS3	1.0318	Something About Silencing
S000001938	YFR042W	KEG1	1.03118	Kre6-binding ER protein responsible for Glucan synthesis
S000002263	YDL105W	NSE4	1.03107	Non-SMC Element
S000006289	YPR085C	ASA1	1.02704	AStra Associated protein
S000002626	YDR218C	SPR28	1.02576	SPorulation Regulated
S000005556	YOR030W	DFG16	1.02527	Defective for Filamentous Growth
S000113555	YDR119W-A	COX26	1.02357
S000004506	YML042W	CAT2	1.02328	Carnitine AcetylTransferase
S000002830	YDR422C	SIP1	1.0232	SNF1-Interacting Protein
S000003994	YLR004C	THI73	1.02252	THIamine regulon
S000005973	YPL052W	OAZ1	1.02207	Ornithine decarboxylase AntiZyme
S000006295	YPR091C	NVJ2	1.01947	Nucleus-Vacuole Junction
S000003924	YLL001W	DNM1	1.0189	DyNaMin-related
S000007309	snR75	SNR75	1.01851	Small Nucleolar RNA
S000002408	YDR001C	NTH1	1.01832	Neutral TreHalase
S000006101	YPL180W	TCO89	1.01692	Tor Complex One
S000006042	YPL121C	MEI5	1.01563	MEIosis
S000006382	YPR178W	PRP4	1.01496	Pre-mRNA Processing
S000004957	YNL012W	SPO1	1.01467	SPOrulation
S000002557	YDR150W	NUM1	1.01394	NUclear Migration
S000001757	YKR049C	FMP46	1.01182	Found in Mitochondrial Proteome
S000006122	YPL201C	YIG1	1.0117	Yeast protein Interacting with Glycerol 3-phosphatase
S000001583	YKL100C	YPF1	1.01131	Yeast Presenilin-like Family 1
S000001145	YHR103W	SBE22	1.01111	similar to SBE2
S000006056	YPL135W	ISU1	1.01059	IScU homolog
S000001887	YFL007W	BLM10	1.01008	BLeoMycin resistance
S000000918	YER116C	SLX8	1.00927	Synthetic Lethal of unknown (X) function
S000001521	YKL038W	RGT1	1.00712	Restores Glucose Transport
S000000128	YBL032W	HEK2	1.00595	HEterogeneous nuclear rnp K-like gene
S000003235	YGR003W	CUL3	1.00571	CULlin
S000003110	YGL142C	GPI10	1.0056	GlycosylPhosphatidylInositol anchor biosynthesis
S000005737	YOR211C	MGM1	1.00552	Mitochondrial Genome Maintenance
S000003829	YJR068W	RFC2	1.00477	Replication Factor C
S000003093	YGL125W	MET13	1.00445	METhionine requiring
S000005578	YOR052C	TMC1	1.00297	Trivalent Metalloid sensitive, Cuz1-related protein
S000000896	YER094C	PUP3	1.00257	PUtative Proteasome subunit
S000006043	YPL122C	TFB2	1.00252	Transcription Factor B subunit 2
S000003234	YGR002C	SWC4	1.00134	SWr Complex
S000004656	YMR052W	FAR3	1.00103	Factor ARrest
S000007236	YDR525W-A	SNA2	1.00056	Sensitivity to NA+
S000003357	YGR125W	VSB1	1.00035	Vacuolar Storage of Basic amino acids
S000004883	YMR270C	RRN9	1.00019	Regulation of RNA polymerase I
S000003761	YJR001W	AVT1	0.99962	Amino acid Vacuolar Transport
S000003929	YLL006W	MMM1	0.999577	Maintenance of Mitochondrial Morphology
S000001797	YKR089C	TGL4	0.99914	TriacylGlycerol Lipase
S000005156	YNL212W	VID27	0.997148	Vacuolar Import and Degradation
S000002842	YDR434W	GPI17	0.996535	GlycosylPhosphatidylInositol anchor biosynthesis
S000077071	ZOD1	ZOD1	0.996033	Zone Of Disparity
S000000635	YCR039C	MATALPHA2	0.99603	MATing type protein ALPHA
S000006480	RDN5-2	RDN5-2	0.996028
S000002374	YDL215C	GDH2	0.995966	Glutamate DeHydrogenase
S000003021	YGL053W	PRM8	0.994115	Pheromone-Regulated Membrane protein
S000000467	YBR263W	SHM1	0.993067	Serine HydroxyMethyltransferase
S000000622	YCR027C	RHB1	0.989866	RHeB homolog
S000003850	YJR090C	GRR1	0.98981	Glucose Repression-Resistant
S000002914	YDR506C	GMC1	0.988546	Grand Meiotic recombination Cluster
S000005287	YNR004W	SWM2	0.987933	Synthetic With mud2-delta
S000006235	YPR031W	NTO1	0.985281	NuA Three Orf
S000007251	YNR032C-A	HUB1	0.985182	Homologous to UBiquitin
S000005255	YNL311C	SKP2	0.984761	homology with human SKP2
S000006735	tS(UGA)I	SUP17	0.984521
S000005431	YOL070C	NBA1	0.984431	Nap1p and Bud neck Associated
S000005625	YOR099W	KTR1	0.983365	Kre Two Related
S000000353	YBR149W	ARA1	0.983034	D-ARAbinose dehydrogenase
S000005862	YOR335C	ALA1	0.982901	ALAnyl-tRNA synthetase
S000000682	YCR086W	CSM1	0.982838	Chromosome Segregation in Meiosis
S000001913	YFR017C	IGD1	0.982802	Inhibitor of Glycogen Debranching
S000002423	YDR016C	DAD1	0.981684	Duo1 And Dam1 interacting
S000002911	YDR503C	LPP1	0.981562	Lipid Phosphate Phosphatase
S000003098	YGL130W	CEG1	0.980928	Capping Enzyme Guanylyltransferase
S000003386	YGR154C	GTO1	0.980878	Glutathione Transferase Omega-like
S000006258	YPR054W	SMK1	0.980725
S000006095	YPL174C	NIP100	0.980325	Nuclear ImPort
S000002164	YDL006W	PTC1	0.97993	Phosphatase type Two C
S000001242	YHR199C	AIM46	0.978199	Altered Inheritance rate of Mitochondria
S000000856	YER054C	GIP2	0.977959	Glc7-Interacting Protein
S000004935	YMR316W	DIA1	0.977871	Digs Into Agar
S000001853	YFL041W	FET5	0.977864	FErrous Transport
S000005941	YPL020C	ULP1	0.977692	UbL-specific Protease
S000003894	YJR133W	XPT1	0.977649	Xanthine Phosphoribosyl Transferase
S000001449	YIR010W	DSN1	0.976895	Dosage Suppressor of NNF1
S000005770	YOR244W	ESA1	0.975801
S000001393	YIL131C	FKH1	0.973602	ForK head Homolog
S000005939	YPL018W	CTF19	0.971713	Chromosome Transmission Fidelity
S000005945	YPL024W	RMI1	0.971598	RecQ Mediated genome Instability
S000005215	YNL271C	BNI1	0.971402	Bud Neck Involved
S000001229	YHR186C	KOG1	0.970342	Kontroller Of Growth
S000000281	YBR077C	SLM4	0.970002	Synthetic Lethal with Mss4
S000001078	YHR036W	BRL1	0.969536	BRr6 Like protein
S000001375	YIL113W	SDP1	0.96946	Stress-inducible Dual specificity Phosphatase
S000005857	YOR330C	MIP1	0.969006	MItochondrial DNA Polymerase
S000001363	YIL101C	XBP1	0.967896	XhoI site-Binding Protein
S000006462	snR71	SNR71	0.967147	Small Nucleolar RNA
S000000790	YEL064C	AVT2	0.966169	Amino acid Vacuolar Transport
S000003888	YJR127C	RSF2	0.965827	ReSpiration Factor
S000001309	YIL047C	SYG1	0.965402	Suppressor of Yeast Gpa1
S000002140	YAL064C-A	TDA8	0.965235	Topoisomerase I Damage Affected
S000002566	YDR159W	SAC3	0.964569	Suppressor of ACtin
S000004442	YLR450W	HMG2	0.962745	3-Hydroxy-3-MethylGlutaryl-coenzyme a reductase
S000001766	YKR058W	GLG1	0.962521	Glycogenin-Like Gene
S000001868	YFL026W	STE2	0.962012	STErile
S000000277	YBR073W	RDH54	0.961938	RaD54 Homolog
S000000499	YBR295W	PCA1	0.96159	P-type Cation-transporting ATPase
S000000030	YAL032C	PRP45	0.961418	Pre-mRNA Processing
S000001616	YKL133C	RCI50	0.961215	Respiratory Chain Interacting protein of ~50 kDa
S000000415	YBR211C	AME1	0.96084	Associated with Microtubules and Essential
S000002223	YDL065C	PEX19	0.958996	PEroXisome related
S000003109	YGL141W	HUL5	0.958636	Hect Ubiquitin Ligase
S000004604	YMR002W	MIX17	0.957779	Mitochondrial Intermembrane space CX(n)C motif protein
S000004624	YMR022W	UBC7	0.957471	UBiquitin-Conjugating enzyme
S000001629	YKL146W	AVT3	0.956535	Amino acid Vacuolar Transport
S000004718	YMR112C	MED11	0.956141	MEDiator complex
S000002247	YDL089W	NUR1	0.955372	NUclear Rim1
S000005844	YOR317W	FAA1	0.955356	Fatty Acid Activation
S000006048	YPL127C	HHO1	0.954109	Histone H One
S000005529	YOR003W	YSP3	0.954001	Yeast Subtilisin-like Protease III
S000000938	YER136W	GDI1	0.95366	GDP Dissociation Inhibitor
S000003149	YGL181W	GTS1	0.952683	Glycine Threonine Serine repeat protein
S000006077	YPL156C	PRM4	0.952326	Pheromone-Regulated Membrane protein
S000000419	YBR215W	HPC2	0.951526	Histone Periodic Control
S000006308	YPR104C	FHL1	0.951436	Fork Head-Like
S000002600	YDR192C	NUP42	0.950947	NUclear Pore
S000028519	YCR075W-A	EGO2	0.948876	Exit from rapamycin-induced GrOwth arrest
S000006102	YPL181W	CTI6	0.948698	Cyc8-Tup1 Interacting protein
S000000327	YBR123C	TFC1	0.948301	Transcription Factor class C
S000003868	YJR107W	LIH1	0.948223	LIpase Homolog
S000005564	YOR038C	HIR2	0.947535	HIstone Regulation
S000005624	YOR098C	NUP1	0.947241	NUclear Pore
S000005502	YOL142W	RRP40	0.946344	Ribosomal RNA Processing
S000002133	YCR079W	PTC6	0.946293	Phosphatase Two C
S000004987	YNL042W	BOP3	0.945283	Bypass Of Pam1
S000003995	YLR005W	SSL1	0.945164	Suppressor of Stem-Loop mutation
S000006153	YPL232W	SSO1	0.944819	Supressor of Sec One
S000002547	YDR140W	MTQ2	0.944154	Methyltransferase
S000002398	YDL239C	ADY3	0.94372	Accumulation of DYads
S000005511	YOL151W	GRE2	0.942925	Genes de Respuesta a Estres (stress responsive genes)
S000000685	YCR089W	FIG2	0.942835	Factor-Induced Gene
S000004127	YLR137W	RKM5	0.942268	Ribosomal lysine (K) Methyltransferase 5
S000001491	YKL008C	LAC1	0.941794	Longevity-Assurance gene Cognate (LAG1 Cognate)
S000005787	YOR261C	RPN8	0.941148	Regulatory Particle Non-ATPase
S000006297	YPR093C	ASR1	0.940794	Alcohol Sensitive Ring/PHD finger
S000005239	YNL295W	MRX6	0.940179	Mitochondrial oRganization of gene eXpression (MIOREX)
S000005290	YNR007C	ATG3	0.939981	AuTophaGy related
S000005938	YPL017C	IRC15	0.938291	Increased Recombination Centers
S000005918	YOR391C	HSP33	0.938106	Heat-Shock Protein
S000004375	YLR383W	SMC6	0.937527	Structural Maintenance of Chromosomes
S000006061	YPL140C	MKK2	0.937051	Mitogen-activated Kinase Kinase
S000002228	YDL070W	BDF2	0.936826	BromoDomain Factor
S000000146	YBL050W	SEC17	0.936651	SECretory
S000002970	YGL002W	ERP6	0.936094	Emp24p/Erv25p Related Protein
S000005275	YNL331C	AAD14	0.935067	Aryl-Alcohol Dehydrogenase
S000004470	YML010W	SPT5	0.934672	SuPpressor of Ty's
S000005952	YPL031C	PHO85	0.934227	PHOsphate metabolism
S000000445	YBR241C	VVS1	0.934159	Vacuolar protein Vital for Stress response
S000007649	YBR255C-A	RCF3	0.933182	Respiratory superComplex Factor
S000002587	YDR179W-A	NVJ3	0.932929	Nucleus-Vacuole Junction
S000007587	YBL071W-A	KTI11	0.931985	Kluveromyces lactis Toxin Insensitive
S000003169	YGL201C	MCM6	0.931492	MiniChromosome Maintenance
S000003626	YJL090C	DPB11	0.931409	DNA Polymerase B (II)
S000001485	YKL002W	DID4	0.931286	Doa4-Independent Degradation
S000000478	YBR274W	CHK1	0.931152	CHeckpoint Kinase
S000006299	YPR095C	SYT1	0.930161	Suppressor of ypt3
S000001505	YKL022C	CDC16	0.929142	Cell Division Cycle
S000005977	YPL056C	LCL1	0.928863	Long Chronological Lifespan
S000000494	YBR290W	BSD2	0.928843	Bypass Sod1p Defects
S000006059	YPL138C	SPP1	0.928161	Set1c, Phd finger Protein
S000004546	YML081W	TDA9	0.927618	Topoisomerase I Damage Affected
S000005937	YPL016W	SWI1	0.927454	SWItching deficient
S000005570	YOR044W	IRC23	0.927189	Increased Recombination Centers
S000002445	YDR038C	ENA5	0.925535	Exitus NAtru (Latin, "exit sodium")
S000000233	YBR029C	CDS1	0.925178	CDP-Diacylglycerol Synthase
S000001567	YKL084W	HOT13	0.924145	Helper Of Tim
S000005316	YNR033W	ABZ1	0.92373	para-AminoBenZoic acid (PABA) biosynthesis
S000005675	YOR149C	SMP3	0.923454	Stable Maintenance of pSRI
S000006379	YPR175W	DPB2	0.922894	DNA Polymerase B subunit 2
S000002236	YDL078C	MDH3	0.921799	Malate DeHydrogenase
S000004879	YMR266W	RSN1	0.921385	Rescue of Sro7 at high Nacl
S000003836	YJR075W	HOC1	0.920789	Homologous to OCh1
S000003101	YGL133W	ITC1	0.920477	Imitation switch Two Complex
S000004686	YMR081C	ISF1	0.920206	Increasing Suppression Factor
S000003416	YGR184C	UBR1	0.919921
S000001092	YHR050W	SMF2	0.919803	Suppressor of Mitochondria import Function
S000001238	YHR195W	NVJ1	0.919489	Nucleus-Vacuole Junction
S000002740	YDR332W	IRC3	0.918626	Increased Recombination Centers
S000001640	YKL157W	APE2	0.918354	AminoPEptidase
S000002851	YDR443C	SSN2	0.917399	Suppressor of SNf1
S000001584	YKL101W	HSL1	0.916901	Histone Synthetic Lethal
S000005103	YNL159C	ASI2	0.916682	Amino acid Sensor-Independent
S000144908	RME2	RME2	0.915897	Regulator of Meiosis 2
S000004998	YNL053W	MSG5	0.915017	Multicopy Suppressor of GPA1
S000000975	YER173W	RAD24	0.91475	RADiation sensitive
S000002843	YDR435C	PPM1	0.913754	Protein Phosphatase Methyltransferase
S000005901	YOR374W	ALD4	0.913607	ALdehyde Dehydrogenase
S000002484	YDR077W	SED1	0.912761	Suppression of Exponential Defect
S000005544	YOR018W	ROD1	0.912744	Resistance to O-Dinitrobenzene
S000006085	YPL164C	MLH3	0.912452	MutL Homolog
S000006055	YPL134C	ODC1	0.912408	OxoDicarboxylate Carrier
S000001152	YHR110W	ERP5	0.910944	Emp24p/Erv25p Related Protein
S000005181	YNL237W	YTP1	0.910138	Yeast putative Transmembrane Protein
S000000897	YER095W	RAD51	0.909863	RADiation sensitive
S000003513	YGR281W	YOR1	0.909016	Yeast Oligomycin Resistance
S000005080	YNL136W	EAF7	0.9085	Esa1-Associated Factor
S000003673	YJL137C	GLG2	0.908496	Glycogenin-Like Gene
S000001174	YHR132C	ECM14	0.907941	ExtraCellular Mutant
S000004972	YNL027W	CRZ1	0.907048	Calcineurin-Responsive Zinc finger
S000002590	YDR182W	CDC1	0.906991	Cell Division Cycle
S000000337	YBR133C	HSL7	0.906559	Histone Synthetic Lethal
S000000882	YER080W	AIM9	0.90653	Altered Inheritance rate of Mitochondria
S000001407	YIL145C	PAN6	0.906192	PANtothenate biosynthesis
S000001515	YKL032C	IXR1	0.905093	Intrastrand cross (X)-link Recognition
S000002393	YDL234C	GYP7	0.904824	Gtpase-activating protein for Ypt7 Protein
S000003913	YJR152W	DAL5	0.903317	Degradation of Allantoin
S000007297	snR32	SNR32	0.902436	Small Nucleolar RNA
S000001209	YHR166C	CDC23	0.902392	Cell Division Cycle
S000006020	YPL099C	INA17	0.901907	INner membrane Assembly 17 kDa
S000001794	YKR086W	PRP16	0.901267	Pre-mRNA Processing
S000003849	YJR089W	BIR1	0.901199	Baculoviral IAP Repeat-containing protein
S000000539	YCL034W	LSB5	0.899877	Las Seventeen Binding protein
S000005021	YNL077W	APJ1	0.899438	Anti-Prion DnaJ
S000003527	YGR295C	COS6	0.899085	COnserved Sequence
S000000900	YER098W	UBP9	0.898857	UBiquitin-specific Protease
S000003260	YGR028W	MSP1	0.898296	Mitochondrial Sorting of Proteins
S000001844	YFL050C	ALR2	0.897058	ALuminum Resistance
S000002958	YER060W-A	FCY22	0.896946	FluoroCYtosine resistance
S000002683	YDR275W	BSC2	0.896646	Bypass of Stop Codon
S000028527	YPL189C-A	COA2	0.896121	Cytochrome Oxidase Assembly
S000001040	YHL048W	COS8	0.896063	COnserved Sequence
S000002362	YDL203C	ACK1	0.895637	Activator of C Kinase 1
S000006778	tY(GUA)D	SUP2	0.89536	SUPpressor
S000004685	YMR080C	NAM7	0.895144	Nuclear Accommodation of Mitochondria
S000001845	YFL049W	SWP82	0.894919	SWi/snf-associated Protein
S000004464	YML005W	TRM12	0.89449	TRna Methyltransferase
S000000823	YER021W	RPN3	0.894185	Regulatory Particle Non-ATPase
S000002810	YDR402C	DIT2	0.892881	DITyrosine
S000003420	YGR188C	BUB1	0.892632	Budding Uninhibited by Benzimidazole
S000002506	YDR099W	BMH2	0.891447	Brain Modulosignalin Homolog
S000003922	YJR161C	COS5	0.89089	COnserved Sequence
S000004493	YML031W	NDC1	0.890598	Nuclear Division Cycle
S000006223	YPR019W	MCM4	0.890465	MiniChromosome Maintenance
S000003400	YGR168C	PEX35	0.890219	PEroXin
S000005843	YOR316C	COT1	0.88841	CObalt Toxicity
S000002580	YDR173C	ARG82	0.887718	ARGinine requiring
S000001069	YHR027C	RPN1	0.885471	Regulatory Particle Non-ATPase
S000004141	YLR151C	PCD1	0.884754	Peroxisomal Coenzyme A Diphosphatase
S000002898	YDR490C	PKH1	0.884675	Pkb-activating Kinase Homolog
S000006086	YPL165C	SET6	0.884367	SET domain-containing
S000005540	YOR014W	RTS1	0.883913	Rox Three Suppressor
S000005717	YOR191W	ULS1	0.883911	Ubiquitin Ligase for SUMO conjugates
S000001035	YHL043W	ECM34	0.883292	ExtraCellular Mutant
S000006100	YPL179W	PPQ1	0.882403	Protein Phosphatase Q
S000000250	YBR046C	ZTA1	0.880236	ZeTA-crystallin
S000002178	YDL020C	RPN4	0.879992	Regulatory Particle Non-ATPase
S000001361	YIL099W	SGA1	0.87995	Sporulation-specific GlycoAmylase
S000005280	YNL336W	COS1	0.878526	COnserved Sequence
S000005834	YOR307C	SLY41	0.87793	Suppressor of Loss of Ypt1
S000006202	YPL281C	ERR2	0.877501	Enolase-Related Repeat
S000005699	YOR173W	DCS2	0.876621	DeCapping Scavenger
S000005866	YOR339C	UBC11	0.875807	UBiquitin Carrier
S000004369	YLR377C	FBP1	0.874691	Fructose-1,6-BisPhosphatase
S000000629	YCR033W	SNT1	0.873784	SaNT domains
S000002203	YDL045C	FAD1	0.873743	FAD synthetase
S000001715	YKR007W	MEH1	0.873193	Multicopy suppressor of Ers1 Hygromycin B sensitivity
S000002991	YGL023C	PIB2	0.87271	PhosphatidylInositol(3)-phosphate Binding
S000003094	YGL126W	SCS3	0.87207	Suppressor of Choline Sensitivity
S000006246	YPR042C	PUF2	0.871321	PUmilio-homology domain Family
S000005569	YOR043W	WHI2	0.871124	WHIskey
S000006292	YPR088C	SRP54	0.870632	Signal Recognition Particle 54-kD subunit
S000003541	YJL004C	SYS1	0.869867	Suppressor of Ypt Six
S000002805	YDR397C	NCB2	0.867357	Negative Cofactor B
S000001537	YKL054C	DEF1	0.867291	RNAPII DEgradation Factor
S000001607	YKL124W	SSH4	0.866987	Suppressor of SHr3 deletion
S000002659	YDR251W	PAM1	0.865381	Pp2A Multicopy suppressor
S000006209	YPR005C	HAL1	0.865357	HALotolerance
S000001215	YHR172W	SPC97	0.865228	Spindle Pole Component
S000005155	YNL211C	MRX7	0.864124	Mitochondrial oRganization of gene eXpression (MIOREX)
S000002722	YDR314C	RAD34	0.863906	Homologous to RAD4
S000002681	YDR273W	DON1	0.863803	DONut
S000000895	YER093C	TSC11	0.863736	Temperature-sensitive Suppressors of Csg2 mutants
S000005927	YPL006W	NCR1	0.863545	Niemann-pick type C Related
S000001886	YFL008W	SMC1	0.862233	Stability of MiniChromosomes
S000000826	YER024W	YAT2	0.860927
S000003395	YGR163W	GTR2	0.860219	GTp binding protein Resemblance
S000006506	snR46	SNR46	0.859668	Small Nucleolar RNA
S000002974	YGL006W	PMC1	0.859509	Plasma Membrane Calcium
S000000644	YCR048W	ARE1	0.85925	Acyl-coenzyme A: cholesterol acyl transferase-Related Enzyme
S000001548	YKL065C	YET1	0.856477	Yeast Endoplasmic reticulum Transmembrane protein
S000005238	YNL294C	RIM21	0.856155	Regulator of IME2
S000006130	YPL209C	IPL1	0.856004	Increase in PLoidy
S000002171	YDL013W	SLX5	0.85554	Synthetic Lethal of unknown [X] function
S000005485	YOL125W	TRM13	0.855464	TRna Methyltransferase
S000130127	RUF20	RUF20	0.855161	RNA of Unknown Function
S000003197	YGL228W	SHE10	0.854343	Sensitivity to High Expression
S000003238	YGR006W	PRP18	0.852952	Pre-mRNA Processing
S000004494	YML032C	RAD52	0.851471	RADiation sensitive
S000005799	YOR273C	TPO4	0.851148	Transporter of POlyamines
S000006353	YPR149W	NCE102	0.8511	NonClassical Export
S000002165	YDL007W	RPT2	0.848604	Regulatory Particle Triple-A protein, or Regulatory Particle Triphosphatase
S000002264	YDL106C	PHO2	0.846866	PHOsphate metabolism
S000000828	YER026C	CHO1	0.845787	CHOline requiring
S000005314	YNR031C	SSK2	0.845329	Suppressor of Sensor Kinase
S000006079	YPL158C	AIM44	0.844912	Altered Inheritance rate of Mitochondria
S000001608	YKL125W	RRN3	0.844822	Regulation of RNA polymerase I
S000005346	YNR063W	PUL4	0.844688	PULcherrimin
S000000689	YCR093W	CDC39	0.844112	Cell Division Cycle
S000004224	YLR234W	TOP3	0.843735	TOPoisomerase
S000000490	YBR286W	APE3	0.843355	AminoPEptidase
S000000665	YCR069W	CPR4	0.843114	Cyclosporin-sensitive Proline Rotamase
S000002589	YDR181C	SAS4	0.842501	Something About Silencing
S000000522	YCL017C	NFS1	0.841932	NiFS-like
S000002193	YDL035C	GPR1	0.841904	G-Protein coupled Receptor
S000001116	YHR074W	QNS1	0.841786	glutamine (Q) dependent Nad+ Synthetase
S000006028	YPL107W	DPC25	0.84119	Delta-Psi dependent mitochondrial import and Cleavage protein of ~25 kDa
S000003980	YLL057C	JLP1	0.841055	dnaJ-Like Protein
S000004694	YMR088C	VBA1	0.839691	Vacuolar Basic Amino acid transporter
S000000214	YBR010W	HHT1	0.838148	Histone H Three
S000004505	YML041C	VPS71	0.837128	Vacuolar Protein Sorting
S000005703	YOR177C	MPC54	0.83685	Meiotic Plaque Component
S000000949	YER147C	SCC4	0.836436	Sister Chromatid Cohesion
S000001243	YHR200W	RPN10	0.833941	Regulatory Particle Non-ATPase
S000005677	YOR151C	RPB2	0.832986	RNA Polymerase B
S000000404	YBR200W	BEM1	0.832984	Bud EMergence
S000003016	YGL048C	RPT6	0.83292	Regulatory Particle Triple-A protein, or Regulatory Particle Triphosphatase
S000004289	YLR298C	YHC1	0.832315	Yeast Homolog of human U1C
S000000806	YER004W	FMP52	0.831557	Found in Mitochondrial Proteome
S000005102	YNL158W	PGA1	0.829772	Processing of Gas1p and ALP
S000006080	YPL159C	PET20	0.829772	PETite colonies
S000005879	YOR352W	TFB6	0.829621
S000006210	YPR006C	ICL2	0.829237	IsoCitrate Lyase
S000005366	YOL006C	TOP1	0.828046	TOPoisomerase
S000005140	YNL196C	SLZ1	0.827693
S000000032	YAL034W-A	MTW1	0.827268	Mis TWelve-like
S000001024	YHL032C	GUT1	0.827186	Glycerol UTilization
S000003164	YGL196W	DSD1	0.826963
S000004313	YLR321C	SFH1	0.82553	Snf Five Homolog
S000003112	YGL144C	ROG1	0.82532	Revertant Of Glycogen synthase kinase mutation
S000001310	YIL048W	NEO1	0.82414	NEOmycin-resistance
S000005633	YOR107W	RGS2	0.823999	Regulator of heterotrimeric G protein Signaling
S000000857	YER055C	HIS1	0.822521	HIStidine
S000000543	YCL038C	ATG22	0.822506	AuTophaGy related
S000002671	YDR263C	DIN7	0.822392	DNA Damage INducible
S000002932	YDR524C	AGE1	0.819486	Arf Gap with Effector function(s)
S000005701	YOR175C	ALE1	0.819034	Acyltransferase for Lyso-phosphatidylEthanolamine
S000005880	YOR353C	SOG2	0.818122
S000005421	YOL060C	MAM3	0.817503
S000000511	YCL005W	LDB16	0.815949	Low Dye Binding
S000001756	YKR048C	NAP1	0.814439	Nucleosome Assembly Protein
S000006229	YPR025C	CCL1	0.814088
S000005131	YNL187W	SWT21	0.813973	Synthetic With Tgs1
S000000041	YAL043C	PTA1	0.813562	Pre-Trna Accumulation
S000000207	YBR003W	COQ1	0.81255	COenzyme Q
S000003819	YJR058C	APS2	0.811503	clathrin Associated Protein complex Small subunit
S000003806	YJR045C	SSC1	0.811292	Stress-Seventy subfamily C
S000002327	YDL168W	SFA1	0.811269	Sensitive to FormAldehyde
S000001079	YHR037W	PUT2	0.811205	Proline UTilization
S000002754	YDR346C	SVF1	0.81111	SurVival Factor
S000003774	YJR013W	GPI14	0.811029	GlycosylPhosphatidylInositol anchor biosynthesis
S000006405	YPR201W	ARR3	0.811005	ARsenicals Resistance
S000001508	YKL025C	PAN3	0.810865	Poly(A) Nuclease
S000001099	YHR057C	CPR2	0.810517	Cyclosporin A-sensitive Proline Rotamase
S000003187	YGL219C	MDM34	0.809809	Mitochondrial Distribution and Morphology
S000005083	YNL139C	THO2	0.809215	suppressor of the Transcriptional defect of Hpr1 by Overexpression
S000005639	YOR113W	AZF1	0.808188	Asparagine-rich Zinc-Finger
S000005800	YOR274W	MOD5	0.806594	tRNA MODification
S000003938	YLL015W	BPT1	0.806357	Bile Pigment Transporter
S000003278	YGR046W	TAM41	0.805816	Translocator Assembly and Maintenance
S000000107	YBL011W	SCT1	0.805623	Suppressor of Choline-Transport mutants
S000004580	YML112W	CTK3	0.805505	Carboxy-Terminal domain Kinase
S000003237	YGR005C	TFG2	0.805494	Transcription Factor G
S000006234	YPR030W	CSR2	0.805191	Chs5 Spa2 Rescue
S000003265	YGR033C	TIM21	0.80512	Translocase of the Inner Mitochondrial membrane
S000004641	YMR038C	CCS1	0.804543	Copper Chaperone for SOD1
S000006357	YPR153W	2021-05-24	0.804224	genetic interaction profile similarity to MTC Annotated Yeast genes MTC2 and MTC4
S000000986	YER184C	TOG1	0.803428	Transcriptional regulator of Oleate utilization Genes
S000005829	YOR303W	CPA1	0.802517	Carbamyl Phosphate synthetase A
S000002286	YDL128W	VCX1	0.802492	VaCuolar H+/Ca2+ eXchanger
S000005503	YOL143C	RIB4	0.802489	RIBoflavin biosynthesis
S000000610	YCR017C	CWH43	0.802322	Calcofluor White Hypersensitive
S000005024	YNL080C	EOS1	0.800157	ER-localized and Oxidants Sensitive
S000001044	YHR002W	LEU5	0.800011	LEUcine biosynthesis
S000003614	YJL078C	PRY3	0.799475	Pathogen Related in Yeast
S000005186	YNL242W	ATG2	0.798934	AuTophaGy related
S000003692	YJL156C	SSY5	0.79889	Sulfonylurea Sensitive on YPD
S000004406	YLR414C	PUN1	0.798763	Plasma membrane protein Upregulated during Nitrogen stress
S000002610	YDR202C	RAV2	0.798635	Regulator of (H+)-ATPase in Vacuolar membrane
S000004088	YLR098C	CHA4	0.798419	Catabolism of Hydroxy Amino acids
S000003966	YLL043W	FPS1	0.798036	fdp1 Suppressor
S000004372	YLR380W	CSR1	0.798009	Chs5 Spa2 Rescue
S000003013	YGL045W	RIM8	0.797643	Regulator of IME2
S000000105	YBL009W	ALK2	0.796298
S000001577	YKL094W	YJU3	0.795608
S000001121	YHR079C	IRE1	0.794032	Inositol REquiring
S000002759	YDR351W	SBE2	0.793368	Suppressor of BEm4
S000006501	snR37	SNR37	0.793143	Small Nucleolar RNA
S000001710	YKR002W	PAP1	0.792922	Poly(A) Polymerase
S000006125	YPL204W	HRR25	0.791757	HO and Radiation Repair
S000004447	YLR455W	PDP3	0.790964	PWWP Domain-containing Protein
S000006171	YPL250C	ATG41	0.790602	AuTophaGy related
S000004635	YMR032W	HOF1	0.788815	Homolog Of cdc Fifteen
S000000143	YBL047C	EDE1	0.788095	EH Domains and Endocytosis
S000005100	YNL156C	NSG2	0.787798
S000000982	YER180C	ISC10	0.785801	message Induced in Sporogenesis in S. Cerevisiae
S000004597	YML128C	MSC1	0.785655	Meiotic Sister-Chromatid recombination
S000001672	YKL189W	HYM1	0.785299
S000000757	YEL031W	SPF1	0.785202	Sensitivity to Pichia Farinosa killer toxin
S000001609	YKL126W	YPK1	0.783757	Yeast Protein Kinase
S000002721	YDR313C	PIB1	0.783276	PhosphatidylInositol(3)-phosphate Binding
S000003839	YJR078W	BNA2	0.782982	Biosynthesis of Nicotinic Acid
S000004360	YLR368W	MDM30	0.780993	Mitochondrial Distribution and Morphology
S000006022	YPL101W	ELP4	0.780648	ELongator Protein
S000001923	YFR027W	ECO1	0.780193	Establishment of COhesion
S000004734	YMR127C	SAS2	0.778107	Something About Silencing
S000001230	YHR187W	IKI1	0.776815	Insensitive to KIller toxin
S000003677	YJL141C	YAK1	0.776796	Yet Another Kinase
S000001201	YHR158C	KEL1	0.776637	KELch repeat
S000004416	YLR424W	SPP382	0.776406	Suppressor of PrP38 #2
S000000046	YAL048C	GEM1	0.776359	GTPase EF-hand protein of Mitochondria
S000001916	YFR020W	CSS2	0.775365	Condition Specific Secretion
S000006363	YPR159W	KRE6	0.773319	Killer toxin REsistant
S000002306	YDL147W	RPN5	0.772777	Regulatory Particle Non-ATPase
S000001462	YIR023W	DAL81	0.7726	Degradation of Allantoin
S000002702	YDR294C	DPL1	0.772436	Dihydrosphingosine Phosphate Lyase
S000005048	YNL104C	LEU4	0.772284	LEUcine biosynthesis
S000005428	YOL067C	RTG1	0.772119	ReTroGrade regulation
S000000597	YCR004C	YCP4	0.770914
S000005615	YOR089C	VPS21	0.770822	Vacuolar Protein Sorting
S000005602	YOR076C	SKI7	0.769773	SuperKIller
S000001333	YIL071C	PCI8	0.766347	Proteasome-COP9 signalosome (CSN)-eIF3
S000005923	YPL002C	SNF8	0.764972	Sucrose NonFermenting
S000000964	YER162C	RAD4	0.76469	RADiation sensitive
S000005601	YOR075W	UFE1	0.764554	Unknown Function Essential
S000005258	YNL314W	DAL82	0.764453	Degradation of Allantoin
S000003928	YLL005C	SPO75	0.762727	SPOrulation
S000004024	YLR034C	SMF3	0.76268
S000002268	YDL110C	TMA17	0.761917	Translation Machinery Associated
S000004312	YLR320W	MMS22	0.761208	Methyl MethaneSulfonate sensitivity
S000002672	YDR264C	AKR1	0.760761	AnKyrin Repeat containing
S000000961	YER159C	BUR6	0.760316	Bypass UAS Requirement
S000005043	YNL099C	OCA1	0.759691	Oxidant-induced Cell-cycle Arrest
S000006200	YPL279C	FEX2	0.759391
S000006135	YPL214C	THI6	0.758414	THIamine biosynthesis
S000001292	YIL030C	SSM4	0.758157	Suppressor of mrna Stability Mutant
S000004747	YMR139W	RIM11	0.758134	Regulator of IME2
S000000671	YCR075C	ERS1	0.758098	ERd Suppressor
S000004881	YMR268C	PRP24	0.757931	Pre-mRNA Processing
S000000473	YBR269C	SDH8	0.757733	Succinate DeHydrogenase
S000002575	YDR168W	CDC37	0.756988	Cell Division Cycle
S000001885	YFL009W	CDC4	0.756736	Cell Division Cycle
S000002284	YDL126C	CDC48	0.752992	Cell Division Cycle
S000005607	YOR081C	TGL5	0.752857	TriacylGlycerol Lipase
S000002232	YDL074C	BRE1	0.751708	BREfeldin A sensitivity
S000001337	YIL075C	RPN2	0.751423	Regulatory Particle Non-ATPase
S000003602	YJL066C	MPM1	0.751282	Mitochondrial Peculiar Membrane protein
S000006045	YPL124W	SPC29	0.751127	Spindle Pole Component
S000005942	YPL021W	ECM23	0.75085	ExtraCellular Mutant
S000004418	YLR426W	TDA5	0.750767	Topoisomerase I Damage Affected
S000002535	YDR128W	MTC5	0.749494	Maintenance of Telomere Capping
S000003041	YGL073W	HSF1	0.749379	Heat Shock transcription Factor
S000000544	YCL039W	GID7	0.749072	Glucose Induced Degradation deficient
S000001880	YFL014W	HSP12	0.746595	Heat Shock Protein
S000001441	YIR002C	MPH1	0.746203	Mutator PHenotype
S000002612	YDR204W	COQ4	0.745889	COenzyme Q
S000004657	YMR053C	STB2	0.745573	Sin Three Binding protein
S000003902	YJR141W	IPA1	0.743773	Important for cleavage and PolyAdenylation
S000002186	YDL028C	MPS1	0.743565	MonoPolar Spindle
S000005373	YOL013C	HRD1	0.743142	HMG-coA Reductase Degradation
S000004193	YLR203C	MSS51	0.742998	Mitochondrial Splicing Suppressor
S000003333	YGR101W	PCP1	0.742891	Processing of Cytochrome c Peroxidase
S000000930	YER128W	VFA1	0.742064	Vps Four-Associated
S000000163	YBL067C	UBP13	0.741835	UBiquitin-specific Protease
S000002867	YDR459C	PFA5	0.741824	Protein Fatty Acyltransferase
S000000556	YCL051W	LRE1	0.741634	Laminarase REsistance
S000004810	YMR197C	VTI1	0.740589	Vps10 (Ten) Interacting
S000000185	YBL089W	AVT5	0.740392	Amino acid Vacuolar Transport
S000005032	YNL088W	TOP2	0.739945	TOPoisomerase
S000005723	YOR197W	MCA1	0.739432	MetaCAspase
S000003030	YGL062W	PYC1	0.739355	PYruvate Carboxylase
S000004791	YMR179W	SPT21	0.73851	SuPpressor of Ty
S000004999	YNL054W	VAC7	0.738386	VACuolar segregation
S000002774	YDR366C	MOR1	0.738124	Mitochondrial mORphology affecting
S000001143	YHR101C	BIG1	0.737892	Bad In Glucose
S000006013	YPL092W	SSU1	0.737764	Sensitive to SUlfite
S000005663	YOR137C	SIA1	0.737718	Suppressor of eIF5A
S000029722	YBR230W-A	COQ21	0.737138	COQ interacting protein
S000006249	YPR045C	THP3	0.736453	THO-related Protein
S000001692	YKL209C	STE6	0.735997	STErile
S000002813	YDR405W	MRP20	0.734795	Mitochondrial Ribosomal Protein
S000003022	YGL054C	ERV14	0.734536	ER Vesicle
S000003019	YGL051W	MST27	0.734476	Multicopy suppressor of Sec Twenty one
S000001525	YKL042W	SPC42	0.734421	Spindle Pole Component
S000005925	YPL004C	LSP1	0.734361	Long chain bases Stimulate Phosphorylation
S000005856	YOR329C	SCD5	0.733944	Suppressor of Clathrin Deficiency
S000001891	YFL003C	MSH4	0.733567	MutS Homolog
S000005449	YOL089C	HAL9	0.73197	HALotolerance
S000002777	YDR369C	XRS2	0.730882	X-Ray Sensitive
S000002736	YDR328C	SKP1	0.73084	Suppressor of Kinetochore Protein mutant
S000006012	YPL091W	GLR1	0.729278	GLutathione Reductase
S000001385	YIL123W	SIM1	0.729009	Start Independent of Mitosis
S000004319	YLR327C	TMA10	0.728447	Translation Machinery Associated
S000001624	YKL141W	SDH3	0.727474	Succinate DeHydrogenase
S000004959	YNL014W	HEF3	0.726928	Homolog of EF-3
S000001387	YIL125W	KGD1	0.72642	alpha-KetoGlutarate Dehydrogenase
S000002290	YDL132W	CDC53	0.726193	Cell Division Cycle
S000003059	YGL091C	NBP35	0.7259	Nucleotide Binding Protein
S000001805	YKR097W	PCK1	0.725336	Phosphoenolpyruvate CarboxyKinase
S000003048	YGL080W	MPC1	0.723933	Mitochondrial Pyruvate Carrier
S000001659	YKL176C	LST4	0.72283	Lethal with Sec Thirteen
S000002314	YDL155W	CLB3	0.722802	CycLin B
S000004363	YLR371W	ROM2	0.722596	RhO1 Multicopy suppressor
S000004930	YMR313C	TGL3	0.721814	TriacylGlycerol Lipase
S000000261	YBR057C	MUM2	0.721758	MUddled Meiosis
S000004244	YLR254C	NDL1	0.72139	NuDeL homolog
S000002819	YDR411C	DFM1	0.720805	Der1-like Family Member
S000006069	YPL148C	PPT2	0.720483	Phosphopantetheine:Protein Transferase
S000002701	YDR293C	SSD1	0.719639	Suppressor of SIT4 Deletion
S000000408	YBR204C	LDH1	0.719096	Lipid Droplet Hydrolase
S000005430	YOL069W	NUF2	0.718571	NUclear Filament-containing protein
S000000476	YBR272C	HSM3	0.718474	enHanced Spontaneous Mutability
S000002571	YDR164C	SEC1	0.718194	SECretory
S000002930	YDR522C	SPS2	0.71794	SPorulation Specific
S000000841	YER039C	HVG1	0.717733	Homologous to VRG4
S000000154	YBL058W	SHP1	0.715839	Suppressor of High-copy PP1
S000003853	YJR093C	FIP1	0.71496	Factor Interacting with Poly(A) polymerase
S000002815	YDR407C	TRS120	0.713903	TRapp Subunit
S000000480	YBR276C	PPS1	0.713225	Protein Phosphatase S phase
S000001334	YIL072W	HOP1	0.712571	HOmolog Pairing
S000001936	YFR040W	SAP155	0.711735	Sit4 Associated Protein
S000002517	YDR110W	FOB1	0.71142	FOrk Blocking less
S000002552	YDR145W	TAF12	0.711233	TATA binding protein-Associated Factor
S000004214	YLR224W	UCC1	0.710863	Ubiquitination of Citrate synthase in the glyoxylate Cycle
S000002847	YDR439W	LRS4	0.710729	Loss of RDNA Silencing
S000004832	YMR219W	ESC1	0.710156	Establishes Silent Chromatin
S000006114	YPL193W	RSA1	0.709738	RiboSome Assembly
S000001759	YKR051W	HFL1	0.709323	Has Fused Lysosomes
S000002560	YDR153C	ENT5	0.708348	Epsin N-Terminal homology
S000004845	YMR232W	FUS2	0.707986	cell FUSion
S000003251	YGR019W	UGA1	0.707543	Utilization of GAba
S000004891	YMR278W	PRM15	0.706739	Phospho Ribo Mutase
S000005026	YNL082W	PMS1	0.706579	PostMeiotic Segregation
S000001198	YHR155W	LAM1	0.705678	Lipid transfer protein Anchored at Membrane contact sites
S000000104	YBL008W	HIR1	0.704775	HIstone Regulation
S000003549	YJL012C	VTC4	0.703288	Vacuolar Transporter Chaperone
S000000028	YAL030W	SNC1	0.70321	Suppressor of the Null allele of CAP
S000004579	YML111W	BUL2	0.702903	Binds Ubiquitin Ligase
S000001780	YKR072C	SIS2	0.702206	SIt4 Suppressor
S000001328	YIL066C	RNR3	0.701993	RiboNucleotide Reductase
S000003089	YGL121C	GPG1	0.701891	G Protein Gamma
S000004279	YLR288C	MEC3	0.701878	Mitosis Entry Checkpoint
S000000832	YER030W	CHZ1	0.70045	Chaperone for Htz1/H2A-H2B dimer
S000002800	YDR392W	SPT3	0.698938	SuPpressor of Ty's
S000004760	YMR152W	YIM1	0.698635
S000004605	YMR003W	AIM34	0.697644	Altered Inheritance rate of Mitochondria
S000005438	YOL078W	AVO1	0.69711	Adheres VOraciously (to TOR2)
S000005403	YOL043C	NTG2	0.696951	eNdonuclease Three-like Glycosylase
S000004601	YML132W	COS3	0.696416	COnserved Sequence
S000005508	YOL148C	SPT20	0.695529	SuPpressor of Ty
S000003543	YJL006C	CTK2	0.694673	Carboxy-Terminal domain Kinase
S000002479	YDR072C	IPT1	0.69433	InositolPhosphoTransferase
S000006169	YPL248C	GAL4	0.693442	GALactose metabolism
S000000971	YER169W	RPH1	0.692589	Regulator of PHR1
S000004587	YML118W	NGL3	0.6924
S000001214	YHR171W	ATG7	0.69234	AuTophaGy related
S000001579	YKL096W	CWP1	0.692141	Cell Wall Protein
S000006008	YPL087W	YDC1	0.691879	Yeast DihydroCeramidase
S000004258	YLR268W	SEC22	0.690323	SECretory
S000002334	YDL175C	AIR2	0.689062	Arginine methyltransferase-Interacting RING finger protein
S000001686	YKL203C	TOR2	0.687884	Target Of Rapamycin
S000006139	YPL218W	SAR1	0.687109	Secretion-Associated, Ras-related
S000000081	YAR042W	SWH1	0.686448
S000003476	YGR244C	LSC2	0.686411	Ligase of Succinyl-CoA
S000000769	YEL043W	GTA1	0.686327	Golgi vesicle Trafficking Associated
S000004134	YLR144C	ACF2	0.685997	Assembly Complementing Factor
S000007595	YBR233W-A	DAD3	0.685675	Duo1 And Dam1 interacting
S000002211	YDL053C	PBP4	0.684946	Pbp1p Binding Protein
S000004177	YLR187W	SKG3	0.683651	Suppressor of lethality of Kex2 Gas1 double null mutant
S000006121	YPL200W	CSM4	0.683535	Chromosome Segregation in Meiosis
S000003574	YJL037W	IRC18	0.682836	Increased Recombination Centers
S000003081	YGL113W	SLD3	0.682571	Synthetically Lethal with Dpb11-1
S000003053	YGL085W	LCL3	0.68231	Long Chronological Lifespan 3
S000003124	YGL156W	AMS1	0.680386	Alpha-MannoSidase
S000000339	YBR135W	CKS1	0.680383	Cdc28 Kinase Subunit
S000003321	YGR089W	NNF2	0.679785
S000000365	YBR161W	CSH1	0.678907	CSG1/SUR1 Homolog
S000001392	YIL130W	ASG1	0.678769	Activator of Stress Genes
S000002280	YDL122W	UBP1	0.677079	UBiquitin-specific Protease
S000000386	YBR182C	SMP1	0.676676	Second MEF2-like Protein 1
S000002545	YDR138W	HPR1	0.675604	HyPerRecombination
S000005235	YNL291C	MID1	0.675523	Mating pheromone-Induced Death
S000002396	YDL237W	AIM6	0.675198	Altered Inheritance rate of Mitochondria
S000007235	YDR363W-A	SEM1	0.674756	Suppressor of Exocyst Mutations
S000004683	YMR078C	CTF18	0.674514	Chromosome Transmission Fidelity
S000003134	YGL166W	CUP2	0.673535
S000004882	YMR269W	TMA23	0.673372	Translation Machinery Associated
S000005416	YOL055C	THI20	0.673142	THIamine metabolism
S000000469	YBR265W	TSC10	0.672487	Temperature-sensitive Suppressors of Csg2 mutants
S000001522	YKL039W	PTM1	0.67236
S000006386	YPR182W	SMX3	0.671176
S000000831	YER029C	SMB1	0.669801	SmB/B' homolog
S000003195	YGL226W	MTC3	0.669658	Maintenance of Telomere Capping
S000000687	YCR091W	KIN82	0.66949	protein KINase
S000005237	YNL293W	MSB3	0.669428	Multicopy Suppressor of Bud Emergence
S000001359	YIL097W	FYV10	0.668546	Function required for Yeast Viability
S000004531	YML066C	SMA2	0.66845	Spore Membrane Assembly
S000001109	YHR067W	HTD2	0.667051	Hydroxyacyl-Thioester Dehydratase
S000001267	YIL005W	EPS1	0.665678	ER-retained Pma1 Suppressing
S000006179	YPL258C	THI21	0.665234	THIamine metabolism
S000028511	YIL156W-B	MCO8	0.665229	Mitochondrial Class One protein of 8 kDa
S000000414	YBR210W	ERV15	0.664927	ER Vesicle Protein
S000005509	YOL149W	DCP1	0.663734	mRNA DeCaPping
S000002248	YDL090C	RAM1	0.663578	RAS protein and A-factor Maturation
S000002743	YDR335W	MSN5	0.663419	Multicopy suppressor of SNf1 mutation
S000005174	YNL230C	ELA1	0.661574	ELongin A
S000005212	YNL268W	LYP1	0.661088	LYsine-specific Permease
S000001440	YIR001C	SGN1	0.660728	Slower Growth on Non-fermentable carbon sources
S000003540	YJL003W	COX16	0.660673	Cytochrome c OXidase
S000002567	YDR160W	SSY1	0.658957	Sulfonylurea Sensitive on YPD
S000000798	YEL072W	RMD6	0.658853	Required for Meiotic nuclear Division
S000006087	YPL166W	ATG29	0.658694	AuTophaGy related
S000001484	YKL001C	MET14	0.658689	METhionine requiring
S000001800	YKR092C	SRP40	0.658227	Serine Rich Protein
S000003216	YGL247W	BRR6	0.657991	Bad Response to Refrigeration
S000004015	YLR025W	SNF7	0.656891	Sucrose NonFermenting
S000002554	YDR147W	EKI1	0.656538	Ethanolamine KInase
S000002542	YDR135C	YCF1	0.656393	Yeast Cadmium Factor
S000002447	YDR040C	ENA1	0.656387	Exitus NAtru (Latin, "exit sodium")
S000000984	YER182W	FMP10	0.655157	Found in Mitochondrial Proteome
S000001535	YKL052C	ASK1	0.654802	Associated with Spindles and Kinetochores
S000007292	snR9	SNR9	0.654773	Small Nucleolar RNA
S000001615	YKL132C	RMA1	0.653995	Reduced Mating A
S000000156	YBL060W	YEL1	0.653881	Yeast EFA6-Like
S000005145	YNL201C	PSY2	0.653007	Platinum SensitivitY
S000004460	YML001W	YPT7	0.651524	Yeast Protein Two
S000002633	YDR225W	HTA1	0.651407	Histone h Two A
S000000307	YBR103W	SIF2	0.65028	Sir4p-Interacting Factor
S000004677	YMR073C	IRC21	0.650159	Increased Recombination Centers
S000002251	YDL093W	PMT5	0.649899	Protein O-MannosylTransferase
S000005108	YNL164C	IBD2	0.649358	Inhibition of Bud Division 2
S000002696	YDR288W	NSE3	0.649274	Non SMC Element
S000001858	YFL036W	RPO41	0.649259	RNA POlymerase
S000005720	YOR194C	TOA1	0.649046
S000002359	YDL200C	MGT1	0.648429	O-6-MethylGuanine-DNA methylTransferase
S000001560	YKL077W	PSG1	0.648262	Pma1 Stabilization in the Golgi
S000001147	YHR105W	YPT35	0.647544
S000000835	YER033C	ZRG8	0.647278	Zinc Regulated Gene
S000004942	YMR323W	ERR3	0.64716	Enolase-Related Repeat
S000001716	YKR008W	RSC4	0.647045	Remodel the Structure of Chromatin
S000003183	YGL215W	CLG1	0.646966	Cyclin-Like Gene
S000000969	YER167W	BCK2	0.646892	Bypass of C Kinase
S000000691	YCR095C	OCA4	0.646778	Oxidant-induced Cell-cycle Arrest
S000000369	YBR165W	UBS1	0.646742	UBiquitin-conjugating enzyme Suppressor
S000005469	YOL109W	ZEO1	0.645893	ZEOcin resistance
S000002602	YDR194C	MSS116	0.645681	Mitochondrial Splicing System
S000005116	YNL172W	APC1	0.644798	Anaphase Promoting Complex subunit
S000006461	snR70	SNR70	0.644734	Small Nucleolar RNA
S000003698	YJL162C	JJJ2	0.644283	J-protein (Type III)
S000001846	YFL048C	EMP47	0.644211
S000003820	YJR059W	PTK2	0.643696	Putative serine/Threonine protein Kinase
S000004682	YMR077C	VPS20	0.643518	Vacuolar Protein Sorting
S000005674	YOR148C	SPP2	0.643385	Suppressor of PrP
S000005243	YNL299W	TRF5	0.643316	Topoisomerase one-Related Function
S000001233	YHR190W	ERG9	0.643306	ERGosterol biosynthesis
S000003634	YJL098W	SAP185	0.642915	Sit4 Associated Protein
S000004210	YLR220W	CCC1	0.642849	Cross-Complements Ca(2+) phenotype of csg1
S000002459	YDR052C	DBF4	0.642684	DumbBell Former
S000002942	YDR534C	FIT1	0.642311	Facilitator of Iron Transport
S000000139	YBL043W	ECM13	0.641529	ExtraCellular Mutant
S000005364	YOL004W	SIN3	0.641241	Switch INdependent
S000000206	YBR002C	RER2	0.640497	Retention in the Endoplasmic Reticulum
S000000807	YER005W	YND1	0.640404	Yeast Nucleoside Diphosphatase
S000005214	YNL270C	ALP1	0.640304
S000003261	YGR029W	ERV1	0.640236	Essential for Respiration and Viability
S000004695	YMR089C	YTA12	0.639765	Yeast Tat-binding Analog
S000002520	YDR113C	PDS1	0.63951	Precocious Dissociation of Sisters
S000002411	YDR004W	RAD57	0.639156	RADiation sensitive
S000002661	YDR253C	MET32	0.637732	METhionine requiring
S000001249	YHR206W	SKN7	0.63769	Suppressor of Kre Null
S000001397	YIL135C	VHS2	0.637375	Viable in a Hal3 Sit4 background
S000003382	YGR150C	CCM1	0.636892	COB and COX1 mRNA maturation
S000003748	YJL212C	OPT1	0.636341	OligoPeptide Transporter
S000002296	YDL137W	ARF2	0.636315	ADP-Ribosylation Factor
S000003897	YJR136C	TTI2	0.635906	Two Tel2-Interacting protein
S000005759	YOR233W	KIN4	0.635783	KINase
S000005697	YOR171C	LCB4	0.63533	Long-Chain Base
S000000383	YBR179C	FZO1	0.635269	FuZzy Onions homolog
S000001503	YKL020C	SPT23	0.634027	SuPpressor of Ty
S000003018	YGL050W	TYW3	0.633964	Trna-YW synthesizing protein
S000005016	YNL072W	RNH201	0.633584	RNase H
S000005560	YOR034C	AKR2	0.633552	AnKyrin Repeat-containing protein
S000006260	YPR056W	TFB4	0.633309	Transcription Factor B subunit 4
S000004395	YLR403W	SFP1	0.632537	Split Finger Protein
S000005683	YOR157C	PUP1	0.631741	PUtative Proteasome subunit
S000001932	YFR036W	CDC26	0.630516	Cell Division Cycle
S000005884	YOR357C	SNX3	0.629666	Sorting NeXin
S000000972	YER170W	ADK2	0.629462	ADenylate Kinase
S000000804	YER002W	NOP16	0.628997	NucleOlar Protein
S000001352	YIL090W	ICE2	0.628328	Inheritance of Cortical ER
S000004931	YMR314W	PRE5	0.628009	PRoteinase yscE
S000000332	YBR128C	ATG14	0.627868	AuTophaGy related
S000004342	YLR350W	ORM2	0.6278
S000002204	YDL046W	NPC2	0.626615	Niemann Pick type C homolog
S000001279	YIL017C	VID28	0.624966	Vacuolar Import and Degradation
S000004217	YLR227C	ADY4	0.624222	Accumulation of DYads
S000005943	YPL022W	RAD1	0.623832	RADiation sensitive
S000028509	YNL138W-A	YSF3	0.623526	Yeast Splicing Factor 3b subunit
S000002332	YDL173W	PAR32	0.622475	Phosphorylated After Rapamycin
S000001518	YKL035W	UGP1	0.622195	UDP-glucose pyrophosphorylase
S000004989	YNL044W	YIP3	0.621542	Ypt-Interacting Protein
S000001335	YIL073C	SPO22	0.620673	SPOrulation
S000005718	YOR192C	THI72	0.618979	THI7 homolog 2
S000005017	YNL073W	MSK1	0.618917	Mitochondrial aminoacyl-tRNA Synthetase, lysine (K)
S000001578	YKL095W	YJU2	0.618607
S000005687	YOR161C	PNS1	0.618525	pH Nine Sensitive
S000001591	YKL108W	SLD2	0.616855	Synthetically Lethal with Dpb11-1
S000005561	YOR035C	SHE4	0.616164	Swi5p-dependent HO Expression
S000006206	YPR002W	PDH1	0.616026	prpD Homolog
S000005548	YOR022C	DDL1	0.615869	DDHD Domain-containing Lipase
S000006030	YPL109C	MCO76	0.613965	Mitochondrial Class One protein of 76 kDa
S000004828	YMR215W	GAS3	0.613833	Glycophospholipid-Anchored Surface protein
S000001032	YHL040C	ARN1	0.613332	AFT1 ReguloN
S000006226	YPR022C	SDD4	0.613289	Suppressor of Degenerative Death
S000005020	YNL076W	MKS1	0.612997	Multicopy Kinase Suppressor
S000001547	YKL064W	MNR2	0.610932	MaNganese Resistance
S000000048	YAL051W	OAF1	0.610744	Oleate-Activated transcription Factor
S000002714	YDR306C	PFU1	0.610535	Pheromone, F-box, Ubiquitination
S000005609	YOR083W	WHI5	0.608226	WHIskey
S000000931	YER129W	SAK1	0.607272	Snf1 Activating Kinase
S000005688	YOR162C	YRR1	0.607087	Yeast Reveromycin-A Resistant
S000001718	YKR010C	TOF2	0.606879	TOpoisomerase I-interacting Factor
S000003138	YGL170C	SPO74	0.606382	SPOrulation
S000005689	YOR163W	DDP1	0.606111	Diadenosine and Diphosphoinositol Polyphosphate phosphohydrolase
S000001153	YHR111W	UBA4	0.605616	UBiquitin-Activating
S000001725	YKR017C	HEL1	0.605227	Histone E3 Ligase
S000000679	YCR083W	TRX3	0.605133	ThioRedoXin
S000005253	YNL309W	STB1	0.604813	Sin Three Binding protein
S000003896	YJR135C	MCM22	0.604774	MiniChromosome Maintenance
S000003239	YGR007W	ECT1	0.604391	Ethanolamine-phosphate CytidylylTransferase
S000001488	YKL005C	BYE1	0.603667	BYpass of ESS1
S000001177	YHR135C	YCK1	0.602528	Yeast Casein Kinase I homolog
S000000607	YCR014C	POL4	0.602445	POLymerase
S000003835	YJR074W	MOG1	0.601285	Multicopy suppressor Of ts Gsp1
S000005234	YNL290W	RFC3	0.600857	Replication Factor C
S000004594	YML125C	PGA3	0.600802	Processing of Gas1p and ALP
S000000057	YAL061W	BDH2	0.600635
S000000073	YAR020C	PAU7	0.600351	seriPAUperin family
S000004733	YMR126C	DLT1	0.599784	Defect at Low Temperature
S000000198	YBL102W	SFT2	0.59917	Suppressor of sed Five Ts
S000005262	YNL318C	HXT14	0.598302	HeXose Transporter
S000004861	YMR247C	RKR1	0.59763	RING domain mutant Killed by Rtf1 deletion
S000005740	YOR214C	SPR2	0.597466	SPorulation-Regulated
S000006212	YPR008W	HAA1	0.597281	Homolog of Ace1 Activator
S000003653	YJL117W	PHO86	0.597093	PHOsphate metabolism
S000005905	YOR378W	AMF1	0.596832	AMmonium Facilitator
S000001288	YIL026C	IRR1	0.596458	IRRegular cell behavior
S000002413	YDR006C	SOK1	0.595448	Suppressor Of Kinase
S000005335	YNR052C	POP2	0.59542	PGK promoter directed OverProduction
S000004889	YMR276W	DSK2	0.595205	Dominant Suppressor of kar1
S000003270	YGR038W	ORM1	0.594395
S000001133	YHR091C	MSR1	0.594286	Mitochondrial tRNA Synthetase aRginine
S000001512	YKL029C	MAE1	0.593828	MAlic Enzyme
S000002631	YDR223W	CRF1	0.593611	Co-Repressor with FHL1
S000000417	YBR213W	MET8	0.593148	METhionine requiring
S000004197	YLR207W	HRD3	0.59284	HMG-coA Reductase Degradation
S000005313	YNR030W	ALG12	0.592216	Asparagine-Linked Glycosylation
S000004335	YLR343W	GAS2	0.591743	Glycophospholipid-Anchored Surface protein
S000005221	YNL277W	MET2	0.591406	METhionine requiring
S000002877	YDR469W	SDC1	0.590888	Set1c, homolog of Dpy30 from C.elegans
S000003682	YJL146W	IDS2	0.590835	IME2-Dependent Signaling
S000000199	YBL103C	RTG3	0.590539	ReTroGrade regulation
S000003648	YJL112W	MDV1	0.590424	Mitochondrial DiVision
S000003212	YGL243W	TAD1	0.58935	tRNA-specific Adenosine Deaminase
S000002982	YGL014W	PUF4	0.588962	PUmilio-homology domain Family
S000004081	YLR091W	GEP5	0.588708	GEnetic interactors of Prohibitins
S000000787	YEL061C	CIN8	0.588648	Chromosome INstability
S000004813	YMR200W	ROT1	0.587678	Reversal Of Tor2 lethality
S000002802	YDR394W	RPT3	0.586385	Regulatory Particle Triple-A protein, or Regulatory Particle Triphosphatase
S000007310	snR76	SNR76	0.586261	Small Nucleolar RNA
S000004941	YMR322C	SNO4	0.58603	SNZ proximal Open reading frame
S000000493	YBR289W	SNF5	0.585476	Sucrose NonFermenting
S000004581	YML113W	DAT1	0.584833	DATin
S000001625	YKL142W	MRP8	0.58435	Mitochondrial Ribosomal Protein
S000002903	YDR495C	VPS3	0.583756	Vacuolar Protein Sorting
S000000968	YER166W	DNF1	0.581971	Drs2 Neo1 Family
S000000121	YBL025W	RRN10	0.581148	Regulation of RNA polymerase I
S000000157	YBL061C	SKT5	0.580557
S000002237	YDL079C	MRK1	0.579999	Mds1p Related Kinase
S000000613	YCR020C	PET18	0.579877	PETite colonies
S000000495	YBR291C	CTP1	0.579273	Citrate Transport Protein
S000002792	YDR384C	ATO3	0.578819	Ammonia (Ammonium) Transport Outward
S000001511	YKL028W	TFA1	0.578557	Transcription Factor a, subunit 1
S000000945	YER143W	DDI1	0.578001	DNA Damage Inducible
S000005213	YNL269W	BSC4	0.57684	Bypass of Stop Codon
S000001139	YHR097C	PAL2	0.576644	Pears And Lemons
S000000843	YER041W	YEN1	0.576328
S000001856	YFL038C	YPT1	0.576294	Yeast Protein Two
S000000763	YEL037C	RAD23	0.576206	RADiation sensitive
S000006233	YPR029C	APL4	0.575845	clathrin Adaptor Protein complex Large chain
S000001148	YHR106W	TRR2	0.575351	ThioRedoxin Reductase
S000006244	YPR040W	TIP41	0.5753	Tap42 Interacting Protein
S000004110	YLR120C	YPS1	0.573963	YaPSin
S000000245	YBR041W	FAT1	0.573781	FATty acid transporter
S000001698	YKL215C	OXP1	0.573648	OXoProlinase
S000005441	YOL081W	IRA2	0.573139	Inhibitory Regulator of the RAS-cAMP pathway
S000004658	YMR054W	STV1	0.572585	Similar To VPH1
S000000844	YER042W	MXR1	0.572157	peptide Methionine sulfoXide Reductase
S000001074	YHR032W	ERC1	0.57195	Ethionine Resistance Conferring
S000000963	YER161C	SPT2	0.571667	SuPpressor of Ty's
S000006116	YPL195W	APL5	0.571269	clathrin Adaptor Protein complex Large chain
S000000464	YBR260C	RGD1	0.570599	Related GAP Domain
S000004083	YLR093C	NYV1	0.570555	New Yeast V-SNARE
S000001059	YHR017W	YSC83	0.57027
S000005148	YNL204C	SPS18	0.569745	SPorulation-Specific
S000006319	YPR115W	RGC1	0.569269	Regulator of the Glycerol Channel
S000001202	YHR159W	TDA11	0.568745	Topoisomerase I Damage Affected
S000002848	YDR440W	DOT1	0.568624	Disruptor Of Telomeric silencing
S000000367	YBR163W	EXO5	0.56845	EXOnuclease V
S000005599	YOR073W	SGO1	0.568261	ShuGOshin (Japanese for "guardian spirit")
S000000976	YER174C	GRX4	0.567958	GlutaRedoXin
S000000103	YBL007C	SLA1	0.566924	Synthetic Lethal with ABP1
S000002814	YDR406W	PDR15	0.566546	Pleiotropic Drug Resistance
S000004765	YMR156C	TPP1	0.564042	Three Prime Phosphatase
S000004840	YMR227C	TAF7	0.563285	TATA binding protein-Associated Factor
S000002513	YDR106W	ARP10	0.562898	Actin-Related Protein
S000002727	YDR319C	YFT2	0.562027
S000002971	YGL003C	CDH1	0.560273	CDC20 Homolog
S000001848	YFL046W	FMP32	0.560242	Found in Mitochondrial Proteome
S000000176	YBL080C	PET112	0.559916	PETite colonies
S000005734	YOR208W	PTP2	0.55947	Protein Tyrosine Phosphatase
S000004906	YMR292W	GOT1	0.559196	GOlgi Transport
S000001367	YIL105C	SLM1	0.559091	Synthetic Lethal with Mss4
S000001199	YHR156C	LIN1	0.556491	LINk
S000000549	YCL044C	MGR1	0.556175	Mitochondrial Genome Required
S000003720	YJL184W	GON7	0.555899
S000002887	YDR479C	PEX29	0.554802	PEroXisome related
S000005143	YNL199C	GCR2	0.554439	GlyColysis Regulation
S000004817	YMR204C	INP1	0.552641	INheritance of Peroxisomes
S000000372	YBR168W	PEX32	0.550711	PEroXisome related
S000000040	YAL042W	ERV46	0.550685	ER Vesicle
S000001884	YFL010C	WWM1	0.550441	WW domain containing protein interacting with Metacaspase
S000001409	YIL147C	SLN1	0.550372	Synthetic Lethal of N-end rule
S000002897	YDR489W	SLD5	0.550369	Synthetic Lethality with Dpb11-1
S000002770	YDR362C	TFC6	0.54983	Transcription Factor C
S000002482	YDR075W	PPH3	0.549779	Protein PHosphatase
S000004275	YLR285W	NNT1	0.549761	Nicotinamide N-methylTransferase
S000001468	YIR029W	DAL2	0.548828	Degradation of Allantoin
S000028526	YOR020W-A	MCO10	0.547608	Mitochondrial Class One protein of 10 kDa
S000001814	YKR106W	GEX2	0.546118	Glutathione EXchanger
S000000072	YAR019C	CDC15	0.545299	Cell Division Cycle
S000000022	YAL024C	LTE1	0.545276	Low Temperature Essential
S000000985	YER183C	FAU1	0.545203	Folinic Acid Utilization
S000004172	YLR182W	SWI6	0.545078	SWItching deficient
S000002414	YDR007W	TRP1	0.544904	TRyPtophan
S000028437	YER180C-A	SLO1	0.544675	Scoco-Like Orf
S000003275	YGR043C	NQM1	0.544549	Non-Quiescent Mutant
S000004417	YLR425W	TUS1	0.544478	TOR Unique function Suppressor
S000002718	YDR310C	SUM1	0.543912	SUppresor of Mar1-1
S000003814	YJR053W	BFA1	0.543901	Byr-Four-Alike
S000005498	YOL138C	RTC1	0.543381	Restriction of Telomere Capping
S000005386	YOL026C	MIM1	0.541222	Mitochondrial IMport
S000005405	YOL045W	PSK2	0.541202	Pas domain-containing Serine/threonine protein Kinase
S000001210	YHR167W	THP2	0.540516	THO2 - HPR1 Phenotype
S000003507	YGR275W	RTT102	0.540487	Regulator of Ty1 Transposition
S000001600	YKL117W	SBA1	0.540123	increased Sensitivity to Benzoquinone Ansamycins
S000005342	YNR059W	MNT4	0.539554	MaNnosylTransferase
S000004877	YMR264W	CUE1	0.538419	Coupling of Ubiquitin conjugation to ER degradation
S000003783	YJR022W	LSM8	0.538328	Like SM
S000002635	YDR227W	SIR4	0.537549	Silent Information Regulator
S000005423	YOL062C	APM4	0.537539	clathrin Adaptor Protein complex Medium chain
S000003399	YGR167W	CLC1	0.53706	Clathrin Light Chain
S000003997	YLR007W	NSE1	0.537009	Non-SMC Element
S000002893	YDR485C	VPS72	0.536946	Vacuolar Protein Sorting
S000005940	YPL019C	VTC3	0.53592	Vacuolar Transporter Chaperone
S000001151	YHR109W	CTM1	0.535655	CyTochrome c Methyltransferase
S000001745	YKR037C	SPC34	0.535207	Spindle Pole Component
S000007299	snR35	SNR35	0.535194	Small Nucleolar RNA
S000001531	YKL048C	ELM1	0.534979	ELongated Morphology
S000000497	YBR293W	VBA2	0.534857	Vacuolar Basic Amino acid transporter
S000000853	YER051W	JHD1	0.534512	JmjC domain-containing Histone Demethylase
S000003393	YGR161C	RTS3	0.533978
S000001123	YHR081W	LRP1	0.533638	Like RrP6
S000004553	YML088W	UFO1	0.532989	UV-F-box-HO
S000004374	YLR382C	NAM2	0.532567	Nuclear Accommodation of Mitochondria
S000002874	YDR466W	PKH3	0.532387	Pkb-activating Kinase Homolog
S000005254	YNL310C	ZIM17	0.532237	ZInc finger Motif protein of 17 kDa
S000005093	YNL149C	PGA2	0.531979	Processing of Gas1p and ALP
S000004788	YMR176W	ECM5	0.53197	ExtraCellular Mutant
S000003456	YGR224W	AZR1	0.531576	Acetic Acid and AZoles Resistance
S000006205	YPR001W	CIT3	0.53103	CITrate synthase
S000003464	YGR232W	NAS6	0.531019	Non-ATPase Subunit 6
S000003778	YJR017C	ESS1	0.530945	ESSential
S000003700	YJL164C	TPK1	0.530059	Takashi's Protein Kinase
S000004814	YMR201C	RAD14	0.529861	RADiation sensitive
S000002845	YDR437W	GPI19	0.529554	Glycosyl PhosphatidylInositol anchor biosynthesis
S000001550	YKL067W	YNK1	0.528572	Yeast Nucleoside diphosphate Kinase
S000002200	YDL042C	SIR2	0.528156	Silent Information Regulator
S000002812	YDR404C	RPB7	0.527903	RNA Polymerase B
S000005188	YNL244C	SUI1	0.527813	SUppressor of Initiator codon
S000004582	YML114C	TAF8	0.527393	TATA binding protein-Associated Factor
S000000932	YER130C	COM2	0.526455	Cousin of Msn2
S000002300	YDL141W	BPL1	0.526415	Biotin:apoProtein Ligase
S000000942	YER140W	EMP65	0.525758	ER Membrane Protein of 65 kDa
S000005182	YNL238W	KEX2	0.52433	Killer EXpression defective
S000004155	YLR165C	PUS5	0.523513	PseudoUridine Synthase
S000003334	YGR102C	GTF1	0.523494	Glutaminyl Transamidase subunit F
S000001541	YKL058W	TOA2	0.523234
S000002159	YDL001W	RMD1	0.522976	Required for Meiotic nuclear Division
S000003054	YGL086W	MAD1	0.522862	Mitotic Arrest-Deficient
S000004896	YMR283C	RIT1	0.522543	Ribosylation of Initiator tRNA
S000006442	snR51	SNR51	0.522102	Small Nucleolar RNA
S000000816	YER014W	HEM14	0.521893	HEMe biosynthesis
S000002794	YDR386W	MUS81	0.521716	MMS and UV Sensitive
S000004674	YMR070W	MOT3	0.521032	Modifier of Transcription
S000002822	YDR414C	ERD1	0.519929	Endoplasmic reticulum Retention Defective
S000001524	YKL041W	VPS24	0.519009	Vacuolar Protein Sorting
S000006073	YPL152W	RRD2	0.518786	Resistant to Rapamycin Deletion
S000004618	YMR016C	SOK2	0.51872	Suppressor Of Kinase
S000005861	YOR334W	MRS2	0.518392	Mitochondrial RNA Splicing
S000002292	YDL134C	PPH21	0.518045	Protein PHosphatase
S000002946	YDR538W	PAD1	0.517992	Phenylacrylic Acid Decarboxylase
S000004890	YMR277W	FCP1	0.517939	tfiiF-associating component of Ctd Phosphatase
S000003735	YJL199C	MBB1	0.517934
S000003912	YJR151C	DAN4	0.517932	Delayed ANaerobic
S000003805	YJR044C	VPS55	0.517817	Vacuolar Protein Sorting
S000005135	YNL191W	DUG3	0.517605	Deficient in Utilization of Glutathione
S000004541	YML076C	WAR1	0.517322	Weak Acid Resistance
S000000994	YHL002W	HSE1	0.517106	Has Symptoms of class E mutants; resembles Hbp, Stam and East
S000001413	YIL151C	ESL1	0.516195	EST/SMG-like
S000002480	YDR073W	SNF11	0.515933	Sucrose NonFermenting
S000007305	snR41	SNR41	0.515842	Small Nucleolar RNA
S000005322	YNR039C	ZRG17	0.515816	Zinc Regulated Gene
S000001132	YHR090C	YNG2	0.515803	Yeast iNG1 homolog
S000003196	YGL227W	VID30	0.515487	Vacuolar Import and Degradation
S000004619	YMR017W	SPO20	0.51539	SPOrulation
S000000529	YCL024W	KCC4	0.515286
S000001268	YIL006W	YIA6	0.514808
S000003834	YJR073C	OPI3	0.513386	OverProducer of Inositol
S000006088	YPL167C	REV3	0.513204	REVersionless
S000005413	YOL052C-A	DDR2	0.511042	DNA Damage Responsive
S000002488	YDR081C	PDC2	0.511042	Pyruvate DeCarboxylase
S000003324	YGR092W	DBF2	0.510342	DumbBell Former
S000001266	YIL004C	BET1	0.507994	Blocked Early in Transport
S000000272	YBR068C	BAP2	0.507481	Branched-chain Amino acid Permease
S000005519	YOL159C	CSS3	0.506915	Condition Specific Secretion
S000005369	YOL009C	MDM12	0.506242	Mitochondrial Distribution and Morphology
S000003891	YJR130C	STR2	0.506207	Sulfur TRansfer
S000002868	YDR460W	TFB3	0.506056	Transcription Factor B subunit 3
S000001265	YIL003W	CFD1	0.505537	Cytosolic Fe-S cluster Deficient
S000005911	YOR384W	FRE5	0.50546	Ferric REductase
S000002301	YDL142C	CRD1	0.504209	CaRDiolipin synthase
S000003285	YGR053C	MCO32	0.503965	Mitochondrial Class One protein of 32 kDa
S000000474	YBR270C	BIT2	0.503464	Binding partner of Tor2p
S000001327	YIL065C	FIS1	0.503402	mitochondrial FISsion
S000005673	YOR147W	MDM32	0.502213	Mitochondrial Distribution and Morphology
S000006452	snR61	SNR61	0.501241	Small Nucleolar RNA
S000005489	YOL129W	VPS68	0.50109	Vacuolar Protein Sorting
S000001849	YFL045C	SEC53	0.500915	SECretory
S000001380	YIL118W	RHO3	0.500151	Ras HOmolog
S000001285	YIL023C	YKE4	0.499123	Yeast ortholog of mouse KE4
S000001228	YHR185C	PFS1	0.49894	Prospore Formation at Spindles
S000001571	YKL088W	CAB3	0.498796	Coenzyme A Biosynthesis
S000006241	YPR037C	ERV2	0.498588	Essential for Respiration and Viability
S000003179	YGL211W	NCS6	0.497735	Needs Cla4 to Survive
S000003418	YGR186W	TFG1	0.497608	Transcription Factor G
S000005877	YOR350C	MNE1	0.497203
S000006375	YPR171W	BSP1	0.496841	Binding protein of Synaptojanin Polyphosphoinositide phosphatase domain
S000002835	YDR427W	RPN9	0.4968	Regulatory Particle Non-ATPase
S000000202	YBL106C	SRO77	0.494136	Suppressor of rho3
S000003375	YGR143W	SKN1	0.493734	Suppressor of Kre Null
S000003590	YJL054W	TIM54	0.493062	Translocase of the Inner Mitochondrial membrane
S000002733	YDR325W	YCG1	0.492491	Yeast Cap G
S000002866	YDR458C	HEH2	0.492087	Helix-Extension-Helix domain
S000000213	YBR009C	HHF1	0.491738	Histone H Four
S000003936	YLL013C	PUF3	0.490752	PUmilio-homology domain Family
S000002207	YDL049C	KNH1	0.490672	Kre9(Nine) Homolog
S000005398	YOL038W	PRE6	0.490609	PRoteinase yscE
S000002273	YDL115C	IWR1	0.490259	Interacts With RNA polymerase II
S000005411	YOL051W	GAL11	0.489722	GALactose metabolism
S000005211	YNL267W	PIK1	0.489675	Phosphatidyl Inositol Kinase
S000005189	YNL245C	CWC25	0.489585	Complexed With Cef1p
S000113613	YDR014W-A	HED1	0.489529	High copy suppressor of rED1
S000001915	YFR019W	FAB1	0.487877	Forms Aploid and Binucleate cells
S000005266	YNL322C	KRE1	0.487561	Killer toxin REsistant
S000003886	YJR125C	ENT3	0.487509	Epsin N-Terminal homology
S000004960	YNL015W	PBI2	0.487179	Proteinase B Inhibitor
S000000200	YBL104C	SEA4	0.487037	SEh1-Associated
S000004584	YML116W	ATR1	0.486999	AminoTriazole Resistance
S000000224	YBR020W	GAL1	0.48685	GALactose metabolism
S000001122	YHR080C	LAM4	0.486834	Lipid transfer protein Anchored at Membrane contact sites
S000005972	YPL051W	ARL3	0.486816	ADP-Ribosylation factor-Like
S000004087	YLR097C	HRT3	0.485636	High level expression Reduces Ty3 transposition
S000001231	YHR188C	GPI16	0.485578	GlycosylPhosphatidylInositol anchor biosynthesis
S000003365	YGR133W	PEX4	0.485166	PEroXin
S000003521	YGR289C	MAL11	0.484911	MALtose fermentation
S000004235	YLR245C	CDD1	0.484534	CytiDine Deaminase
S000004352	YLR360W	VPS38	0.484267	Vacuolar Protein Sorting
S000002234	YDL076C	RXT3	0.484119
S000005863	YOR336W	KRE5	0.484091	Killer toxin REsistant
S000004929	YMR312W	ELP6	0.483719	ELongator Protein
S000003723	YJL187C	SWE1	0.482939	Saccharomyces WEe1
S000002283	YDL125C	HNT1	0.482745	Histidine triad NucleoTide-binding
S000004928	YMR311C	GLC8	0.482508	GLyCogen
S000003825	YJR064W	CCT5	0.481339	Chaperonin Containing TCP-1
S000000515	YCL009C	ILV6	0.480309	IsoLeucine Valine
S000003719	YJL183W	MNN11	0.479636	MaNNosyltransferase
S000002318	YDL159W	STE7	0.479313	STErile
S000000425	YBR221C	PDB1	0.478029	Pyruvate Dehydrogenase Beta subunit
S000006128	YPL207W	TYW1	0.478029	Trna-YW synthesizing protein
S000004000	YLR010C	TEN1	0.477607	TElomeric pathways with STn1
S000002503	YDR096W	GIS1	0.476928	GIg1-2 Suppressor
S000000047	YAL049C	AIM2	0.476668	Altered Inheritance rate of Mitochondria
S000003141	YGL173C	XRN1	0.475181	eXoRiboNuclease
S000002353	YDL194W	SNF3	0.475133	Sucrose NonFermenting
S000004125	YLR135W	SLX4	0.474742	Synthetic Lethal of unknown (X) function
S000002569	YDR162C	NBP2	0.474733	Nap1 Binding Protein
S000002259	YDL101C	DUN1	0.47469	DNA-damage UNinducible
S000006026	YPL105C	SYH1	0.473847	SmY2 Homolog
S000003551	YJL014W	CCT3	0.473308	Chaperonin Containing TCP-1
S000005408	YOL048C	RRT8	0.473283	Regulator of rDNA Transcription
S000005816	YOR290C	SNF2	0.472696	Sucrose NonFermenting
S000002496	YDR089W	VTC5	0.472692	Vacuole Transporter Chaperone
S000003690	YJL154C	VPS35	0.472052	Vacuolar Protein Sorting
S000002739	YDR331W	GPI8	0.471899	GlycosylPhosphatidylInositol anchor biosynthesis
S000006221	YPR017C	DSS4	0.471658	Dominant Suppressor of Sec4
S000006005	YPL084W	BRO1	0.471294	BCK1-like Resistance to Osmotic shock
S000000363	YBR159W	IFA38	0.470863
S000004402	YLR410W	VIP1	0.470562
S000002829	YDR421W	ARO80	0.470436	AROmatic amino acid requiring
S000000756	YEL030W	ECM10	0.46907	ExtraCellular Mutant
S000004257	YLR267W	BOP2	0.468648	Bypass Of Pam1
S000004884	YMR271C	URA10	0.468553	URAcil requiring
S000003330	YGR098C	ESP1	0.46849	Extra Spindle Pole bodies
S000001415	YIL153W	RRD1	0.468082	Resistant to Rapamycin Deletion
S000005739	YOR213C	SAS5	0.467444	Something About Silencing
S000006590	tG(UCC)G	SUF4	0.467302
S000004692	YMR086W	SEG1	0.466256	Stability of Eisosomes Guaranteed
S000003080	YGL112C	TAF6	0.465313	TATA binding protein-Associated Factor
S000087085	YBR201C-A	MIN7	0.464988	mitochondrial MINi protein of ~7 kDa
S000000903	YER101C	AST2	0.46462	ATPase STabilizing
S000006142	YPL221W	FLC1	0.463544	FLavin Carrier
S000001727	YKR019C	IRS4	0.463402	Increased rDNA Silencing
S000005936	YPL015C	HST2	0.462548	Homolog of SIR Two (SIR2)
S000004598	YML129C	COX14	0.462023	Cytochrome c OXidase
S000002744	YDR336W	MRX8	0.460856	Mitochondrial oRganization of gene eXpression (MIOREX)
S000006333	YPR129W	SCD6	0.459582	Suppressor of Clathrin Deficiency
S000000360	YBR156C	SLI15	0.458753	Synthetically Lethal with Ipl1
S000004260	YLR270W	DCS1	0.458383	DeCapping Scavenger
S000005169	YNL225C	CNM67	0.458065	Chaotic Nuclear Migration
S000000184	YBL088C	TEL1	0.457542	TELomere maintenance
S000004792	YMR180C	CTL1	0.457233	Capping enzyme mRNA Triphosphatase-Like
S000003428	YGR196C	FYV8	0.456874	Function required for Yeast Viability
S000004688	YMR083W	ADH3	0.456815	Alcohol DeHydrogenase
S000006098	YPL177C	CUP9	0.456803
S000001842	YFL052W	ZNF1	0.456657	ZiNc Finger protein
S000004349	YLR357W	RSC2	0.456481	Remodel the Structure of Chromatin
S000005644	YOR118W	RTC5	0.456473	Restriction of Telomere Capping
S000006111	YPL190C	NAB3	0.456396	Nuclear polyAdenylated RNA-Binding
S000001944	YFR048W	RMD8	0.456312	Required for Meiotic nuclear Division
S000001930	YFR034C	PHO4	0.456141	PHOsphate metabolism
S000000052	YAL056W	GPB2	0.454523
S000001833	YFL061W	DDI2	0.454384	DNA Damage Inducible
S000004435	YLR443W	ECM7	0.453703	ExtraCellular Mutant
S000002684	YDR276C	PMP3	0.453497	Plasma Membrane Proteolipid
S000003971	YLL048C	YBT1	0.453493	Yeast Bile Transporter
S000005854	YOR327C	SNC2	0.453303	Suppressor of the Null allele of CAP
S000000561	YCL056C	PEX34	0.453263	PEroXin
S000002844	YDR436W	PPZ2	0.453197	Protein Phosphatase Z
S000004758	YMR150C	IMP1	0.4519	Inner Membrane Protease
S000002437	YDR030C	RAD28	0.451889	RADiation sensitive
S000001861	YFL033C	RIM15	0.450661	Regulator of IME2
S000003865	YJR104C	SOD1	0.450531	SuperOxide Dismutase
S000000142	YBL046W	PSY4	0.450431	Platinum SensitivitY
S000002673	YDR265W	PEX10	0.450424	PEroXin
S000000533	YCL028W	RNQ1	0.44841	Rich in asparagine (N) and glutamine (Q)
S000005073	YNL129W	NRK1	0.448011	Nicotinamide Riboside Kinase
S000004625	YMR023C	MSS1	0.447937	Mitochondrial Splicing System
S000003113	YGL145W	TIP20	0.447791	SEC20 (Twenty) Interacting Protein
S000003055	YGL087C	MMS2	0.447468	Methyl MethaneSulfonate sensitivity
S000003550	YJL013C	MAD3	0.447015	Mitotic Arrest-Deficient
S000004607	YMR005W	TAF4	0.446778	TATA binding protein-Associated Factor
S000003545	YJL008C	CCT8	0.445978	Chaperonin Containing TCP-1
S000006049	YPL128C	TBF1	0.444309	TTAGGG repeat-Binding Factor
S000004703	YMR097C	MTG1	0.44359	MiTochondrial GTPase
S000006290	YPR086W	SUA7	0.442639	Suppressor of Upstream AUG
S000002525	YDR118W	APC4	0.441998	Anaphase Promoting Complex
S000004423	YLR431C	ATG23	0.441975	AuTophaGy related
S000000743	YEL017W	GTT3	0.441556	GlutaThione Transferase
S000003665	YJL129C	TRK1	0.440969	TRansport of potassium (K)
S000000269	YBR065C	ECM2	0.440952	ExtraCellular Mutant
S000005289	YNR006W	VPS27	0.44081	Vacuolar Protein Sorting
S000006074	YPL153C	RAD53	0.439936	RADiation sensitive
S000002881	YDR473C	PRP3	0.439757	Pre-mRNA Processing
S000006109	YPL188W	POS5	0.439175	PerOxide Sensitive
S000002674	YDR266C	HEL2	0.437735	Histone E3 Ligase
S000004675	YMR071C	TVP18	0.437731	Tlg2-Vesicle Protein
S000000356	YBR152W	SPP381	0.436491	Suppressor of PrP38-1
S000001259	YHR216W	IMD2	0.435821	IMP Dehydrogenase
S000005071	YNL127W	FAR11	0.434911	Factor ARrest
S000000051	YAL055W	PEX22	0.434512	PEroXisome related
S000004361	YLR369W	SSQ1	0.433728	Stress-Seventy subfamily Q
S000004984	YNL039W	BDP1	0.433345	B Double Prime
S000003827	YJR066W	TOR1	0.431855	Target Of Rapamycin
S000002689	YDR281C	PHM6	0.431762	PHosphate Metabolism
S000004042	YLR052W	IES3	0.431523	Ino Eighty Subunit
S000002330	YDL171C	GLT1	0.431346	GLuTamate synthase
S000005372	YOL012C	HTZ1	0.430896	Histone Two A Z1
S000002694	YDR286C	MGP12	0.430625	Mitochondrial Glutaredoxin-like Protein of 12 kDa
S000002585	YDR178W	SDH4	0.430474	Succinate DeHydrogenase
S000007586	YAL044W-A	BOL1	0.429988	BolA-like protein
S000001022	YHL030W	ECM29	0.429926	ExtraCellular Mutant
S000002481	YDR074W	TPS2	0.429643	Trehalose-6-Phosphate Synthase/phosphatase
S000002632	YDR224C	HTB1	0.429388	Histone h Two B
S000003739	YJL203W	PRP21	0.429218	Pre-mRNA Processing
S000004650	YMR047C	NUP116	0.429201	NUclear Pore
S000004131	YLR141W	RRN5	0.42891	Regulation of RNA polymerase I
S000002596	YDR188W	CCT6	0.427991	Chaperonin Containing TCP-1
S000002832	YDR424C	DYN2	0.427937	DYNein
S000005390	YOL030W	GAS5	0.427391	Glycophospholipid-Anchored Surface protein
S000002977	YGL009C	LEU1	0.426875	LEUcine biosynthesis
S000004667	YMR063W	RIM9	0.42685	Regulator of IME2
S000002256	YDL098C	SNU23	0.425806	Small NUclear ribonucleoprotein associated
S000001762	YKR054C	DYN1	0.425244	DYNein
S000003846	YJR086W	STE18	0.424257	STErile
S000002625	YDR217C	RAD9	0.423874	RADiation sensitive
S000002371	YDL212W	SHR3	0.423758	Super high Histidine Resistant
S000004797	YMR185W	RTP1	0.423254	Required for the nuclear Transport of RNA Pol II
S000003531	YHR021W-A	ECM12	0.423134	ExtraCellular Mutant
S000002890	YDR482C	CWC21	0.422881	Complexed With Cef1p
S000003190	YGL222C	EDC1	0.421965	Enhancer of mRNA DeCapping
S000001575	YKL092C	BUD2	0.42149	BUD site selection
S000000421	YBR217W	ATG12	0.421442	AuTophaGy related
S000006338	YPR134W	MSS18	0.421072	Mitochondrial Splicing System
S000004823	YMR210W	MGL2	0.42057	MonoacylGlycerol Lipase
S000000435	YBR231C	SWC5	0.420558	SWr Complex
S000002662	YDR254W	CHL4	0.420273	CHromosome Loss
S000005959	YPL038W	MET31	0.420209	METhionine requiring
S000004037	YLR047C	FRE8	0.420182
S000005613	YOR087W	YVC1	0.420176	Yeast Vacuolar Conductance
S000004775	YMR165C	PAH1	0.41863	Phosphatidic Acid phosphoHydrolase
S000000440	YBR236C	ABD1	0.418463
S000028600	YBR126W-A	MEO1	0.418416	Mini ER ORF
S000000248	YBR044C	TCM62	0.418345	TriCarboxylic acid cycle Mutant
S000006157	YPL236C	ENV7	0.41772	late ENdosome and Vacuole interface function
S000005450	YOL090W	MSH2	0.41735	MutS Homolog
S000005317	YNR034W	SOL1	0.416967	Suppressor Of Los1-1
S000000902	YER100W	UBC6	0.416744	UBiquitin-Conjugating
S000005716	YOR190W	SPR1	0.41612	SPorulation Regulated
S000000101	YBL005W	PDR3	0.415964	Pleiotropic Drug Resistance
S000002356	YDL197C	ASF2	0.414657	Anti-Silencing Function
S000006390	YPR186C	PZF1	0.414642	Putative Zinc Finger
S000005319	YNR036C	MRPS12	0.414556	Mitochondrial Ribosomal Protein, Small subunit
S000005209	YNL265C	IST1	0.414031	Increased Sodium Tolerance
S000004061	YLR071C	RGR1	0.413867	Resistant to Glucose Repression
S000005270	YNL326C	PFA3	0.413777	Protein Fatty Acyltransferase
S000004117	YLR127C	APC2	0.41361	Anaphase Promoting Complex
S000003372	YGR140W	CBF2	0.413462	Centromere-Binding Factor
S000004205	YLR215C	CDC123	0.41282	Cell Division Cycle
S000005961	YPL040C	ISM1	0.412154	Isoleucyl tRNA Synthetase of Mitochondria
S000001852	YFL042C	LAM5	0.411097	Lipid transfer protein Anchored at Membrane contact site
S000005479	YOL119C	MCH4	0.408478	MonoCarboxylate transporter Homolog
S000003273	YGR041W	BUD9	0.407554	BUD site selection
S000000411	YBR207W	FTH1	0.40744	FTR1 Homolog
S000003860	YJR099W	YUH1	0.40732	Yeast Ubiquitin Hydrolase
S000003450	YGR218W	CRM1	0.407132	Chromosome Region Maintenance
S000006046	YPL125W	KAP120	0.406663	KAryoPherin
S000002574	YDR167W	TAF10	0.40664	TATA binding protein-Associated Factor
S000004300	YLR309C	IMH1	0.406606	shares with Integrins and Myosins significant Homology
S000003236	YGR004W	PEX31	0.406425	PEroXisome related
S000007224	YPL183W-A	RTC6	0.406396	Restriction of Telomere Capping
S000002217	YDL059C	RAD59	0.406081	RADiation sensitive
S000006404	YPR200C	ARR2	0.405805	ARsenicals Resistance
S000004779	YMR169C	ALD3	0.405498	ALdehyde Dehydrogenase
S000001604	YKL121W	DGR2	0.405441	2-Deoxy-Glucose Resistant 2
S000000110	YBL014C	RRN6	0.404689	Regulation of RNA polymerase I
S000004668	YMR064W	AEP1	0.40444	ATPase ExPression
S000004379	YLR387C	REH1	0.403432	REI1 Homolog
S000000604	YCR011C	ADP1	0.402018	ATP-Dependent Permease
S000006115	YPL194W	DDC1	0.401746	DNA Damage Checkpoint
S000000114	YBL018C	POP8	0.401573	Processing Of Precursor RNAs
S000004671	YMR067C	UBX4	0.400185	UBiquitin regulatory X
S000002778	YDR370C	DXO1	0.400149	Decapping eXOnuclease
S000004378	YLR386W	VAC14	0.400078	VACuole morphology and inheritance mutant
S000004670	YMR066W	SOV1	0.400047	Synthesis Of Var
S000002910	YDR502C	SAM2	0.399629	S-AdenosylMethionine requiring
S000004672	YMR068W	AVO2	0.398986	Adheres VOraciously (to TOR2)
S000005269	YNL325C	FIG4	0.398843	Factor-Induced Gene
S000000953	YER151C	UBP3	0.398353	UBiquitin-specific Protease
S000002441	YDR034C	LYS14	0.398352	LYSine requiring
S000003581	YJL045W	SDH9	0.398283	Succinate DeHydrogenase
S000003821	YJR060W	CBF1	0.397794	Centromere Binding Factor
S000002711	YDR303C	RSC3	0.396794	Remodel the Structure of Chromatin
S000003459	YGR227W	DIE2	0.396085	Derepression of ITR1 Expression
S000005075	YNL131W	TOM22	0.395978	Translocase of the Outer Mitochondrial membrane
S000000323	YBR119W	MUD1	0.395543	Mutant U1 Die
S000001457	YIR018W	YAP5	0.395159	Yeast AP-1
S000002906	YDR498C	SEC20	0.395127	SECretory
S000004627	YMR025W	CSI1	0.392902	Cop9 Signalosome Interactor
S000001381	YIL119C	RPI1	0.392243	Ras-cAMP Pathway Inhibitor
S000006493	snR4	SNR4	0.392058	Small Nucleolar RNA
S000003363	YGR131W	FHN1	0.391481	Functional Homolog of Nce102
S000002249	YDL091C	UBX3	0.391365	UBiquitin regulatory X
S000002349	YDL190C	UFD2	0.391207	Ubiquitin Fusion Degradation
S000028835	YIL002W-A	CMI7	0.391041	Cytosolic MIni protein of ~7 kDa
S000005645	YOR119C	RIO1	0.390259	RIght Open reading frame
S000005448	YOL088C	MPD2	0.389899	Multicopy suppressor of PDI1 deletion
S000003478	YGR246C	BRF1	0.389752	B-Related Factor
S000001871	YFL023W	BUD27	0.389447	BUD site selection
S000005230	YNL286W	CUS2	0.389324	Cold sensitive U2 snRNA Suppressor
S000000371	YBR167C	POP7	0.389046	Processing Of Precursor RNAs
S000006105	YPL184C	MRN1	0.38815	Multicopy supressor of rsc nhp6
S000001807	YKR099W	BAS1	0.388069	BASal
S000004223	YLR233C	EST1	0.387246	Ever Shorter Telomeres
S000003274	YGR042W	MTE1	0.386981	Mph1-associated TElomere maintenance protein
S000003667	YJL131C	AIM23	0.38666	Altered Inheritance rate of Mitochondria
S000004017	YLR027C	AAT2	0.385126	Aspartate AminoTransferase
S000002663	YDR255C	RMD5	0.385117	Required for Meiotic nuclear Division
S000003123	YGL155W	CDC43	0.385091	Cell Division Cycle
S000002900	YDR492W	IZH1	0.384529	Implicated in Zinc Homeostasis
S000001897	YFR001W	LOC1	0.384487	LOCalization of mRNA
S000006072	YPL151C	PRP46	0.38427	Pre-mRNA Processing
S000003712	YJL176C	SWI3	0.383542	SWItching deficient
S000002274	YDL116W	NUP84	0.382889	NUclear Pore
S000000643	YCR047C	BUD23	0.382815	BUD site selection
S000002258	YDL100C	GET3	0.382786	Guided Entry of Tail-anchored proteins
S000004025	YLR035C	MLH2	0.381954	MutL Homolog
S000001119	YHR077C	NMD2	0.381448	Nonsense-mediated MRNA Decay
S000005218	YNL274C	GOR1	0.379886	GlyOxylate Reductase
S000002376	YDL217C	TIM22	0.379849	Translocase of the Inner Mitochondrial membrane
S000001737	YKR029C	SET3	0.379841	SET domain-containing
S000005295	YNR012W	URK1	0.379695	URidine Kinase
S000005144	YNL200C	NNR1	0.379665	Nicotinamide Nucleotide Repair
S000004644	YMR041C	ARA2	0.379294	ARAbinose
S000002965	YFL017W-A	SMX2	0.378814
S000003121	YGL153W	PEX14	0.378343	PEroXisome related
S000004723	YMR117C	SPC24	0.378257	Spindle Pole Component
S000005651	YOR125C	CAT5	0.375886	CATabolite repression
S000005158	YNL214W	PEX17	0.375434	PEroXisome related
S000004282	YLR291C	GCD7	0.37542	General Control Derepressed
S000000237	YBR033W	EDS1	0.375038	Expression Dependent on Slt2
S000000260	YBR056W	MRX18	0.374834	Mitochondrial oRganization of gene eXpression (MIOREX)
S000004265	YLR275W	SMD2	0.374779
S000001046	YHR004C	NEM1	0.374231	Nuclear Envelope Morphology
S000005329	YNR046W	TRM112	0.373359	TRna Methyltransferase
S000003069	YGL101W	YGK1	0.372927
S000004900	YMR287C	DSS1	0.372795	Deletion of SUV3 Supressor
S000001899	YFR003C	YPI1	0.372722	Yeast Phosphatase Inhibitor
S000001832	YFL062W	COS4	0.372628	COnserved Sequence
S000000461	YBR257W	POP4	0.371827	Processing Of Precursor RNAs
S000004748	YMR140W	SIP5	0.371636	Snf1 Interacting Protein
S000001739	YKR031C	SPO14	0.371218	SPOrulation
S000004327	YLR335W	NUP2	0.369432	NUclear Pore
S000000521	YCL016C	DCC1	0.369008	Defective in sister Chromatid Cohesion
S000001883	YFL011W	HXT10	0.369007	HeXose Transporter
S000002846	YDR438W	THI74	0.368121	THIamine regulon
S000004227	YLR237W	THI7	0.367068	THIamine metabolism
S000000545	YCL040W	GLK1	0.3669	GLucoKinase
S000004905	YMR291W	TDA1	0.366492	Topoisomerase I Damage Affected
S000001795	YKR087C	OMA1	0.366478	Overlapping activity with M-AAA protease
S000003143	YGL175C	SAE2	0.365821	Sporulation in the Absence of spo Eleven
S000005159	YNL215W	IES2	0.365235	Ino Eighty Subunit
S000000483	YBR279W	PAF1	0.365201	RNA Polymerase II Associated Factor
S000001146	YHR104W	GRE3	0.365123	Genes de Respuesta a Estres (stress responsive genes)
S000005168	YNL224C	SQS1	0.364649	SQuelch of Splicing suppression
S000003207	YGL238W	CSE1	0.364405	Chromosome SEgregation
S000003068	YGL100W	SEH1	0.364181	SEc13 Homolog
S000000117	YBL021C	HAP3	0.36334	Heme Activator Protein
S000004074	YLR084C	RAX2	0.363011
S000000271	YBR067C	TIP1	0.362429	Temperature shock-Inducible Protein
S000003742	YJL205C	NCE101	0.361799	NonClassical Export
S000004010	YLR020C	YEH2	0.361559	Yeast steryl Ester Hydrolase
S000002570	YDR163W	CWC15	0.360917	Complexed With Cef1p
S000001442	YIR003W	AIM21	0.360485	Altered Inheritance rate of Mitochondria
S000005643	YOR117W	RPT5	0.360225	Regulatory Particle Triple-A protein, or Regulatory Particle Triphosphatase
S000003262	YGR030C	POP6	0.359803	Processing Of Precursor RNAs
S000000485	YBR281C	DUG2	0.3594	Deficient in Utilization of Glutathione
S000000824	YER022W	SRB4	0.359321	Suppressor of RNA polymerase B
S000002399	YDL240W	LRG1	0.358375	Lim-RhoGap homolog
S000000850	YER048C	CAJ1	0.357841
S000006134	YPL213W	LEA1	0.357785	Looks Exceptionally like U2A
S000002724	YDR316W	OMS1	0.357612	OXA1 Multicopy Suppressor
S000003220	YGL251C	HFM1	0.35683	Helicase Family Member
S000004610	YMR008C	PLB1	0.356823	PhosphoLipase B
S000002573	YDR166C	SEC5	0.356736	SECretory
S000001881	YFL013C	IES1	0.356184	Ino Eighty Subunit
S000005848	YOR321W	PMT3	0.355927	Protein O-MannosylTransferase
S000002524	YDR117C	TMA64	0.355292	Translation Machinery Associated
S000005432	YOL071W	SDH5	0.354915	Succinate DeHydrogenase
S000002245	YDL087C	LUC7	0.353351	Lethal Unless Cap-binding complex is produced
S000004412	YLR420W	URA4	0.352624	URAcil requiring
S000001176	YHR134W	WSS1	0.351416	Weak Suppressor of Smt3
S000005475	YOL115W	PAP2	0.350834	Poly(A) Polymerase
S000004354	YLR362W	STE11	0.350797	STErile
S000003637	YJL101C	GSH1	0.348381	glutathione (GSH)
S000000344	YBR140C	IRA1	0.347864	Inhibitory Regulator of the RAS-cAMP pathway
S000000427	YBR223C	TDP1	0.346897	Tyrosyl-DNA Phosphodiesterase
S000005030	YNL086W	SNN1	0.344735	SNapiN
S000000498	YBR294W	SUL1	0.344534	SULfate
S000005649	YOR123C	LEO1	0.344246	LEft Open reading frame
S000002936	YDR528W	HLR1	0.342509	Homolog of LRe1
S000005198	YNL254C	RTC4	0.341274	Restriction of Telomere Capping
S000005611	YOR085W	OST3	0.339011	OligoSaccharylTransferase
S000000885	YER083C	GET2	0.338981	Guided Entry of Tail-anchored proteins
S000002646	YDR238C	SEC26	0.338397	SECretory
S000001464	YIR025W	MND2	0.338224	Meiotic Nuclear Divisions
S000000102	YBL006C	LDB7	0.336727	Low Dye Binding
S000003158	YGL190C	CDC55	0.334817	Cell Division Cycle
S000002563	YDR156W	RPA14	0.334762	RNA Polymerase A
S000004498	YML035C	AMD1	0.3345	AMP Deaminase
S000001770	YKR062W	TFA2	0.334456	Transcription Factor a, subunit 2
S000002620	YDR212W	TCP1	0.334122	Tailless Complex Polypeptide
S000000825	YER023W	PRO3	0.333858	PROline requiring
S000001529	YKL046C	DCW1	0.333667	Defective Cell Wall
S000003792	YJR031C	GEA1	0.333543	Guanine nucleotide Exchange on ARF
S000002222	YDL064W	UBC9	0.333305	UBiquitin-Conjugating
S000005547	YOR021C	SFM1	0.333273	Spout Family Methyltransferase 1
S000004886	YMR273C	ZDS1	0.332918	Zillion Different Screens
S000000130	YBL034C	STU1	0.331517	Suppressor of TUbulin
S000004164	YLR174W	IDP2	0.330905	Isocitrate Dehydrogenase, NADP-specific
S000000863	YER061C	CEM1	0.330526	Condensing Enzyme with Mitochondrial function
S000001391	YIL129C	TAO3	0.33025	Transcriptional Activator of OCH1
S000004704	YMR098C	ATP25	0.329707	ATPase
S000003338	YGR106C	VOA1	0.329601	V0 Assembly protein
S000005685	YOR159C	SME1	0.329506	Sm protein E
S000002680	YDR272W	GLO2	0.329028	GLyOxalase
S000002709	YDR301W	CFT1	0.328967	Cleavage Factor Two
S000002185	YDL027C	MRX9	0.328841	Mitochondrial oRganization of gene eXpression (MIOREX)
S000000302	YBR098W	MMS4	0.328558	Methyl MethaneSulfonate sensitivity
S000000532	YCL027W	FUS1	0.328187	cell FUSion
S000004262	YLR272C	YCS4	0.328007	Yeast Condensin Subunit
S000001618	YKL135C	APL2	0.327369	clathrin Adaptor Protein complex Large chain
S000004950	YNL005C	MRP7	0.325768	Mitochondrial Ribosomal Protein
S000003619	YJL083W	TAX4	0.325129
S000000837	YER035W	EDC2	0.324558	Enhancer of mRNA DeCapping
S000004596	YML127W	RSC9	0.323651	Remodel the Structure of Chromatin
S000005772	YOR246C	ENV9	0.322816	late ENdosome and Vacuole interface function
S000000418	YBR214W	SDS24	0.322412	homolog of S. pombe SDS23
S000003664	YJL128C	PBS2	0.322318	Polymyxin B Sensitivity
S000000178	YBL082C	ALG3	0.321236	Asparagine Linked Glycosylation
S000005248	YNL304W	YPT11	0.321183	Yeast Protein Two
S000003421	YGR189C	CRH1	0.32105	Congo Red Hypersensitive
S000002725	YDR317W	HIM1	0.320064	High Induced Mutagenesis
S000004075	YLR085C	ARP6	0.319966	Actin-Related Protein
S000002870	YDR462W	MRPL28	0.319287	Mitochondrial Ribosomal Protein, Large subunit
S000003586	YJL050W	MTR4	0.319256	Mrna TRansport
S000003366	YGR134W	CAF130	0.318313	CCR4 Associated Factor
S000005041	YNL097C	PHO23	0.317942	PHOsphate metabolism
S000005533	YOR007C	SGT2	0.316201	Small Glutamine-rich Tetratricopeptide repeat-containing protein
S000002865	YDR457W	TOM1	0.315464	Temperature dependent Organization in Mitotic nucleus or Trigger Of Mitosis
S000005081	YNL137C	NAM9	0.315459	Nuclear Accommodation of Mitochondria
S000004376	YLR384C	IKI3	0.31494	Insensitive to KIller toxin
S000003676	YJL140W	RPB4	0.314855	RNA Polymerase B
S000002510	YDR103W	STE5	0.314611	STErile
S000005810	YOR284W	HUA2	0.313166
S000005590	YOR064C	YNG1	0.312664	Yeast iNG1 homolog
S000004014	YLR024C	UBR2	0.311625
S000003003	YGL035C	MIG1	0.311223	Multicopy Inhibitor of GAL gene expression
S000005385	YOL025W	LAG2	0.311079	Longevity Assurance Gene
S000000227	YBR023C	CHS3	0.3105	CHitin Synthase-related
S000002158	YBR162W-A	YSY6	0.310322
S000004710	YMR104C	YPK2	0.310057	Yeast Protein Kinase
S000002163	YDL005C	MED2	0.30903	MEDiator complex
S000003952	YLL029W	FRA1	0.30887	Fe Repressor of Activation
S000003473	YGR241C	YAP1802	0.308401	Yeast Assembly Polypeptide
S000003072	YGL104C	VPS73	0.308388	Vacuolar Protein Sorting
S000002255	YDL097C	RPN6	0.306777	Regulatory Particle Non-ATPase
S000003901	YJR140C	HIR3	0.306762	HIstone Regulation
S000004491	YML029W	USA1	0.306618	U1-Snp1 Associating
S000001946	YFR050C	PRE4	0.305816	PRoteinase yscE
S000000744	YEL018W	EAF5	0.305165	Esa1p-Associated Factor
S000002979	YGL011C	SCL1	0.304633	Suppressor of Crl3 ts Lethality
S000005859	YOR332W	VMA4	0.304261	Vacuolar Membrane Atpase
S000005324	YNR041C	COQ2	0.303856	COenzyme Q
S000003721	YJL185C	ATG36	0.303683	AuTophaGy related
S000000922	YER120W	SCS2	0.303614	Suppressor of Choline Sensitivity
S000005536	YOR010C	TIR2	0.303012	TIp1-Related
S000001384	YIL122W	POG1	0.302795	Promoter Of Growth
S000004701	YMR095C	SNO1	0.301879	SNZ proximal Open reading frame
[truncated: 3,316 more rows]
