# Supplementary material for: Cat8 Response to Nutritional Changes and Interaction With Ehrlich Pathway Related Factors
Source: Front Microbiol. 2022 Jun 15;13:898938. doi: 10.3389/fmicb.2022.898938 (PMC9245043; doi:10.3389/fmicb.2022.898938)
Supplement: Supplementary file 3 [file Table_2.XLSX]

## Sheet: BP
Category	CategoryID	GO	Description	PARENT_GO	LogP	Enrichment	Z-score	#TotalGeneInLibrary	#GeneInGO	#GeneInHitList	#GeneInGOAndHitList	%InGO	STDV %InGO	GeneID	Hits	Log(q-value)	GeneList
GO Biological Processes	19	GO:0098609	cell-cell adhesion	19_GO:0022610 biological adhesion	-5.9	36	12	5821	5	129	4	3.1	1.5	852851|853460|854836|855780	AGA2|SAG1|FLO11|AGA1	-4	glc
GO Biological Processes	19	GO:0034220	ion transmembrane transport	19_GO:0051179 localization	-5.9	3.4	6	5821	267	129	20	16	3.2	850368|850385|851608|851610|851992|852343|852380|852599|852601|853158|853207|853558|853912|854267|854530|854916|854959|855023|855322|855451	ADY2|HSP30|ENA5|ENA1|ATO3|YRO2|AAC3|PHO89|MAL31|MPC3|MAL11|SFC1|GAP1|CRC1|PUT4|PHO84|PRM6|HXT2|ATR2|ALP1	-4	glc
GO Biological Processes	19	GO:0022610	biological adhesion	19_GO:0022610 biological adhesion	-4.8	14	7.9	5821	16	129	5	3.9	1.7	850451|852851|853460|854836|855780	FIG2|AGA2|SAG1|FLO11|AGA1	-3	glc
GO Biological Processes	19	GO:0007155	cell adhesion	19_GO:0022610 biological adhesion	-4.8	14	7.9	5821	16	129	5	3.9	1.7	850451|852851|853460|854836|855780	FIG2|AGA2|SAG1|FLO11|AGA1	-3	glc
GO Biological Processes	19	GO:0006811	ion transport	19_GO:0051179 localization	-4.5	2.6	4.8	5821	386	129	22	17	3.3	850368|850385|851207|851608|851610|851992|852343|852380|852599|852601|853158|853207|853558|853912|854007|854267|854530|854916|854959|855023|855322|855451	ADY2|HSP30|DRS2|ENA5|ENA1|ATO3|YRO2|AAC3|PHO89|MAL31|MPC3|MAL11|SFC1|GAP1|ENB1|CRC1|PUT4|PHO84|PRM6|HXT2|ATR2|ALP1	-2.8	glc
GO Biological Processes	19	GO:0098656	anion transmembrane transport	19_GO:0051179 localization	-4.5	4.4	5.5	5821	112	129	11	8.5	2.5	850368|851992|852380|852599|853158|853558|853912|854530|854916|855322|855451	ADY2|ATO3|AAC3|PHO89|MPC3|SFC1|GAP1|PUT4|PHO84|ATR2|ALP1	-2.8	glc
GO Biological Processes	19	GO:0000752	agglutination involved in conjugation with cellular fusion	19_GO:0098743 cell aggregation	-4.4	34	9.9	5821	4	129	3	2.3	1.3	852851|853460|855780	AGA2|SAG1|AGA1	-2.7	glc
GO Biological Processes	19	GO:0098740	multi organism cell adhesion	19_GO:0022610 biological adhesion	-4.4	34	9.9	5821	4	129	3	2.3	1.3	852851|853460|855780	AGA2|SAG1|AGA1	-2.7	glc
GO Biological Processes	19	GO:0009437	carnitine metabolic process	19_GO:0008152 metabolic process	-4.4	34	9.9	5821	4	129	3	2.3	1.3	851285|854965|856745	YAT1|CAT2|YAT2	-2.7	glc
GO Biological Processes	19	GO:0006577	amino-acid betaine metabolic process	19_GO:0008152 metabolic process	-4.4	34	9.9	5821	4	129	3	2.3	1.3	851285|854965|856745	YAT1|CAT2|YAT2	-2.7	glc
GO Biological Processes	19	GO:0098610	adhesion between unicellular organisms	19_GO:0022610 biological adhesion	-4.4	34	9.9	5821	4	129	3	2.3	1.3	852851|853460|855780	AGA2|SAG1|AGA1	-2.7	glc
GO Biological Processes	19	GO:0000771	agglutination involved in conjugation	19_GO:0022610 biological adhesion	-4.4	34	9.9	5821	4	129	3	2.3	1.3	852851|853460|855780	AGA2|SAG1|AGA1	-2.7	glc
GO Biological Processes	19	GO:0044764	multi-organism cellular process	19_GO:0051704 multi-organism process	-4.1	4.4	5.3	5821	102	129	10	7.8	2.4	850451|851207|851312|852328|852851|853434|853460|854836|855442|855780	FIG2|DRS2|PRR2|FIG1|AGA2|MPS3|SAG1|FLO11|PRM1|AGA1	-2.4	glc
GO Biological Processes	19	GO:0098655	cation transmembrane transport	19_GO:0051179 localization	-4.1	3.3	4.8	5821	194	129	14	11	2.7	850368|851608|851610|851992|852599|852601|853207|853912|854267|854530|854916|854959|855023|855322	ADY2|ENA5|ENA1|ATO3|PHO89|MAL31|MAL11|GAP1|CRC1|PUT4|PHO84|PRM6|HXT2|ATR2	-2.4	glc
GO Biological Processes	19	GO:0005975	carbohydrate metabolic process	19_GO:0008152 metabolic process	-3.9	2.7	4.5	5821	279	129	17	13	3	850614|850871|851016|851017|851351|852601|853204|853207|853356|853395|853994|855323|855373|855606|855810|856720|856794	HXK1|IDP2|CDA1|CDA2|SOR2|MAL31|IMA1|MAL11|SIP4|TDH1|MDH2|CAT8|ERR3|MLS1|MAN2|PMI40|ICL1	-2.3	glc
GO Biological Processes	19	GO:0006812	cation transport	19_GO:0051179 localization	-3.9	3	4.6	5821	226	129	15	12	2.8	850368|851608|851610|851992|852599|852601|853207|853912|854007|854267|854530|854916|854959|855023|855322	ADY2|ENA5|ENA1|ATO3|PHO89|MAL31|MAL11|GAP1|ENB1|CRC1|PUT4|PHO84|PRM6|HXT2|ATR2	-2.3	glc
GO Biological Processes	19	GO:0098630	aggregation of unicellular organisms	19_GO:0098743 cell aggregation	-3.9	14	7	5821	13	129	4	3.1	1.5	852851|853460|854836|855780	AGA2|SAG1|FLO11|AGA1	-2.2	glc
GO Biological Processes	19	GO:0098743	cell aggregation	19_GO:0098743 cell aggregation	-3.9	14	7	5821	13	129	4	3.1	1.5	852851|853460|854836|855780	AGA2|SAG1|FLO11|AGA1	-2.2	glc
GO Biological Processes	19	GO:0032787	monocarboxylic acid metabolic process	19_GO:0008152 metabolic process	-3.8	3.3	4.7	5821	179	129	13	10	2.7	850332|850614|850871|851285|853395|854267|854965|855373|855606|855795|856108|856745|856794	FRM2|HXK1|IDP2|YAT1|TDH1|CRC1|CAT2|ERR3|MLS1|BIO3|PDH1|YAT2|ICL1	-2.2	glc
GO Biological Processes	19	GO:0022414	reproductive process	19_GO:0022414 reproductive process	-3.8	2.3	4.2	5821	458	129	23	18	3.4	850368|850451|851016|851017|851207|851266|851312|851371|851561|852119|852135|852294|852328|852385|852851|853434|853460|853747|855442|855780|856089|856770|856831	ADY2|FIG2|CDA1|CDA2|DRS2|RFA1|PRR2|HO|MCD1|GIN4|SPS1|HHF1|FIG1|POL30|AGA2|MPS3|SAG1|RAD27|PRM1|AGA1|CTF19|SPO73|RAD51	-2.2	glc
GO Biological Processes	19	GO:0055085	transmembrane transport	19_GO:0051179 localization	-3.8	2.3	4.2	5821	458	129	23	18	3.4	850368|850385|850614|851608|851610|851992|852343|852380|852599|852601|853158|853207|853558|853912|853994|854007|854267|854530|854916|854959|855023|855322|855451	ADY2|HSP30|HXK1|ENA5|ENA1|ATO3|YRO2|AAC3|PHO89|MAL31|MPC3|MAL11|SFC1|GAP1|MDH2|ENB1|CRC1|PUT4|PHO84|PRM6|HXT2|ATR2|ALP1	-2.2	glc
GO Biological Processes	19	GO:0051704	multi-organism process	19_GO:0051704 multi-organism process	-3.8	2.9	4.5	5821	232	129	15	12	2.8	850451|851016|851017|851207|851312|852135|852294|852328|852851|853434|853460|854836|855442|855780|856770	FIG2|CDA1|CDA2|DRS2|PRR2|SPS1|HHF1|FIG1|AGA2|MPS3|SAG1|FLO11|PRM1|AGA1|SPO73	-2.2	glc
GO Biological Processes	19	GO:0140253	cell-cell fusion	19_GO:0009987 cellular process	-3.7	4.4	5	5821	92	129	9	7	2.2	850451|851207|851312|852328|852851|853434|853460|855442|855780	FIG2|DRS2|PRR2|FIG1|AGA2|MPS3|SAG1|PRM1|AGA1	-2.2	glc
GO Biological Processes	19	GO:0019236	response to pheromone	19_GO:0050896 response to stimulus	-3.7	4.4	5	5821	92	129	9	7	2.2	850451|851207|851312|852714|852851|853460|855780|855819|856118	FIG2|DRS2|PRR2|SUT1|AGA2|SAG1|AGA1|CLN2|SUT2	-2.2	glc
GO Biological Processes	19	GO:0000747	conjugation with cellular fusion	19_GO:0051704 multi-organism process	-3.7	4.4	5	5821	92	129	9	7	2.2	850451|851207|851312|852328|852851|853434|853460|855442|855780	FIG2|DRS2|PRR2|FIG1|AGA2|MPS3|SAG1|PRM1|AGA1	-2.2	glc
GO Biological Processes	19	GO:0019953	sexual reproduction	19_GO:0051704 multi-organism process	-3.7	3	4.5	5821	208	129	14	11	2.7	850451|851016|851017|851207|851312|852135|852294|852328|852851|853434|853460|855442|855780|856770	FIG2|CDA1|CDA2|DRS2|PRR2|SPS1|HHF1|FIG1|AGA2|MPS3|SAG1|PRM1|AGA1|SPO73	-2.2	glc
GO Biological Processes	19	GO:0044703	multi-organism reproductive process	19_GO:0051704 multi-organism process	-3.7	3	4.5	5821	208	129	14	11	2.7	850451|851016|851017|851207|851312|852135|852294|852328|852851|853434|853460|855442|855780|856770	FIG2|CDA1|CDA2|DRS2|PRR2|SPS1|HHF1|FIG1|AGA2|MPS3|SAG1|PRM1|AGA1|SPO73	-2.2	glc
GO Biological Processes	19	GO:0000746	conjugation	19_GO:0051704 multi-organism process	-3.7	4.4	4.9	5821	93	129	9	7	2.2	850451|851207|851312|852328|852851|853434|853460|855442|855780	FIG2|DRS2|PRR2|FIG1|AGA2|MPS3|SAG1|PRM1|AGA1	-2.1	glc
GO Biological Processes	19	GO:0000003	reproduction	19_GO:0000003 reproduction	-3.6	2.2	4	5821	477	129	23	18	3.4	850368|850451|851016|851017|851207|851266|851312|851371|851561|852119|852135|852294|852328|852385|852851|853434|853460|853747|855442|855780|856089|856770|856831	ADY2|FIG2|CDA1|CDA2|DRS2|RFA1|PRR2|HO|MCD1|GIN4|SPS1|HHF1|FIG1|POL30|AGA2|MPS3|SAG1|RAD27|PRM1|AGA1|CTF19|SPO73|RAD51	-2	glc
GO Biological Processes	19	GO:1905039	carboxylic acid transmembrane transport	19_GO:0051179 localization	-3.5	5.3	5	5821	60	129	7	5.4	2	850368|851992|853158|853558|853912|854530|855451	ADY2|ATO3|MPC3|SFC1|GAP1|PUT4|ALP1	-1.9	glc
GO Biological Processes	19	GO:0034087	establishment of mitotic sister chromatid cohesion	19_GO:0071840 cellular component organization or biogenesis	-3.5	11	6.2	5821	16	129	4	3.1	1.5	851561|852385|853434|856089	MCD1|POL30|MPS3|CTF19	-1.9	glc
GO Biological Processes	19	GO:1903825	organic acid transmembrane transport	19_GO:0051179 localization	-3.4	5.2	4.9	5821	61	129	7	5.4	2	850368|851992|853158|853558|853912|854530|855451	ADY2|ATO3|MPC3|SFC1|GAP1|PUT4|ALP1	-1.9	glc
GO Biological Processes	19	GO:0071444	cellular response to pheromone	19_GO:0050896 response to stimulus	-3.4	4.5	4.7	5821	81	129	8	6.2	2.1	851207|851312|852714|852851|853460|855780|855819|856118	DRS2|PRR2|SUT1|AGA2|SAG1|AGA1|CLN2|SUT2	-1.9	glc
GO Biological Processes	19	GO:0006820	anion transport	19_GO:0051179 localization	-3.3	2.9	4.1	5821	204	129	13	10	2.7	850368|851207|851992|852380|852599|853158|853558|853912|854007|854530|854916|855322|855451	ADY2|DRS2|ATO3|AAC3|PHO89|MPC3|SFC1|GAP1|ENB1|PUT4|PHO84|ATR2|ALP1	-1.8	glc
GO Biological Processes	19	GO:0035725	sodium ion transmembrane transport	19_GO:0051179 localization	-3.3	17	6.8	5821	8	129	3	2.3	1.3	851608|851610|852599	ENA5|ENA1|PHO89	-1.8	glc
GO Biological Processes	19	GO:0006097	glyoxylate cycle	19_GO:0008152 metabolic process	-3.3	17	6.8	5821	8	129	3	2.3	1.3	850871|855606|856794	IDP2|MLS1|ICL1	-1.8	glc
GO Biological Processes	19	GO:0006814	sodium ion transport	19_GO:0051179 localization	-3.3	17	6.8	5821	8	129	3	2.3	1.3	851608|851610|852599	ENA5|ENA1|PHO89	-1.8	glc
GO Biological Processes	19	GO:0034085	establishment of sister chromatid cohesion	19_GO:0071840 cellular component organization or biogenesis	-3.3	10	5.8	5821	18	129	4	3.1	1.5	851561|852385|853434|856089	MCD1|POL30|MPS3|CTF19	-1.8	glc
GO Biological Processes	19	GO:0072488	ammonium transmembrane transport	19_GO:0051179 localization	-3.3	10	5.8	5821	18	129	4	3.1	1.5	850368|851992|854267|855322	ADY2|ATO3|CRC1|ATR2	-1.8	glc
GO Biological Processes	19	GO:0016052	carbohydrate catabolic process	19_GO:0008152 metabolic process	-3.1	4.1	4.4	5821	89	129	8	6.2	2.1	850614|851016|851017|851351|853204|853207|853395|855373	HXK1|CDA1|CDA2|SOR2|IMA1|MAL11|TDH1|ERR3	-1.6	glc
GO Biological Processes	19	GO:0046487	glyoxylate metabolic process	19_GO:0008152 metabolic process	-3.1	15	6.3	5821	9	129	3	2.3	1.3	850871|855606|856794	IDP2|MLS1|ICL1	-1.6	glc
GO Biological Processes	19	GO:0045996	negative regulation of transcription by pheromones	19_GO:0048519 negative regulation of biological process	-2.9	14	6	5821	10	129	3	2.3	1.3	851312|852714|856118	PRR2|SUT1|SUT2	-1.5	glc
GO Biological Processes	19	GO:0046020	negative regulation of transcription from RNA polymerase II promoter by pheromones	19_GO:0048519 negative regulation of biological process	-2.9	14	6	5821	10	129	3	2.3	1.3	851312|852714|856118	PRR2|SUT1|SUT2	-1.5	glc
GO Biological Processes	19	GO:0043436	oxoacid metabolic process	19_GO:0008152 metabolic process	-2.8	2	3.4	5821	443	129	20	16	3.2	850332|850614|850747|850871|851285|851311|851663|852390|853395|853994|854267|854916|854965|855373|855606|855786|855795|856108|856745|856794	FRM2|HXK1|SHM2|IDP2|YAT1|GDH2|VTC5|PHO5|TDH1|MDH2|CRC1|PHO84|CAT2|ERR3|MLS1|LYS9|BIO3|PDH1|YAT2|ICL1	-1.3	glc
GO Biological Processes	19	GO:0006082	organic acid metabolic process	19_GO:0008152 metabolic process	-2.8	2	3.4	5821	445	129	20	16	3.2	850332|850614|850747|850871|851285|851311|851663|852390|853395|853994|854267|854916|854965|855373|855606|855786|855795|856108|856745|856794	FRM2|HXK1|SHM2|IDP2|YAT1|GDH2|VTC5|PHO5|TDH1|MDH2|CRC1|PHO84|CAT2|ERR3|MLS1|LYS9|BIO3|PDH1|YAT2|ICL1	-1.3	glc
GO Biological Processes	19	GO:0015696	ammonium transport	19_GO:0051179 localization	-2.8	7.5	4.8	5821	24	129	4	3.1	1.5	850368|851992|854267|855322	ADY2|ATO3|CRC1|ATR2	-1.3	glc
GO Biological Processes	19	GO:0000755	cytogamy	19_GO:0051704 multi-organism process	-2.7	11	5.4	5821	12	129	3	2.3	1.3	850451|852328|855442	FIG2|FIG1|PRM1	-1.2	glc
GO Biological Processes	19	GO:0000023	maltose metabolic process	19_GO:0008152 metabolic process	-2.6	10	5.1	5821	13	129	3	2.3	1.3	852601|853204|853207	MAL31|IMA1|MAL11	-1.2	glc
GO Biological Processes	19	GO:0006631	fatty acid metabolic process	19_GO:0008152 metabolic process	-2.5	4.2	3.9	5821	65	129	6	4.7	1.9	850332|851285|854267|854965|856108|856745	FRM2|YAT1|CRC1|CAT2|PDH1|YAT2	-1.1	glc
GO Biological Processes	19	GO:0015711	organic anion transport	19_GO:0051179 localization	-2.5	2.8	3.4	5821	164	129	10	7.8	2.4	850368|851207|851992|852380|853158|853558|853912|854007|854530|855451	ADY2|DRS2|ATO3|AAC3|MPC3|SFC1|GAP1|ENB1|PUT4|ALP1	-1.1	glc
GO Biological Processes	19	GO:0006101	citrate metabolic process	19_GO:0008152 metabolic process	-2.4	6.2	4.2	5821	29	129	4	3.1	1.5	850871|853994|855606|856794	IDP2|MDH2|MLS1|ICL1	-1.1	glc
GO Biological Processes	19	GO:0006099	tricarboxylic acid cycle	19_GO:0008152 metabolic process	-2.4	6.2	4.2	5821	29	129	4	3.1	1.5	850871|853994|855606|856794	IDP2|MDH2|MLS1|ICL1	-1.1	glc
GO Biological Processes	19	GO:0006797	polyphosphate metabolic process	19_GO:0008152 metabolic process	-2.4	9	4.7	5821	15	129	3	2.3	1.3	851663|852390|854916	VTC5|PHO5|PHO84	-1	glc
GO Biological Processes	19	GO:0009373	regulation of transcription by pheromones	19_GO:0050896 response to stimulus	-2.4	9	4.7	5821	15	129	3	2.3	1.3	851312|852714|856118	PRR2|SUT1|SUT2	-1	glc
GO Biological Processes	19	GO:0046019	regulation of transcription from RNA polymerase II promoter by pheromones	19_GO:0050896 response to stimulus	-2.4	9	4.7	5821	15	129	3	2.3	1.3	851312|852714|856118	PRR2|SUT1|SUT2	-1	glc
GO Biological Processes	19	GO:0015718	monocarboxylic acid transport	19_GO:0051179 localization	-2.4	6	4.1	5821	30	129	4	3.1	1.5	850368|851992|853158|854530	ADY2|ATO3|MPC3|PUT4	-1	glc
GO Biological Processes	19	GO:0072350	tricarboxylic acid metabolic process	19_GO:0008152 metabolic process	-2.4	6	4.1	5821	30	129	4	3.1	1.5	850871|853994|855606|856794	IDP2|MDH2|MLS1|ICL1	-1	glc
GO Biological Processes	19	GO:0046942	carboxylic acid transport	19_GO:0051179 localization	-2.4	3.4	3.5	5821	92	129	7	5.4	2	850368|851992|853158|853558|853912|854530|855451	ADY2|ATO3|MPC3|SFC1|GAP1|PUT4|ALP1	-1	glc
GO Biological Processes	19	GO:0009124	nucleoside monophosphate biosynthetic process	19_GO:0008152 metabolic process	-2.4	3.4	3.5	5821	92	129	7	5.4	2	850614|853395|853664|854241|855149|855373|856917	HXK1|TDH1|URA1|CDC21|ADE17|ERR3|ADK2	-1	glc
GO Biological Processes	19	GO:0043900	regulation of multi-organism process	19_GO:0051704 multi-organism process	-2.4	3.4	3.5	5821	93	129	7	5.4	2	851207|851312|852135|852851|853460|855780|855819	DRS2|PRR2|SPS1|AGA2|SAG1|AGA1|CLN2	-1	glc
GO Biological Processes	19	GO:0015849	organic acid transport	19_GO:0051179 localization	-2.4	3.4	3.5	5821	93	129	7	5.4	2	850368|851992|853158|853558|853912|854530|855451	ADY2|ATO3|MPC3|SFC1|GAP1|PUT4|ALP1	-1	glc
GO Biological Processes	19	GO:0022413	reproductive process in single-celled organism	19_GO:0022414 reproductive process	-2.3	2.8	3.3	5821	147	129	9	7	2.2	850451|851016|851017|851371|852135|852328|853747|855442|856770	FIG2|CDA1|CDA2|HO|SPS1|FIG1|RAD27|PRM1|SPO73	-0.94	glc
GO Biological Processes	19	GO:0017144	drug metabolic process	19_GO:0008152 metabolic process	-2.3	2.2	3.1	5821	293	129	14	11	2.7	850614|850747|850871|851016|851017|853395|853994|854022|855373|855606|855795|856108|856794|856917	HXK1|SHM2|IDP2|CDA1|CDA2|TDH1|MDH2|RIB4|ERR3|MLS1|BIO3|PDH1|ICL1|ADK2	-0.94	glc
GO Biological Processes	19	GO:0034219	carbohydrate transmembrane transport	19_GO:0051179 localization	-2.3	5.6	4	5821	32	129	4	3.1	1.5	850614|852601|853207|855023	HXK1|MAL31|MAL11|HXT2	-0.94	glc
GO Biological Processes	19	GO:0070726	cell wall assembly	19_GO:0071840 cellular component organization or biogenesis	-2.3	4.4	3.7	5821	51	129	5	3.9	1.7	851016|851017|852135|855562|856770	CDA1|CDA2|SPS1|YGP1|SPO73	-0.94	glc
GO Biological Processes	19	GO:0044262	cellular carbohydrate metabolic process	19_GO:0008152 metabolic process	-2.2	2.5	3.1	5821	180	129	10	7.8	2.4	850614|850871|851351|852601|853204|853207|853356|855606|855810|856794	HXK1|IDP2|SOR2|MAL31|IMA1|MAL11|SIP4|MLS1|MAN2|ICL1	-0.85	glc
GO Biological Processes	19	GO:0006855	drug transmembrane transport	19_GO:0050896 response to stimulus	-2.2	4.2	3.5	5821	54	129	5	3.9	1.7	850368|851992|852380|853558|855322	ADY2|ATO3|AAC3|SFC1|ATR2	-0.84	glc
GO Biological Processes	19	GO:0030001	metal ion transport	19_GO:0051179 localization	-2.2	3.5	3.3	5821	77	129	6	4.7	1.9	851608|851610|852599|854007|854916|854959	ENA5|ENA1|PHO89|ENB1|PHO84|PRM6	-0.83	glc
GO Biological Processes	19	GO:0043902	positive regulation of multi-organism process	19_GO:0051704 multi-organism process	-2.1	3.5	3.3	5821	78	129	6	4.7	1.9	851207|852135|852851|853460|855780|855819	DRS2|SPS1|AGA2|SAG1|AGA1|CLN2	-0.81	glc
GO Biological Processes	19	GO:0031137	regulation of conjugation with cellular fusion	19_GO:0051704 multi-organism process	-2.1	3.5	3.3	5821	78	129	6	4.7	1.9	851207|851312|852851|853460|855780|855819	DRS2|PRR2|AGA2|SAG1|AGA1|CLN2	-0.81	glc
GO Biological Processes	19	GO:0046999	regulation of conjugation	19_GO:0051704 multi-organism process	-2.1	3.5	3.3	5821	78	129	6	4.7	1.9	851207|851312|852851|853460|855780|855819	DRS2|PRR2|AGA2|SAG1|AGA1|CLN2	-0.81	glc
GO Biological Processes	19	GO:0071310	cellular response to organic substance	19_GO:0050896 response to stimulus	-2.1	2.4	2.9	5821	188	129	10	7.8	2.4	850385|850583|851207|851312|852714|852851|853460|855780|855819|856118	HSP30|ULI1|DRS2|PRR2|SUT1|AGA2|SAG1|AGA1|CLN2|SUT2	-0.77	glc
GO Biological Processes	19	GO:0003006	developmental process involved in reproduction	19_GO:0032502 developmental process	-2.1	2.5	3	5821	160	129	9	7	2.2	850451|851016|851017|851371|852135|852294|852328|853747|856770	FIG2|CDA1|CDA2|HO|SPS1|HHF1|FIG1|RAD27|SPO73	-0.76	glc
GO Biological Processes	19	GO:0015672	monovalent inorganic cation transport	19_GO:0051179 localization	-2	3	3.1	5821	107	129	7	5.4	2	851608|851610|852599|852601|853207|854959|855023	ENA5|ENA1|PHO89|MAL31|MAL11|PRM6|HXT2	-0.74	glc
GO Biological Processes	19	GO:0046031	ADP metabolic process	19_GO:0008152 metabolic process	-2	4.7	3.5	5821	38	129	4	3.1	1.5	850614|853395|855373|856917	HXK1|TDH1|ERR3|ADK2	-0.73	glc
GO Biological Processes	19	GO:0002181	cytoplasmic translation	19_GO:0008152 metabolic process	-45	2.6	15	5821	205	1729	157	9.1	0.69	850397|850509|850590|850592|850682|850716|850737|850750|850764|850835|850864|850882|850889|850909|850967|850969|850994|851035|851045|851052|851058|851082|851104|851122|851162|851169|851336|851344|851369|851419|851422|851427|851476|851477|851478|851484|851498|851575|851589|851636|851990|852026|852058|852061|852082|852111|852185|852191|852206|852254|852319|852337|852353|852371|852379|852440|852479|…	RPS14A|RPL22B|RPL2A|RPL29|RPL8B|RPL15A|RPS0B|RPL22A|RPL10|DPH6|RPS31|RPL37A|HCR1|TUB4|TMA7|RPS28B|RPS30A|RPL38|RPS25B|RPP0|RPL26A|RPS22B|RPS29A|RPL31B|RPS1A|RPL6B|RPL35A|RPL41A|SSB1|RPL35B|RPL41B|RPP1B|RPS16B|RPL13A|RPP1A|RPL31A|RPS29B|RPL4B|RPS11A|RPS13|RPP2B|RPL12B|RPS17B|RPS18A|RPL27B|RPL37B|RPL32|RPL23A|RPS8A|RPL19B|RPL4A|RPS11B|TRM7|RPG1|RPL19A|SUP45|RPS6B|RPL21A|RPS26A|RPL9A|RPL1B|RPL28|RPL…	-41	gly
GO Biological Processes	19	GO:0042254	ribosome biogenesis	19_GO:0071840 cellular component organization or biogenesis	-38	2	14	5821	398	1729	238	14	0.83	850298|850304|850377|850397|850422|850435|850449|850625|850652|850680|850682|850695|850709|850737|850748|850752|850763|850764|850796|850797|850820|850837|850864|850872|850882|850883|850889|850893|850894|850919|850969|850982|851000|851049|851052|851058|851125|851154|851162|851169|851208|851240|851319|851325|851336|851369|851407|851419|851476|851497|851499|851525|851530|851548|851584|851589|851632|…	KRR1|SPB1|SRD1|RPS14A|PWP2|RSA4|YCR087C-A|RIX7|DRS1|RNP1|RPL8B|RLP24|SDO1|RPS0B|REX2|BMT6|BUD20|RPL10|REA1|REX3|DIP2|RMP1|RPS31|CBF5|RPL37A|EMG1|HCR1|PWP1|NOP56|UTP13|RPS28B|DBP9|GSP1|SGD1|RPP0|RPL26A|UTP21|TSR2|RPS1A|RPL6B|MAK16|ECM1|NHP2|MRPL11|RPL35A|SSB1|NOP14|RPL35B|RPS16B|SYO1|TSR1|PUS9|DBP10|NOP1|FAL1|RPS11A|MAK21|RPS13|RRP8|RRP1|RLI1|ARX1|BFR2|UTP4|UTP5|RPL12B|RPS17B|UTP6|RPS18A|SNM1|PUF6…	-34	gly
GO Biological Processes	19	GO:0022613	ribonucleoprotein complex biogenesis	19_GO:0071840 cellular component organization or biogenesis	-28	1.7	11	5821	508	1729	264	15	0.87	850298|850304|850377|850397|850422|850435|850449|850625|850652|850680|850682|850695|850709|850737|850748|850752|850763|850764|850796|850797|850808|850820|850837|850864|850872|850882|850883|850889|850893|850894|850919|850969|850982|851000|851033|851035|851049|851052|851058|851125|851136|851154|851162|851169|851208|851240|851319|851325|851336|851369|851394|851407|851419|851476|851497|851499|851525|…	KRR1|SPB1|SRD1|RPS14A|PWP2|RSA4|YCR087C-A|RIX7|DRS1|RNP1|RPL8B|RLP24|SDO1|RPS0B|REX2|BMT6|BUD20|RPL10|REA1|REX3|CLF1|DIP2|RMP1|RPS31|CBF5|RPL37A|EMG1|HCR1|PWP1|NOP56|UTP13|RPS28B|DBP9|GSP1|CWC24|RPL38|SGD1|RPP0|RPL26A|UTP21|CDC73|TSR2|RPS1A|RPL6B|MAK16|ECM1|NHP2|MRPL11|RPL35A|SSB1|DHH1|NOP14|RPL35B|RPS16B|SYO1|TSR1|PUS9|DBP10|NOP1|FAL1|RPS11A|MAK21|RPS13|RRP8|RRP1|SLU7|RLI1|ARX1|PRP28|BFR2|UTP4|C…	-24	gly
GO Biological Processes	19	GO:0006364	rRNA processing	19_GO:0071840 cellular component organization or biogenesis	-25	2	11	5821	284	1729	167	9.7	0.71	850298|850304|850377|850397|850422|850449|850652|850682|850737|850748|850752|850796|850797|850820|850837|850864|850872|850882|850883|850889|850893|850894|850919|850969|850982|851000|851125|851154|851162|851208|851319|851336|851369|851407|851419|851476|851499|851525|851530|851548|851584|851589|851636|851656|851660|851665|851893|851924|852007|852060|852061|852089|852111|852206|852337|852479|852487|…	KRR1|SPB1|SRD1|RPS14A|PWP2|YCR087C-A|DRS1|RPL8B|RPS0B|REX2|BMT6|REA1|REX3|DIP2|RMP1|RPS31|CBF5|RPL37A|EMG1|HCR1|PWP1|NOP56|UTP13|RPS28B|DBP9|GSP1|UTP21|TSR2|RPS1A|MAK16|NHP2|RPL35A|SSB1|NOP14|RPL35B|RPS16B|TSR1|PUS9|DBP10|NOP1|FAL1|RPS11A|RPS13|RRP8|RRP1|RLI1|BFR2|UTP4|UTP5|UTP6|RPS18A|SNM1|RPL37B|RPS8A|RPS11B|RPS6B|RPS9B|RAI1|ROK1|RPL1B|RPS2|PRP43|DBP3|RPL7A|MRH4|RPL30|CGR1|SLX9|UTP22|RRP46|NOP7…	-22	gly
GO Biological Processes	19	GO:0042273	ribosomal large subunit biogenesis	19_GO:0071840 cellular component organization or biogenesis	-23	2.5	11	5821	122	1729	89	5.1	0.53	850304|850435|850625|850652|850682|850695|850764|850796|850882|850982|851052|851058|851169|851208|851319|851336|851419|851497|851530|851632|851656|851665|852026|852107|852111|852646|852742|852757|852802|852804|852816|852852|852922|852976|852995|853051|853071|853160|853262|853320|853674|853682|853847|853855|853860|853864|853956|853969|853993|854075|854078|854116|854213|854229|854381|854409|854446|…	SPB1|RSA4|RIX7|DRS1|RPL8B|RLP24|RPL10|REA1|RPL37A|DBP9|RPP0|RPL26A|RPL6B|MAK16|NHP2|RPL35A|RPL35B|SYO1|DBP10|MAK21|RRP8|RLI1|RPL12B|PUF6|RPL37B|RAI1|RPL1B|PRP43|DBP3|RPL7A|MRH4|RPL24A|RPL26B|RPL11B|NOP7|RPL24B|TIF4631|SDA1|RPL17B|ALB1|RPL17A|EBP2|MAK11|URB1|MRT4|RPL14A|RPF2|RPL40B|RPL25|REX4|BRX1|NOP12|RAT1|RPL3|NOC2|RPL33B|YTM1|RPL40A|SQT1|YVH1|RPL6A|ERB1|RRP5|HAS1|IPI3|NOP15|NOP2|RLP7|DBP6|RPL1…	-20	gly
GO Biological Processes	19	GO:0016072	rRNA metabolic process	19_GO:0008152 metabolic process	-22	1.8	10	5821	328	1729	180	10	0.73	850298|850304|850356|850377|850397|850422|850449|850652|850682|850737|850748|850752|850796|850797|850820|850837|850864|850872|850882|850883|850889|850893|850894|850919|850969|850982|851000|851125|851154|851162|851208|851319|851336|851369|851407|851419|851476|851499|851525|851530|851548|851584|851589|851636|851656|851660|851665|851893|851924|852007|852060|852061|852089|852111|852206|852337|852468|…	KRR1|SPB1|YCL001W-B|SRD1|RPS14A|PWP2|YCR087C-A|DRS1|RPL8B|RPS0B|REX2|BMT6|REA1|REX3|DIP2|RMP1|RPS31|CBF5|RPL37A|EMG1|HCR1|PWP1|NOP56|UTP13|RPS28B|DBP9|GSP1|UTP21|TSR2|RPS1A|MAK16|NHP2|RPL35A|SSB1|NOP14|RPL35B|RPS16B|TSR1|PUS9|DBP10|NOP1|FAL1|RPS11A|RPS13|RRP8|RRP1|RLI1|BFR2|UTP4|UTP5|UTP6|RPS18A|SNM1|RPL37B|RPS8A|RPS11B|NPL4|RPS6B|RPS9B|RAI1|ROK1|RPL1B|RPS2|PRP43|DBP3|RPL7A|MRH4|RPL30|CGR1|UFD1|S…	-19	gly
GO Biological Processes	19	GO:0034660	ncRNA metabolic process	19_GO:0008152 metabolic process	-19	1.6	9.4	5821	521	1729	248	14	0.84	850298|850304|850356|850377|850397|850422|850449|850522|850643|850652|850682|850737|850748|850749|850752|850796|850797|850820|850837|850864|850872|850882|850883|850889|850893|850894|850919|850969|850982|851000|851027|851033|851115|851117|851125|851154|851162|851208|851307|851319|851336|851369|851407|851419|851476|851499|851509|851525|851530|851548|851584|851587|851589|851607|851636|851656|851660|…	KRR1|SPB1|YCL001W-B|SRD1|RPS14A|PWP2|YCR087C-A|FRS2|DPS1|DRS1|RPL8B|RPS0B|REX2|FRS1|BMT6|REA1|REX3|DIP2|RMP1|RPS31|CBF5|RPL37A|EMG1|HCR1|PWP1|NOP56|UTP13|RPS28B|DBP9|GSP1|TAD3|CWC24|BDF1|DUS3|UTP21|TSR2|RPS1A|MAK16|DTD1|NHP2|RPL35A|SSB1|NOP14|RPL35B|RPS16B|TSR1|LHP1|PUS9|DBP10|NOP1|FAL1|SES1|RPS11A|KRS1|RPS13|RRP8|RRP1|RLI1|TRM82|MSW1|BFR2|UTP4|UTP5|UTP6|RPS18A|STP1|SNM1|RPL37B|ILS1|RPS8A|NCL1|RP…	-16	gly
GO Biological Processes	19	GO:0042255	ribosome assembly	19_GO:0071840 cellular component organization or biogenesis	-18	2.6	9.4	5821	78	1729	61	3.5	0.44	850397|850422|850435|850652|850695|850709|850737|850764|850796|850864|850969|851052|851169|851589|851632|852026|852058|852337|852686|852816|852852|852976|853051|853064|853128|853248|853587|853847|853860|853956|853969|853993|854028|854075|854078|854117|854229|854338|854468|854658|854829|854844|854902|854984|855269|855270|855414|855539|855558|855790|855890|855972|856217|856228|856415|856463|856485|…	RPS14A|PWP2|RSA4|DRS1|RLP24|SDO1|RPS0B|RPL10|REA1|RPS31|RPS28B|RPP0|RPL6B|RPS11A|MAK21|RPL12B|RPS17B|RPS11B|RPS26A|MRH4|RPL24A|RPL11B|RPL24B|NSR1|RPS0A|RPS14B|RPS5|MAK11|MRT4|RPF2|RPL40B|RPL25|RPS19A|REX4|BRX1|RPS15|RPL3|RPS28A|RPS10A|RPL40A|SQT1|YVH1|RPL6A|RPS17A|RRP5|RPS10B|RPS19B|IPI3|RIA1|ESF2|NIP7|RPL5|RPL11A|MRD1|RPS27B|SSF1|IPI1|RIX1|POL5|RPL12A|RPS26B	-15	gly
GO Biological Processes	19	GO:0034470	ncRNA processing	19_GO:0008152 metabolic process	-17	1.6	8.8	5821	405	1729	198	11	0.77	850298|850304|850377|850397|850422|850449|850652|850682|850737|850748|850752|850796|850797|850820|850837|850864|850872|850882|850883|850889|850893|850894|850919|850969|850982|851000|851027|851033|851117|851125|851154|851162|851208|851319|851336|851369|851407|851419|851476|851499|851509|851525|851530|851548|851584|851589|851636|851656|851660|851665|851743|851893|851924|852007|852060|852061|852074|…	KRR1|SPB1|SRD1|RPS14A|PWP2|YCR087C-A|DRS1|RPL8B|RPS0B|REX2|BMT6|REA1|REX3|DIP2|RMP1|RPS31|CBF5|RPL37A|EMG1|HCR1|PWP1|NOP56|UTP13|RPS28B|DBP9|GSP1|TAD3|CWC24|DUS3|UTP21|TSR2|RPS1A|MAK16|NHP2|RPL35A|SSB1|NOP14|RPL35B|RPS16B|TSR1|LHP1|PUS9|DBP10|NOP1|FAL1|RPS11A|RPS13|RRP8|RRP1|RLI1|TRM82|BFR2|UTP4|UTP5|UTP6|RPS18A|STP1|SNM1|RPL37B|RPS8A|NCL1|RPS11B|TRM7|RPS6B|RPS9B|TAN1|RAI1|ROK1|RPL1B|RPS2|PRP43|D…	-14	gly
GO Biological Processes	19	GO:0042274	ribosomal small subunit biogenesis	19_GO:0071840 cellular component organization or biogenesis	-16	2.1	8.7	5821	144	1729	90	5.2	0.53	850298|850397|850422|850737|850820|850864|850883|850889|850919|850969|851049|851125|851154|851162|851407|851476|851499|851584|851589|851636|851893|851924|852007|852058|852060|852061|852206|852337|852479|852487|852704|852757|852972|852982|852995|853015|853029|853048|853064|853128|853248|853305|853335|853587|853714|853784|853931|854028|854117|854152|854165|854263|854338|854461|854468|854487|854741|…	KRR1|RPS14A|PWP2|RPS0B|DIP2|RPS31|EMG1|HCR1|UTP13|RPS28B|SGD1|UTP21|TSR2|RPS1A|NOP14|RPS16B|TSR1|FAL1|RPS11A|RPS13|BFR2|UTP4|UTP5|RPS17B|UTP6|RPS18A|RPS8A|RPS11B|RPS6B|RPS9B|ROK1|PRP43|SLX9|UTP22|NOP7|RPS23A|UTP8|ENP2|NSR1|RPS0A|RPS14B|RPS21B|UTP10|RPS5|LTV1|DHR2|RPS21A|RPS19A|RPS15|RCL1|UTP23|RPS7A|RPS28A|RRP36|RPS10A|NOP58|RPS24B|UTP14|RPS1B|RPS18B|RPS17A|UTP15|ECM16|RPS16A|RRP5|RPS10B|HAS1|RPS…	-13	gly
GO Biological Processes	19	GO:0000462	maturation of SSU-rRNA from tricistronic rRNA transcript (SSU-rRNA, 5.8S rRNA, LSU-rRNA)	19_GO:0071840 cellular component organization or biogenesis	-14	2.2	8.1	5821	105	1729	69	4	0.47	850298|850397|850422|850737|850820|850883|850889|850919|851154|851162|851407|851476|851499|851584|851589|851636|851893|851924|852007|852060|852061|852206|852337|852479|852487|852704|852757|852972|852982|852995|853015|853029|853048|853128|853248|853305|853335|853784|853931|854152|854165|854461|854487|854741|854881|854939|854982|855118|855158|855174|855269|855335|855790|856015|856024|856095|856228|…	KRR1|RPS14A|PWP2|RPS0B|DIP2|EMG1|HCR1|UTP13|TSR2|RPS1A|NOP14|RPS16B|TSR1|FAL1|RPS11A|RPS13|BFR2|UTP4|UTP5|UTP6|RPS18A|RPS8A|RPS11B|RPS6B|RPS9B|ROK1|PRP43|SLX9|UTP22|NOP7|RPS23A|UTP8|ENP2|RPS0A|RPS14B|RPS21B|UTP10|DHR2|RPS21A|RCL1|UTP23|RRP36|NOP58|RPS24B|UTP14|RPS1B|RPS18B|UTP15|ECM16|RPS16A|RRP5|HAS1|ESF2|RPS6A|RPS9A|RRP12|MRD1|RPS23B|RRP9|NOC4|RPS20|RPS27B|RRP3|UTP9|SNU13|RPS24A|RPS8B|LCP5|HRA1	-11	gly
GO Biological Processes	19	GO:0030490	maturation of SSU-rRNA	19_GO:0071840 cellular component organization or biogenesis	-13	2.1	7.8	5821	117	1729	73	4.2	0.48	850298|850397|850422|850737|850820|850864|850883|850889|850919|850969|851154|851162|851407|851476|851499|851584|851589|851636|851893|851924|852007|852060|852061|852206|852337|852479|852487|852704|852757|852972|852982|852995|853015|853029|853048|853128|853248|853305|853335|853784|853931|854152|854165|854338|854461|854487|854741|854881|854939|854982|855118|855158|855174|855269|855335|855591|855790|…	KRR1|RPS14A|PWP2|RPS0B|DIP2|RPS31|EMG1|HCR1|UTP13|RPS28B|TSR2|RPS1A|NOP14|RPS16B|TSR1|FAL1|RPS11A|RPS13|BFR2|UTP4|UTP5|UTP6|RPS18A|RPS8A|RPS11B|RPS6B|RPS9B|ROK1|PRP43|SLX9|UTP22|NOP7|RPS23A|UTP8|ENP2|RPS0A|RPS14B|RPS21B|UTP10|DHR2|RPS21A|RCL1|UTP23|RPS28A|RRP36|NOP58|RPS24B|UTP14|RPS1B|RPS18B|UTP15|ECM16|RPS16A|RRP5|HAS1|KRE33|ESF2|RPS6A|RPS9A|RRP12|MRD1|RPS23B|RRP9|NOC4|RPS20|RPS27B|RRP3|UTP9|SN…	-10	gly
GO Biological Processes	19	GO:0000470	maturation of LSU-rRNA	19_GO:0071840 cellular component organization or biogenesis	-12	2.5	7.6	5821	59	1729	44	2.5	0.38	850304|850682|850882|850982|851208|851319|851336|851419|851530|852111|852646|852742|852757|852802|852804|852995|853262|853674|853847|853855|853956|854078|854116|854213|854446|855068|855269|855335|855613|855664|855730|855774|855881|855890|855903|856352|856436|856449|856463|856485|856488|856687|856723|856863	SPB1|RPL8B|RPL37A|DBP9|MAK16|NHP2|RPL35A|RPL35B|DBP10|RPL37B|RAI1|RPL1B|PRP43|DBP3|RPL7A|NOP7|RPL17B|RPL17A|MAK11|URB1|RPF2|BRX1|NOP12|RAT1|YTM1|ERB1|RRP5|HAS1|NOP15|NOP2|RLP7|DBP6|RPL1A|NIP7|RPL7B|RPL8A|BCD1|CIC1|SSF1|IPI1|RPF1|SNU13|NUG1|NSA2	-9.3	gly
GO Biological Processes	19	GO:0000027	ribosomal large subunit assembly	19_GO:0071840 cellular component organization or biogenesis	-12	2.8	7.5	5821	41	1729	34	2	0.33	850435|850652|850695|850764|850796|851052|851169|851632|852026|852816|852852|852976|853051|853847|853860|853956|853969|853993|854075|854078|854229|854658|854829|854844|854902|855269|855539|855972|856217|856463|856485|856604|856655|856656	RSA4|DRS1|RLP24|RPL10|REA1|RPP0|RPL6B|MAK21|RPL12B|MRH4|RPL24A|RPL11B|RPL24B|MAK11|MRT4|RPF2|RPL40B|RPL25|REX4|BRX1|RPL3|RPL40A|SQT1|YVH1|RPL6A|RRP5|IPI3|RPL5|RPL11A|SSF1|IPI1|RIX1|POL5|RPL12A	-9.1	gly
GO Biological Processes	19	GO:0000463	maturation of LSU-rRNA from tricistronic rRNA transcript (SSU-rRNA, 5.8S rRNA, LSU-rRNA)	19_GO:0071840 cellular component organization or biogenesis	-11	2.6	7.4	5821	49	1729	38	2.2	0.35	850304|850882|850982|851208|851336|851419|851530|852111|852646|852757|852802|852804|852995|853262|853674|853847|853855|853956|854078|854116|854213|854446|855068|855269|855335|855613|855664|855730|855774|855890|855903|856436|856449|856463|856485|856488|856723|856863	SPB1|RPL37A|DBP9|MAK16|RPL35A|RPL35B|DBP10|RPL37B|RAI1|PRP43|DBP3|RPL7A|NOP7|RPL17B|RPL17A|MAK11|URB1|RPF2|BRX1|NOP12|RAT1|YTM1|ERB1|RRP5|HAS1|NOP15|NOP2|RLP7|DBP6|NIP7|RPL7B|BCD1|CIC1|SSF1|IPI1|RPF1|NUG1|NSA2	-8.8	gly
GO Biological Processes	19	GO:0019752	carboxylic acid metabolic process	19_GO:0008152 metabolic process	-11	1.5	7	5821	424	1729	189	11	0.75	850327|850332|850342|850361|850370|850400|850420|850484|850485|850522|850581|850614|850616|850643|850668|850733|850747|850749|850778|850833|850838|850846|850857|850877|850933|850990|851059|851087|851158|851193|851221|851245|851285|851307|851380|851384|851474|851541|851547|851587|851605|851607|851620|851690|851705|851736|851820|851861|851894|851987|852128|852146|852152|852202|852241|852266|852322|…	HIS4|FRM2|LEU2|CIT2|PGK1|ELO2|THR4|SNO3|SNZ3|FRS2|HIS2|HXK1|IRC7|DPS1|YLL058W|PDC1|SHM2|FRS1|ALT1|PUT1|SPE4|ACS2|ASP3-4|SAM1|BNA5|ECI1|YLR345W|ELO3|CAR2|CDC19|CYS3|ACS1|YAT1|DTD1|DLD1|UGA3|NDE2|GPM2|TSC13|SES1|ARO3|KRS1|TPI1|ALT2|ARO1|HOM2|LYS4|MSW1|PRO1|ARO10|EMI2|HSP31|FDC1|ILS1|URA7|ACH1|HMT1|MIS1|GRS1|TYR1|PGI1|PYC2|HIS7|ARO4|GUS1|ADH4|HXK2|POX1|ARO8|LYS5|ARO2|MET13|ARC1|OLE1|TRP5|MPO1|ACB1|A…	-8.4	gly
GO Biological Processes	19	GO:0043436	oxoacid metabolic process	19_GO:0008152 metabolic process	-10	1.5	6.6	5821	443	1729	193	11	0.76	850327|850332|850342|850361|850370|850400|850420|850484|850485|850522|850544|850581|850614|850616|850643|850668|850733|850747|850749|850778|850833|850838|850846|850857|850877|850933|850990|851059|851087|851158|851193|851221|851245|851285|851307|851380|851384|851474|851541|851547|851587|851605|851607|851620|851690|851705|851736|851820|851861|851894|851987|852128|852146|852152|852202|852241|852266|…	HIS4|FRM2|LEU2|CIT2|PGK1|ELO2|THR4|SNO3|SNZ3|FRS2|VTC2|HIS2|HXK1|IRC7|DPS1|YLL058W|PDC1|SHM2|FRS1|ALT1|PUT1|SPE4|ACS2|ASP3-4|SAM1|BNA5|ECI1|YLR345W|ELO3|CAR2|CDC19|CYS3|ACS1|YAT1|DTD1|DLD1|UGA3|NDE2|GPM2|TSC13|SES1|ARO3|KRS1|TPI1|ALT2|ARO1|HOM2|LYS4|MSW1|PRO1|ARO10|EMI2|HSP31|FDC1|ILS1|URA7|ACH1|HMT1|MIS1|PHO5|GRS1|TYR1|PGI1|PYC2|HIS7|ARO4|GUS1|ADH4|HXK2|POX1|ARO8|LYS5|ARO2|MET13|ARC1|OLE1|TRP5|M…	-7.6	gly
GO Biological Processes	19	GO:0006082	organic acid metabolic process	19_GO:0008152 metabolic process	-9.9	1.5	6.6	5821	445	1729	193	11	0.76	850327|850332|850342|850361|850370|850400|850420|850484|850485|850522|850544|850581|850614|850616|850643|850668|850733|850747|850749|850778|850833|850838|850846|850857|850877|850933|850990|851059|851087|851158|851193|851221|851245|851285|851307|851380|851384|851474|851541|851547|851587|851605|851607|851620|851690|851705|851736|851820|851861|851894|851987|852128|852146|852152|852202|852241|852266|…	HIS4|FRM2|LEU2|CIT2|PGK1|ELO2|THR4|SNO3|SNZ3|FRS2|VTC2|HIS2|HXK1|IRC7|DPS1|YLL058W|PDC1|SHM2|FRS1|ALT1|PUT1|SPE4|ACS2|ASP3-4|SAM1|BNA5|ECI1|YLR345W|ELO3|CAR2|CDC19|CYS3|ACS1|YAT1|DTD1|DLD1|UGA3|NDE2|GPM2|TSC13|SES1|ARO3|KRS1|TPI1|ALT2|ARO1|HOM2|LYS4|MSW1|PRO1|ARO10|EMI2|HSP31|FDC1|ILS1|URA7|ACH1|HMT1|MIS1|PHO5|GRS1|TYR1|PGI1|PYC2|HIS7|ARO4|GUS1|ADH4|HXK2|POX1|ARO8|LYS5|ARO2|MET13|ARC1|OLE1|TRP5|M…	-7.4	gly
GO Biological Processes	19	GO:0009124	nucleoside monophosphate biosynthetic process	19_GO:0008152 metabolic process	-9.4	2	6.6	5821	92	1729	56	3.2	0.43	850370|850614|851002|851059|851073|851152|851193|851272|851541|851560|851620|851812|851892|851983|852128|852177|852211|852327|852495|852554|852617|852639|852952|853106|853155|853169|853311|853395|853465|853569|853585|853654|853705|853805|853853|853984|854077|854098|854295|854525|854529|854865|854948|854986|855149|855245|855257|855501|855581|856027|856175|856375|856529|856548|856579|856836	PGK1|HXK1|ATP14|YLR345W|ADE13|IMD3|CDC19|ADE1|GPM2|ATP16|TPI1|ADK1|ATP5|ATP17|EMI2|ATP1|PRS4|ATP3|PGI1|DUT1|ADE5,7|HXK2|ADE6|TDH3|PFK1|ENO1|URA2|TDH1|TDH2|ADO1|ATP2|PRS1|GPM1|FBA1|ATP7|PFK27|ATP19|GPM3|ADE2|TYE7|PYK2|URA5|IMD4|APT1|ADE17|PFK2|GUA1|ADE12|AAH1|ATP4|FCY1|PRS3|FUR1|DCD1|ENO2|PRS2	-6.9	gly
GO Biological Processes	19	GO:0000460	maturation of 5.8S rRNA	19_GO:0071840 cellular component organization or biogenesis	-9.1	2	6.5	5821	91	1729	55	3.2	0.42	850298|850304|850422|850737|850748|850797|850820|850837|850882|850883|850919|851000|851208|851407|851530|852060|852061|852111|852646|852704|852757|852802|852987|852995|853062|853109|853128|853262|853305|853335|853674|853847|853855|853931|853956|854078|854152|854165|854213|854446|854487|854881|854982|855068|855269|855730|855774|855790|856228|856255|856267|856449|856488|856863|856864	KRR1|SPB1|PWP2|RPS0B|REX2|REX3|DIP2|RMP1|RPL37A|EMG1|UTP13|GSP1|MAK16|NOP14|DBP10|UTP6|RPS18A|RPL37B|RAI1|ROK1|PRP43|DBP3|RRP46|NOP7|MTR3|SKI6|RPS0A|RPL17B|RPS21B|UTP10|RPL17A|MAK11|URB1|RPS21A|RPF2|BRX1|RCL1|UTP23|RAT1|YTM1|NOP58|UTP14|RPS18B|ERB1|RRP5|RLP7|DBP6|ESF2|MRD1|RRP9|NOC4|CIC1|RPF1|NSA2|LCP5	-6.7	gly
GO Biological Processes	19	GO:0000466	maturation of 5.8S rRNA from tricistronic rRNA transcript (SSU-rRNA, 5.8S rRNA, LSU-rRNA)	19_GO:0071840 cellular component organization or biogenesis	-9.1	2	6.5	5821	91	1729	55	3.2	0.42	850298|850304|850422|850737|850748|850797|850820|850837|850882|850883|850919|851000|851208|851407|851530|852060|852061|852111|852646|852704|852757|852802|852987|852995|853062|853109|853128|853262|853305|853335|853674|853847|853855|853931|853956|854078|854152|854165|854213|854446|854487|854881|854982|855068|855269|855730|855774|855790|856228|856255|856267|856449|856488|856863|856864	KRR1|SPB1|PWP2|RPS0B|REX2|REX3|DIP2|RMP1|RPL37A|EMG1|UTP13|GSP1|MAK16|NOP14|DBP10|UTP6|RPS18A|RPL37B|RAI1|ROK1|PRP43|DBP3|RRP46|NOP7|MTR3|SKI6|RPS0A|RPL17B|RPS21B|UTP10|RPL17A|MAK11|URB1|RPS21A|RPF2|BRX1|RCL1|UTP23|RAT1|YTM1|NOP58|UTP14|RPS18B|ERB1|RRP5|RLP7|DBP6|ESF2|MRD1|RRP9|NOC4|CIC1|RPF1|NSA2|LCP5	-6.7	gly
GO Biological Processes	19	GO:0009156	ribonucleoside monophosphate biosynthetic process	19_GO:0008152 metabolic process	-9	2	6.4	5821	89	1729	54	3.1	0.42	850370|850614|851002|851059|851073|851152|851193|851272|851541|851560|851620|851812|851892|851983|852128|852177|852211|852327|852495|852617|852639|852952|853106|853155|853169|853311|853395|853465|853569|853585|853654|853705|853805|853853|853984|854077|854098|854295|854525|854529|854865|854948|854986|855149|855245|855257|855501|855581|856027|856175|856375|856529|856579|856836	PGK1|HXK1|ATP14|YLR345W|ADE13|IMD3|CDC19|ADE1|GPM2|ATP16|TPI1|ADK1|ATP5|ATP17|EMI2|ATP1|PRS4|ATP3|PGI1|ADE5,7|HXK2|ADE6|TDH3|PFK1|ENO1|URA2|TDH1|TDH2|ADO1|ATP2|PRS1|GPM1|FBA1|ATP7|PFK27|ATP19|GPM3|ADE2|TYE7|PYK2|URA5|IMD4|APT1|ADE17|PFK2|GUA1|ADE12|AAH1|ATP4|FCY1|PRS3|FUR1|ENO2|PRS2	-6.6	gly
GO Biological Processes	19	GO:0046390	ribose phosphate biosynthetic process	19_GO:0008152 metabolic process	-8.6	1.9	6.3	5821	109	1729	62	3.6	0.45	850370|850614|850846|851002|851059|851073|851152|851193|851245|851272|851541|851560|851620|851812|851892|851983|852065|852128|852177|852211|852241|852327|852495|852617|852639|852952|853106|853155|853169|853311|853395|853465|853567|853569|853585|853654|853705|853805|853844|853853|853917|853984|854077|854098|854220|854295|854525|854529|854865|854948|854986|855149|855245|855257|855501|855750|856027|…	PGK1|HXK1|ACS2|ATP14|YLR345W|ADE13|IMD3|CDC19|ACS1|ADE1|GPM2|ATP16|TPI1|ADK1|ATP5|ATP17|GUK1|EMI2|ATP1|PRS4|URA7|ATP3|PGI1|ADE5,7|HXK2|ADE6|TDH3|PFK1|ENO1|URA2|TDH1|TDH2|URA8|ADO1|ATP2|PRS1|GPM1|FBA1|URA6|ATP7|SHB17|PFK27|ATP19|GPM3|VHS3|ADE2|TYE7|PYK2|URA5|IMD4|APT1|ADE17|PFK2|GUA1|ADE12|ACC1|ATP4|FCY1|PRS3|FUR1|ENO2|PRS2	-6.3	gly
GO Biological Processes	19	GO:0072522	purine-containing compound biosynthetic process	19_GO:0008152 metabolic process	-8.6	1.9	6.3	5821	102	1729	59	3.4	0.44	850370|850614|850846|851002|851059|851073|851152|851193|851245|851272|851541|851560|851620|851812|851892|851983|852065|852128|852177|852211|852327|852378|852495|852617|852639|852952|853106|853118|853155|853169|853395|853465|853569|853585|853654|853705|853805|853853|853984|854077|854098|854105|854220|854295|854356|854525|854529|854948|854986|855149|855245|855257|855501|855581|855750|856027|856375|…	PGK1|HXK1|ACS2|ATP14|YLR345W|ADE13|IMD3|CDC19|ACS1|ADE1|GPM2|ATP16|TPI1|ADK1|ATP5|ATP17|GUK1|EMI2|ATP1|PRS4|ATP3|MIS1|PGI1|ADE5,7|HXK2|ADE6|TDH3|ADE3|PFK1|ENO1|TDH1|TDH2|ADO1|ATP2|PRS1|GPM1|FBA1|ATP7|PFK27|ATP19|GPM3|SPE2|VHS3|ADE2|SER1|TYE7|PYK2|IMD4|APT1|ADE17|PFK2|GUA1|ADE12|AAH1|ACC1|ATP4|PRS3|ENO2|PRS2	-6.3	gly
GO Biological Processes	19	GO:0009168	purine ribonucleoside monophosphate biosynthetic process	19_GO:0008152 metabolic process	-8.5	2.1	6.3	5821	73	1729	46	2.7	0.39	850370|850614|851002|851059|851073|851152|851193|851272|851541|851560|851620|851812|851892|851983|852128|852177|852327|852495|852617|852639|852952|853106|853155|853169|853395|853465|853569|853585|853705|853805|853853|853984|854077|854098|854295|854525|854529|854948|854986|855149|855245|855257|855501|855581|856027|856579	PGK1|HXK1|ATP14|YLR345W|ADE13|IMD3|CDC19|ADE1|GPM2|ATP16|TPI1|ADK1|ATP5|ATP17|EMI2|ATP1|ATP3|PGI1|ADE5,7|HXK2|ADE6|TDH3|PFK1|ENO1|TDH1|TDH2|ADO1|ATP2|GPM1|FBA1|ATP7|PFK27|ATP19|GPM3|ADE2|TYE7|PYK2|IMD4|APT1|ADE17|PFK2|GUA1|ADE12|AAH1|ATP4|ENO2	-6.2	gly
GO Biological Processes	19	GO:0009127	purine nucleoside monophosphate biosynthetic process	19_GO:0008152 metabolic process	-8.5	2.1	6.3	5821	73	1729	46	2.7	0.39	850370|850614|851002|851059|851073|851152|851193|851272|851541|851560|851620|851812|851892|851983|852128|852177|852327|852495|852617|852639|852952|853106|853155|853169|853395|853465|853569|853585|853705|853805|853853|853984|854077|854098|854295|854525|854529|854948|854986|855149|855245|855257|855501|855581|856027|856579	PGK1|HXK1|ATP14|YLR345W|ADE13|IMD3|CDC19|ADE1|GPM2|ATP16|TPI1|ADK1|ATP5|ATP17|EMI2|ATP1|ATP3|PGI1|ADE5,7|HXK2|ADE6|TDH3|PFK1|ENO1|TDH1|TDH2|ADO1|ATP2|GPM1|FBA1|ATP7|PFK27|ATP19|GPM3|ADE2|TYE7|PYK2|IMD4|APT1|ADE17|PFK2|GUA1|ADE12|AAH1|ATP4|ENO2	-6.2	gly
GO Biological Processes	19	GO:0006164	purine nucleotide biosynthetic process	19_GO:0008152 metabolic process	-8.4	2	6.2	5821	96	1729	56	3.2	0.43	850370|850614|850846|851002|851059|851073|851152|851193|851245|851272|851541|851560|851620|851812|851892|851983|852065|852128|852177|852211|852327|852378|852495|852617|852639|852952|853106|853118|853155|853169|853395|853465|853569|853585|853654|853705|853805|853853|853984|854077|854098|854220|854295|854525|854529|854948|854986|855149|855245|855257|855501|855750|856027|856375|856579|856836	PGK1|HXK1|ACS2|ATP14|YLR345W|ADE13|IMD3|CDC19|ACS1|ADE1|GPM2|ATP16|TPI1|ADK1|ATP5|ATP17|GUK1|EMI2|ATP1|PRS4|ATP3|MIS1|PGI1|ADE5,7|HXK2|ADE6|TDH3|ADE3|PFK1|ENO1|TDH1|TDH2|ADO1|ATP2|PRS1|GPM1|FBA1|ATP7|PFK27|ATP19|GPM3|VHS3|ADE2|TYE7|PYK2|IMD4|APT1|ADE17|PFK2|GUA1|ADE12|ACC1|ATP4|PRS3|ENO2|PRS2	-6.1	gly
GO Biological Processes	19	GO:1901293	nucleoside phosphate biosynthetic process	19_GO:0008152 metabolic process	-8.1	1.7	6	5821	153	1729	79	4.6	0.5	850307|850370|850614|850732|850846|850933|851002|851039|851059|851073|851152|851193|851245|851272|851541|851560|851620|851812|851892|851983|852009|852065|852128|852177|852211|852241|852327|852378|852495|852554|852617|852639|852893|852952|853091|853106|853118|853123|853155|853169|853311|853395|853427|853465|853482|853567|853569|853585|853654|853705|853805|853844|853853|853941|853984|854077|854098|…	APA1|PGK1|HXK1|TRX1|ACS2|BNA5|ATP14|NMA1|YLR345W|ADE13|IMD3|CDC19|ACS1|ADE1|GPM2|ATP16|TPI1|ADK1|ATP5|ATP17|URH1|GUK1|EMI2|ATP1|PRS4|URA7|ATP3|MIS1|PGI1|DUT1|ADE5,7|HXK2|NMA2|ADE6|RNR4|TDH3|ADE3|TRX2|PFK1|ENO1|URA2|TDH1|RNR2|TDH2|BNA1|URA8|ADO1|ATP2|PRS1|GPM1|FBA1|URA6|ATP7|GPT2|PFK27|ATP19|GPM3|VHS3|ADE2|NPT1|TYE7|PYK2|URA5|IMD4|APT1|ADE17|PFK2|GUA1|ADE12|AAH1|ACC1|ATP4|FCY1|PRS3|FUR1|DCD1|ENO2|…	-5.9	gly
GO Biological Processes	19	GO:0009165	nucleotide biosynthetic process	19_GO:0008152 metabolic process	-8.1	1.7	6	5821	151	1729	78	4.5	0.5	850307|850370|850614|850732|850846|850933|851002|851039|851059|851073|851152|851193|851245|851272|851541|851560|851620|851812|851892|851983|852009|852065|852128|852177|852211|852241|852327|852378|852495|852554|852617|852639|852893|852952|853091|853106|853118|853123|853155|853169|853311|853395|853427|853465|853482|853567|853569|853585|853654|853705|853805|853844|853853|853941|853984|854077|854098|…	APA1|PGK1|HXK1|TRX1|ACS2|BNA5|ATP14|NMA1|YLR345W|ADE13|IMD3|CDC19|ACS1|ADE1|GPM2|ATP16|TPI1|ADK1|ATP5|ATP17|URH1|GUK1|EMI2|ATP1|PRS4|URA7|ATP3|MIS1|PGI1|DUT1|ADE5,7|HXK2|NMA2|ADE6|RNR4|TDH3|ADE3|TRX2|PFK1|ENO1|URA2|TDH1|RNR2|TDH2|BNA1|URA8|ADO1|ATP2|PRS1|GPM1|FBA1|URA6|ATP7|GPT2|PFK27|ATP19|GPM3|VHS3|ADE2|NPT1|TYE7|PYK2|URA5|IMD4|APT1|ADE17|PFK2|GUA1|ADE12|ACC1|ATP4|FCY1|PRS3|FUR1|DCD1|ENO2|RNR1|…	-5.8	gly
GO Biological Processes	19	GO:0071428	rRNA-containing ribonucleoprotein complex export from nucleus	19_GO:0051179 localization	-8	2.1	6.1	5821	68	1729	43	2.5	0.37	850625|850737|850763|850796|850969|851000|851240|851369|851665|851678|852061|852686|852742|852754|852972|853128|853160|853202|853587|853649|853714|853860|853969|854028|854117|854338|854468|854658|854844|854982|855270|855414|855512|855543|855789|855837|855881|855934|856012|856488|856723|856758|856868	RIX7|RPS0B|BUD20|REA1|RPS28B|GSP1|ECM1|SSB1|RLI1|ARX1|RPS18A|RPS26A|RPL1B|RPS2|SLX9|RPS0A|SDA1|ZUO1|RPS5|MTR2|LTV1|MRT4|RPL40B|RPS19A|RPS15|RPS28A|RPS10A|RPL40A|YVH1|RPS18B|RPS10B|RPS19B|SSB2|RPS3|NOG2|YAR1|RPL1A|MEX67|NOG1|RPF1|NUG1|ARB1|RPS26B	-5.8	gly
GO Biological Processes	19	GO:0000028	ribosomal small subunit assembly	19_GO:0071840 cellular component organization or biogenesis	-7.9	2.8	6.1	5821	28	1729	23	1.3	0.28	850397|850422|850737|850864|850969|851589|852058|852337|853064|853128|853248|853587|854028|854117|854338|854468|854984|855269|855270|855414|855790|856228|856415	RPS14A|PWP2|RPS0B|RPS31|RPS28B|RPS11A|RPS17B|RPS11B|NSR1|RPS0A|RPS14B|RPS5|RPS19A|RPS15|RPS28A|RPS10A|RPS17A|RRP5|RPS10B|RPS19B|ESF2|MRD1|RPS27B	-5.7	gly
GO Biological Processes	19	GO:0009260	ribonucleotide biosynthetic process	19_GO:0008152 metabolic process	-7.4	1.9	5.7	5821	103	1729	57	3.3	0.43	850370|850614|850846|851002|851059|851073|851152|851193|851245|851272|851541|851560|851620|851812|851892|851983|852065|852128|852177|852241|852327|852495|852617|852639|852952|853106|853155|853169|853311|853395|853465|853567|853569|853585|853705|853805|853844|853853|853984|854077|854098|854220|854295|854525|854529|854865|854948|854986|855149|855245|855257|855501|855750|856027|856175|856529|856579	PGK1|HXK1|ACS2|ATP14|YLR345W|ADE13|IMD3|CDC19|ACS1|ADE1|GPM2|ATP16|TPI1|ADK1|ATP5|ATP17|GUK1|EMI2|ATP1|URA7|ATP3|PGI1|ADE5,7|HXK2|ADE6|TDH3|PFK1|ENO1|URA2|TDH1|TDH2|URA8|ADO1|ATP2|GPM1|FBA1|URA6|ATP7|PFK27|ATP19|GPM3|VHS3|ADE2|TYE7|PYK2|URA5|IMD4|APT1|ADE17|PFK2|GUA1|ADE12|ACC1|ATP4|FCY1|FUR1|ENO2	-5.2	gly
GO Biological Processes	19	GO:0071826	ribonucleoprotein complex subunit organization	19_GO:0071840 cellular component organization or biogenesis	-7.4	1.6	5.6	5821	215	1729	101	5.8	0.56	850356|850397|850422|850435|850633|850652|850695|850709|850737|850764|850796|850808|850864|850889|850969|851033|851035|851052|851136|851169|851394|851530|851589|851632|851661|851665|851830|851968|852026|852058|852169|852337|852344|852371|852686|852757|852816|852852|852976|853051|853064|853071|853128|853248|853342|853463|853587|853847|853860|853933|853956|853969|853993|854028|854053|854075|854078|…	YCL001W-B|RPS14A|PWP2|RSA4|HSP104|DRS1|RLP24|SDO1|RPS0B|RPL10|REA1|CLF1|RPS31|HCR1|RPS28B|CWC24|RPL38|RPP0|CDC73|RPL6B|DHH1|DBP10|RPS11A|MAK21|SLU7|RLI1|PRP28|CDC40|RPL12B|RPS17B|PKC1|RPS11B|PRP6|RPG1|RPS26A|PRP43|MRH4|RPL24A|RPL11B|RPL24B|NSR1|TIF4631|RPS0A|RPS14B|MEF2|SUI2|RPS5|MAK11|MRT4|TIF1|RPF2|RPL40B|RPL25|RPS19A|PKH2|REX4|BRX1|RPS15|RPL3|RPS28A|DED1|RPS10A|PRT1|RPL40A|SQT1|YVH1|RPL6A|RPS1…	-5.2	gly
GO Biological Processes	19	GO:0016053	organic acid biosynthetic process	19_GO:0008152 metabolic process	-7.4	1.6	5.6	5821	223	1729	104	6	0.57	850327|850342|850370|850400|850420|850581|850614|850616|850668|850747|850778|850833|850838|850933|851059|851087|851158|851193|851221|851541|851547|851605|851620|851705|851736|851820|851894|852128|852146|852322|852378|852464|852495|852550|852551|852639|852672|852723|852729|852752|852825|852858|852925|853025|853106|853118|853122|853155|853169|853203|853230|853311|853357|853395|853465|853482|853613|…	HIS4|LEU2|PGK1|ELO2|THR4|HIS2|HXK1|IRC7|YLL058W|SHM2|ALT1|PUT1|SPE4|BNA5|YLR345W|ELO3|CAR2|CDC19|CYS3|GPM2|TSC13|ARO3|TPI1|ARO1|HOM2|LYS4|PRO1|EMI2|HSP31|HMT1|MIS1|TYR1|PGI1|HIS7|ARO4|HXK2|ARO8|LYS5|ARO2|MET13|OLE1|TRP5|ACB1|ASN2|TDH3|ADE3|SER2|PFK1|ENO1|BIO2|ACO2|URA2|ARG3|TDH1|TDH2|BNA1|BAT2|TRP3|GPM1|FBA1|PFK27|MET22|GPM3|SPE2|LEU9|IDH2|SER1|HIS3|HEM4|PRO2|TYE7|PYK2|HIS5|LYS12|MET30|FMS1|ILV2|…	-5.2	gly
GO Biological Processes	19	GO:0046394	carboxylic acid biosynthetic process	19_GO:0008152 metabolic process	-7.4	1.6	5.6	5821	223	1729	104	6	0.57	850327|850342|850370|850400|850420|850581|850614|850616|850668|850747|850778|850833|850838|850933|851059|851087|851158|851193|851221|851541|851547|851605|851620|851705|851736|851820|851894|852128|852146|852322|852378|852464|852495|852550|852551|852639|852672|852723|852729|852752|852825|852858|852925|853025|853106|853118|853122|853155|853169|853203|853230|853311|853357|853395|853465|853482|853613|…	HIS4|LEU2|PGK1|ELO2|THR4|HIS2|HXK1|IRC7|YLL058W|SHM2|ALT1|PUT1|SPE4|BNA5|YLR345W|ELO3|CAR2|CDC19|CYS3|GPM2|TSC13|ARO3|TPI1|ARO1|HOM2|LYS4|PRO1|EMI2|HSP31|HMT1|MIS1|TYR1|PGI1|HIS7|ARO4|HXK2|ARO8|LYS5|ARO2|MET13|OLE1|TRP5|ACB1|ASN2|TDH3|ADE3|SER2|PFK1|ENO1|BIO2|ACO2|URA2|ARG3|TDH1|TDH2|BNA1|BAT2|TRP3|GPM1|FBA1|PFK27|MET22|GPM3|SPE2|LEU9|IDH2|SER1|HIS3|HEM4|PRO2|TYE7|PYK2|HIS5|LYS12|MET30|FMS1|ILV2|…	-5.2	gly
GO Biological Processes	19	GO:0022618	ribonucleoprotein complex assembly	19_GO:0071840 cellular component organization or biogenesis	-7.1	1.6	5.5	5821	204	1729	96	5.6	0.55	850397|850422|850435|850652|850695|850709|850737|850764|850796|850808|850864|850889|850969|851033|851035|851052|851136|851169|851394|851530|851589|851632|851661|851830|851968|852026|852058|852169|852337|852344|852371|852686|852816|852852|852976|853051|853064|853071|853128|853248|853463|853587|853847|853860|853933|853956|853969|853993|854028|854053|854075|854078|854117|854229|854338|854379|854468|…	RPS14A|PWP2|RSA4|DRS1|RLP24|SDO1|RPS0B|RPL10|REA1|CLF1|RPS31|HCR1|RPS28B|CWC24|RPL38|RPP0|CDC73|RPL6B|DHH1|DBP10|RPS11A|MAK21|SLU7|PRP28|CDC40|RPL12B|RPS17B|PKC1|RPS11B|PRP6|RPG1|RPS26A|MRH4|RPL24A|RPL11B|RPL24B|NSR1|TIF4631|RPS0A|RPS14B|SUI2|RPS5|MAK11|MRT4|TIF1|RPF2|RPL40B|RPL25|RPS19A|PKH2|REX4|BRX1|RPS15|RPL3|RPS28A|DED1|RPS10A|PRT1|RPL40A|SQT1|YVH1|RPL6A|RPS17A|TIF34|RRP5|RPS10B|TIF11|NIP1|R…	-4.9	gly
GO Biological Processes	19	GO:0044283	small molecule biosynthetic process	19_GO:0008152 metabolic process	-7.1	1.4	5.4	5821	392	1729	164	9.5	0.7	850327|850342|850370|850400|850420|850484|850485|850581|850614|850616|850668|850733|850745|850747|850778|850833|850838|850933|851059|851087|851152|851158|851193|851221|851353|851541|851547|851605|851620|851705|851736|851820|851881|851894|851910|851987|852065|852128|852146|852241|852322|852378|852402|852464|852495|852519|852542|852544|852550|852551|852554|852636|852639|852672|852723|852729|852752|…	HIS4|LEU2|PGK1|ELO2|THR4|SNO3|SNZ3|HIS2|HXK1|IRC7|YLL058W|PDC1|ERG3|SHM2|ALT1|PUT1|SPE4|BNA5|YLR345W|ELO3|IMD3|CAR2|CDC19|CYS3|THI13|GPM2|TSC13|ARO3|TPI1|ARO1|HOM2|LYS4|INM2|PRO1|IPK1|ARO10|GUK1|EMI2|HSP31|URA7|HMT1|MIS1|VID24|TYR1|PGI1|PYC2|THI2|YBR242W|HIS7|ARO4|DUT1|ADH4|HXK2|ARO8|LYS5|ARO2|MET13|COQ8|OLE1|TRP5|ERG4|ERG26|ACB1|ERG25|ASN2|THI4|ERG1|TDH3|ADE3|SER2|PFK1|ENO1|BIO2|ACO2|INO1|URA2|S…	-4.9	gly
GO Biological Processes	19	GO:0009152	purine ribonucleotide biosynthetic process	19_GO:0008152 metabolic process	-7.1	1.9	5.6	5821	88	1729	50	2.9	0.4	850370|850614|850846|851002|851059|851073|851152|851193|851245|851272|851541|851560|851620|851812|851892|851983|852065|852128|852177|852327|852495|852617|852639|852952|853106|853155|853169|853395|853465|853569|853585|853705|853805|853853|853984|854077|854098|854220|854295|854525|854529|854948|854986|855149|855245|855257|855501|855750|856027|856579	PGK1|HXK1|ACS2|ATP14|YLR345W|ADE13|IMD3|CDC19|ACS1|ADE1|GPM2|ATP16|TPI1|ADK1|ATP5|ATP17|GUK1|EMI2|ATP1|ATP3|PGI1|ADE5,7|HXK2|ADE6|TDH3|PFK1|ENO1|TDH1|TDH2|ADO1|ATP2|GPM1|FBA1|ATP7|PFK27|ATP19|GPM3|VHS3|ADE2|TYE7|PYK2|IMD4|APT1|ADE17|PFK2|GUA1|ADE12|ACC1|ATP4|ENO2	-4.9	gly
GO Biological Processes	19	GO:0006520	cellular amino acid metabolic process	19_GO:0008152 metabolic process	-7	1.5	5.4	5821	248	1729	112	6.5	0.59	850327|850342|850420|850484|850485|850522|850581|850616|850643|850668|850733|850747|850749|850778|850833|850857|850877|850933|851158|851221|851307|851384|851587|851605|851607|851690|851705|851736|851820|851861|851894|851987|852202|852241|852378|852418|852464|852550|852551|852606|852636|852672|852723|852729|852752|852773|852858|852952|852986|853025|853081|853097|853118|853122|853181|853230|853311|…	HIS4|LEU2|THR4|SNO3|SNZ3|FRS2|HIS2|IRC7|DPS1|YLL058W|PDC1|SHM2|FRS1|ALT1|PUT1|ASP3-4|SAM1|BNA5|CAR2|CYS3|DTD1|UGA3|SES1|ARO3|KRS1|ALT2|ARO1|HOM2|LYS4|MSW1|PRO1|ARO10|ILS1|URA7|MIS1|GRS1|TYR1|HIS7|ARO4|GUS1|ADH4|ARO8|LYS5|ARO2|MET13|ARC1|TRP5|ADE6|VAS1|ASN2|MSM1|TYS1|ADE3|SER2|MES1|ACO2|URA2|ARG3|BNA1|URA8|BAT2|TRP3|AAT1|PUT3|WRS1|ADH1|MET22|LEU9|IDH2|GLN4|SER1|HIS3|PRO2|HIS5|LYS12|THS1|MET30|ARG8…	-4.9	gly
GO Biological Processes	19	GO:0009201	ribonucleoside triphosphate biosynthetic process	19_GO:0008152 metabolic process	-6.9	2.1	5.6	5821	59	1729	37	2.1	0.35	850370|850614|851002|851059|851152|851193|851541|851560|851620|851892|851983|852128|852177|852241|852327|852495|852639|853106|853155|853169|853311|853395|853465|853567|853585|853705|853805|853853|853984|854077|854098|854525|854529|854948|855245|856027|856579	PGK1|HXK1|ATP14|YLR345W|IMD3|CDC19|GPM2|ATP16|TPI1|ATP5|ATP17|EMI2|ATP1|URA7|ATP3|PGI1|HXK2|TDH3|PFK1|ENO1|URA2|TDH1|TDH2|URA8|ATP2|GPM1|FBA1|ATP7|PFK27|ATP19|GPM3|TYE7|PYK2|IMD4|PFK2|ATP4|ENO2	-4.8	gly
GO Biological Processes	19	GO:0009206	purine ribonucleoside triphosphate biosynthetic process	19_GO:0008152 metabolic process	-6.7	2.2	5.5	5821	53	1729	34	2	0.33	850370|850614|851002|851059|851152|851193|851541|851560|851620|851892|851983|852128|852177|852327|852495|852639|853106|853155|853169|853395|853465|853585|853705|853805|853853|853984|854077|854098|854525|854529|854948|855245|856027|856579	PGK1|HXK1|ATP14|YLR345W|IMD3|CDC19|GPM2|ATP16|TPI1|ATP5|ATP17|EMI2|ATP1|ATP3|PGI1|HXK2|TDH3|PFK1|ENO1|TDH1|TDH2|ATP2|GPM1|FBA1|ATP7|PFK27|ATP19|GPM3|TYE7|PYK2|IMD4|PFK2|ATP4|ENO2	-4.6	gly
GO Biological Processes	19	GO:0009145	purine nucleoside triphosphate biosynthetic process	19_GO:0008152 metabolic process	-6.7	2.2	5.5	5821	53	1729	34	2	0.33	850370|850614|851002|851059|851152|851193|851541|851560|851620|851892|851983|852128|852177|852327|852495|852639|853106|853155|853169|853395|853465|853585|853705|853805|853853|853984|854077|854098|854525|854529|854948|855245|856027|856579	PGK1|HXK1|ATP14|YLR345W|IMD3|CDC19|GPM2|ATP16|TPI1|ATP5|ATP17|EMI2|ATP1|ATP3|PGI1|HXK2|TDH3|PFK1|ENO1|TDH1|TDH2|ATP2|GPM1|FBA1|ATP7|PFK27|ATP19|GPM3|TYE7|PYK2|IMD4|PFK2|ATP4|ENO2	-4.6	gly
GO Biological Processes	19	GO:0006754	ATP biosynthetic process	19_GO:0008152 metabolic process	-6.6	2.2	5.5	5821	49	1729	32	1.9	0.32	850370|850614|851002|851059|851193|851541|851560|851620|851892|851983|852128|852177|852327|852495|852639|853106|853155|853169|853395|853465|853585|853705|853805|853853|853984|854077|854098|854525|854529|855245|856027|856579	PGK1|HXK1|ATP14|YLR345W|CDC19|GPM2|ATP16|TPI1|ATP5|ATP17|EMI2|ATP1|ATP3|PGI1|HXK2|TDH3|PFK1|ENO1|TDH1|TDH2|ATP2|GPM1|FBA1|ATP7|PFK27|ATP19|GPM3|TYE7|PYK2|PFK2|ATP4|ENO2	-4.5	gly
GO Biological Processes	19	GO:0046496	nicotinamide nucleotide metabolic process	19_GO:0008152 metabolic process	-6.6	1.9	5.4	5821	83	1729	47	2.7	0.39	850370|850614|850733|850933|851039|851059|851193|851474|851539|851541|851620|852009|852092|852128|852414|852495|852639|852893|853106|853155|853163|853169|853172|853395|853465|853482|853705|853706|853805|853984|854068|854095|854098|854262|854384|854525|854529|854651|854919|855245|855349|855480|855723|856188|856568|856579|856589	PGK1|HXK1|PDC1|BNA5|NMA1|YLR345W|CDC19|NDE2|GPD1|GPM2|TPI1|URH1|PHO8|EMI2|TKL2|PGI1|HXK2|NMA2|TDH3|PFK1|SOL4|ENO1|GND2|TDH1|TDH2|BNA1|GPM1|NNR2|FBA1|PFK27|ADH1|GPD2|GPM3|RKI1|NPT1|TYE7|PYK2|GUT2|NDI1|PFK2|ADH2|ZWF1|IDP3|TKL1|SOL3|ENO2|GND1	-4.5	gly
GO Biological Processes	19	GO:0051029	rRNA transport	19_GO:0051179 localization	-6.6	3	5.5	5821	18	1729	16	0.93	0.23	850737|850969|852061|852686|852754|853128|853587|854028|854117|854338|854468|854982|855270|855414|855543|856868	RPS0B|RPS28B|RPS18A|RPS26A|RPS2|RPS0A|RPS5|RPS19A|RPS15|RPS28A|RPS10A|RPS18B|RPS10B|RPS19B|RPS3|RPS26B	-4.5	gly
GO Biological Processes	19	GO:0006407	rRNA export from nucleus	19_GO:0051179 localization	-6.6	3	5.5	5821	18	1729	16	0.93	0.23	850737|850969|852061|852686|852754|853128|853587|854028|854117|854338|854468|854982|855270|855414|855543|856868	RPS0B|RPS28B|RPS18A|RPS26A|RPS2|RPS0A|RPS5|RPS19A|RPS15|RPS28A|RPS10A|RPS18B|RPS10B|RPS19B|RPS3|RPS26B	-4.5	gly
GO Biological Processes	19	GO:0009185	ribonucleoside diphosphate metabolic process	19_GO:0008152 metabolic process	-6.5	2.3	5.4	5821	41	1729	28	1.6	0.3	850370|850614|850733|851059|851193|851474|851541|851620|851812|852065|852128|852495|852639|853106|853155|853169|853395|853465|853705|853805|853844|853984|854068|854098|854525|854529|855245|856579	PGK1|HXK1|PDC1|YLR345W|CDC19|NDE2|GPM2|TPI1|ADK1|GUK1|EMI2|PGI1|HXK2|TDH3|PFK1|ENO1|TDH1|TDH2|GPM1|FBA1|URA6|PFK27|ADH1|GPM3|TYE7|PYK2|PFK2|ENO2	-4.4	gly
GO Biological Processes	19	GO:0006757	ATP generation from ADP	19_GO:0008152 metabolic process	-6.4	2.6	5.5	5821	29	1729	22	1.3	0.27	850370|850614|851059|851193|851541|851620|852128|852495|852639|853106|853155|853169|853395|853465|853705|853805|853984|854098|854525|854529|855245|856579	PGK1|HXK1|YLR345W|CDC19|GPM2|TPI1|EMI2|PGI1|HXK2|TDH3|PFK1|ENO1|TDH1|TDH2|GPM1|FBA1|PFK27|GPM3|TYE7|PYK2|PFK2|ENO2	-4.4	gly
GO Biological Processes	19	GO:0006096	glycolytic process	19_GO:0008152 metabolic process	-6.4	2.6	5.5	5821	29	1729	22	1.3	0.27	850370|850614|851059|851193|851541|851620|852128|852495|852639|853106|853155|853169|853395|853465|853705|853805|853984|854098|854525|854529|855245|856579	PGK1|HXK1|YLR345W|CDC19|GPM2|TPI1|EMI2|PGI1|HXK2|TDH3|PFK1|ENO1|TDH1|TDH2|GPM1|FBA1|PFK27|GPM3|TYE7|PYK2|PFK2|ENO2	-4.4	gly
GO Biological Processes	19	GO:0009179	purine ribonucleoside diphosphate metabolic process	19_GO:0008152 metabolic process	-6.4	2.3	5.4	5821	39	1729	27	1.6	0.3	850370|850614|850733|851059|851193|851474|851541|851620|851812|852065|852128|852495|852639|853106|853155|853169|853395|853465|853705|853805|853984|854068|854098|854525|854529|855245|856579	PGK1|HXK1|PDC1|YLR345W|CDC19|NDE2|GPM2|TPI1|ADK1|GUK1|EMI2|PGI1|HXK2|TDH3|PFK1|ENO1|TDH1|TDH2|GPM1|FBA1|PFK27|ADH1|GPM3|TYE7|PYK2|PFK2|ENO2	-4.4	gly
GO Biological Processes	19	GO:0009135	purine nucleoside diphosphate metabolic process	19_GO:0008152 metabolic process	-6.4	2.3	5.4	5821	39	1729	27	1.6	0.3	850370|850614|850733|851059|851193|851474|851541|851620|851812|852065|852128|852495|852639|853106|853155|853169|853395|853465|853705|853805|853984|854068|854098|854525|854529|855245|856579	PGK1|HXK1|PDC1|YLR345W|CDC19|NDE2|GPM2|TPI1|ADK1|GUK1|EMI2|PGI1|HXK2|TDH3|PFK1|ENO1|TDH1|TDH2|GPM1|FBA1|PFK27|ADH1|GPM3|TYE7|PYK2|PFK2|ENO2	-4.4	gly
GO Biological Processes	19	GO:0019362	pyridine nucleotide metabolic process	19_GO:0008152 metabolic process	-6.4	1.9	5.3	5821	84	1729	47	2.7	0.39	850370|850614|850733|850933|851039|851059|851193|851474|851539|851541|851620|852009|852092|852128|852414|852495|852639|852893|853106|853155|853163|853169|853172|853395|853465|853482|853705|853706|853805|853984|854068|854095|854098|854262|854384|854525|854529|854651|854919|855245|855349|855480|855723|856188|856568|856579|856589	PGK1|HXK1|PDC1|BNA5|NMA1|YLR345W|CDC19|NDE2|GPD1|GPM2|TPI1|URH1|PHO8|EMI2|TKL2|PGI1|HXK2|NMA2|TDH3|PFK1|SOL4|ENO1|GND2|TDH1|TDH2|BNA1|GPM1|NNR2|FBA1|PFK27|ADH1|GPD2|GPM3|RKI1|NPT1|TYE7|PYK2|GUT2|NDI1|PFK2|ADH2|ZWF1|IDP3|TKL1|SOL3|ENO2|GND1	-4.4	gly
GO Biological Processes	19	GO:0009123	nucleoside monophosphate metabolic process	19_GO:0008152 metabolic process	-6.1	1.6	5.1	5821	148	1729	72	4.2	0.48	850370|850614|850733|851002|851059|851073|851111|851152|851193|851272|851474|851541|851560|851620|851812|851892|851983|852065|852128|852142|852177|852211|852327|852495|852544|852554|852617|852639|852688|852952|853106|853155|853169|853311|853395|853465|853507|853569|853585|853654|853705|853805|853844|853853|853984|854068|854077|854098|854295|854525|854529|854695|854865|854919|854948|854986|855145|…	PGK1|HXK1|PDC1|ATP14|YLR345W|ADE13|COX8|IMD3|CDC19|ADE1|NDE2|GPM2|ATP16|TPI1|ADK1|ATP5|ATP17|GUK1|EMI2|QCR7|ATP1|PRS4|ATP3|PGI1|YBR242W|DUT1|ADE5,7|HXK2|COX4|ADE6|TDH3|PFK1|ENO1|URA2|TDH1|TDH2|CYC1|ADO1|ATP2|PRS1|GPM1|FBA1|URA6|ATP7|PFK27|ADH1|ATP19|GPM3|ADE2|TYE7|PYK2|COX5B|URA5|NDI1|IMD4|APT1|SHH3|ADE17|PFK2|GUA1|ADE12|AAH1|ATP4|FCY1|QCR2|PRS3|QCR10|FUR1|DCD1|ENO2|CYC7|PRS2	-4.2	gly
GO Biological Processes	19	GO:0009073	aromatic amino acid family biosynthetic process	19_GO:0008152 metabolic process	-6.1	2.7	5.3	5821	24	1729	19	1.1	0.25	850327|850581|851605|851705|852378|852464|852550|852551|852672|852729|852858|853118|853669|854377|854690|855400|856173|856539|856824	HIS4|HIS2|ARO3|ARO1|MIS1|TYR1|HIS7|ARO4|ARO8|ARO2|TRP5|ADE3|TRP3|HIS3|HIS5|PHA2|ARO7|ARO9|TRP2	-4.1	gly
GO Biological Processes	19	GO:0006733	oxidoreduction coenzyme metabolic process	19_GO:0008152 metabolic process	-6.1	1.8	5.1	5821	100	1729	53	3.1	0.41	850370|850614|850733|850933|851039|851059|851193|851474|851539|851541|851620|852009|852092|852128|852414|852495|852639|852758|852893|853106|853155|853163|853169|853172|853395|853465|853482|853705|853706|853805|853984|854057|854068|854095|854098|854154|854262|854384|854525|854529|854651|854919|854930|855137|855245|855349|855480|855723|855824|856188|856568|856579|856589	PGK1|HXK1|PDC1|BNA5|NMA1|YLR345W|CDC19|NDE2|GPD1|GPM2|TPI1|URH1|PHO8|EMI2|TKL2|PGI1|HXK2|COQ8|NMA2|TDH3|PFK1|SOL4|ENO1|GND2|TDH1|TDH2|BNA1|GPM1|NNR2|FBA1|PFK27|COQ3|ADH1|GPD2|GPM3|COQ10|RKI1|NPT1|TYE7|PYK2|GUT2|NDI1|COQ5|HFD1|PFK2|ADH2|ZWF1|IDP3|YAH1|TKL1|SOL3|ENO2|GND1	-4.1	gly
GO Biological Processes	19	GO:0009161	ribonucleoside monophosphate metabolic process	19_GO:0008152 metabolic process	-6.1	1.7	5.1	5821	138	1729	68	3.9	0.47	850370|850614|850733|851002|851059|851073|851111|851152|851193|851272|851474|851541|851560|851620|851812|851892|851983|852065|852128|852142|852177|852211|852327|852495|852617|852639|852688|852952|853106|853155|853169|853311|853395|853465|853507|853569|853585|853654|853705|853805|853853|853984|854068|854077|854098|854295|854525|854529|854695|854865|854919|854948|854986|855145|855149|855245|855257|…	PGK1|HXK1|PDC1|ATP14|YLR345W|ADE13|COX8|IMD3|CDC19|ADE1|NDE2|GPM2|ATP16|TPI1|ADK1|ATP5|ATP17|GUK1|EMI2|QCR7|ATP1|PRS4|ATP3|PGI1|ADE5,7|HXK2|COX4|ADE6|TDH3|PFK1|ENO1|URA2|TDH1|TDH2|CYC1|ADO1|ATP2|PRS1|GPM1|FBA1|ATP7|PFK27|ADH1|ATP19|GPM3|ADE2|TYE7|PYK2|COX5B|URA5|NDI1|IMD4|APT1|SHH3|ADE17|PFK2|GUA1|ADE12|AAH1|ATP4|FCY1|QCR2|PRS3|QCR10|FUR1|ENO2|CYC7|PRS2	-4.1	gly
GO Biological Processes	19	GO:0046031	ADP metabolic process	19_GO:0008152 metabolic process	-6.1	2.3	5.2	5821	38	1729	26	1.5	0.29	850370|850614|850733|851059|851193|851474|851541|851620|851812|852128|852495|852639|853106|853155|853169|853395|853465|853705|853805|853984|854068|854098|854525|854529|855245|856579	PGK1|HXK1|PDC1|YLR345W|CDC19|NDE2|GPM2|TPI1|ADK1|EMI2|PGI1|HXK2|TDH3|PFK1|ENO1|TDH1|TDH2|GPM1|FBA1|PFK27|ADH1|GPM3|TYE7|PYK2|PFK2|ENO2	-4.1	gly
GO Biological Processes	19	GO:0042866	pyruvate biosynthetic process	19_GO:0008152 metabolic process	-6	2.5	5.2	5821	30	1729	22	1.3	0.27	850370|850614|851059|851193|851541|851620|852128|852495|852639|853106|853155|853169|853395|853465|853705|853805|853984|854098|854525|854529|855245|856579	PGK1|HXK1|YLR345W|CDC19|GPM2|TPI1|EMI2|PGI1|HXK2|TDH3|PFK1|ENO1|TDH1|TDH2|GPM1|FBA1|PFK27|GPM3|TYE7|PYK2|PFK2|ENO2	-4.1	gly
GO Biological Processes	19	GO:0000479	endonucleolytic cleavage of tricistronic rRNA transcript (SSU-rRNA, 5.8S rRNA, LSU-rRNA)	19_GO:0071840 cellular component organization or biogenesis	-6	2	5.1	5821	58	1729	35	2	0.34	850298|850422|850737|850820|850882|850883|850919|851407|851499|852060|852061|852111|852646|852704|852802|853128|853262|853305|853335|853674|853931|854078|854152|854165|854213|854487|854881|854982|855269|855790|856228|856255|856267|856415|856864	KRR1|PWP2|RPS0B|DIP2|RPL37A|EMG1|UTP13|NOP14|TSR1|UTP6|RPS18A|RPL37B|RAI1|ROK1|DBP3|RPS0A|RPL17B|RPS21B|UTP10|RPL17A|RPS21A|BRX1|RCL1|UTP23|RAT1|NOP58|UTP14|RPS18B|RRP5|ESF2|MRD1|RRP9|NOC4|RPS27B|LCP5	-4	gly
GO Biological Processes	19	GO:0000478	endonucleolytic cleavage involved in rRNA processing	19_GO:0071840 cellular component organization or biogenesis	-6	2	5.1	5821	58	1729	35	2	0.34	850298|850422|850737|850820|850882|850883|850919|851407|851499|852060|852061|852111|852646|852704|852802|853128|853262|853305|853335|853674|853931|854078|854152|854165|854213|854487|854881|854982|855269|855790|856228|856255|856267|856415|856864	KRR1|PWP2|RPS0B|DIP2|RPL37A|EMG1|UTP13|NOP14|TSR1|UTP6|RPS18A|RPL37B|RAI1|ROK1|DBP3|RPS0A|RPL17B|RPS21B|UTP10|RPL17A|RPS21A|BRX1|RCL1|UTP23|RAT1|NOP58|UTP14|RPS18B|RRP5|ESF2|MRD1|RRP9|NOC4|RPS27B|LCP5	-4	gly
GO Biological Processes	19	GO:0006753	nucleoside phosphate metabolic process	19_GO:0008152 metabolic process	-5.9	1.5	4.9	5821	266	1729	115	6.7	0.6	850307|850370|850391|850614|850732|850733|850846|850933|851002|851039|851059|851073|851111|851152|851193|851245|851272|851474|851539|851541|851560|851620|851812|851892|851983|852009|852065|852092|852128|852142|852177|852211|852241|852327|852378|852408|852414|852495|852544|852554|852617|852639|852688|852893|852952|853091|853106|853118|853123|853155|853163|853169|853172|853311|853395|853427|853465|…	APA1|PGK1|NPP1|HXK1|TRX1|PDC1|ACS2|BNA5|ATP14|NMA1|YLR345W|ADE13|COX8|IMD3|CDC19|ACS1|ADE1|NDE2|GPD1|GPM2|ATP16|TPI1|ADK1|ATP5|ATP17|URH1|GUK1|PHO8|EMI2|QCR7|ATP1|PRS4|URA7|ATP3|MIS1|YSA1|TKL2|PGI1|YBR242W|DUT1|ADE5,7|HXK2|COX4|NMA2|ADE6|RNR4|TDH3|ADE3|TRX2|PFK1|SOL4|ENO1|GND2|URA2|TDH1|RNR2|TDH2|TES1|BNA1|CYC1|HAM1|URA8|ADO1|ATP2|PRS1|GPM1|NNR2|FBA1|URA6|ATP7|GPT2|PFK27|ADH1|ATP19|GPD2|GPM3|VHS3…	-4	gly
GO Biological Processes	19	GO:0009142	nucleoside triphosphate biosynthetic process	19_GO:0008152 metabolic process	-5.8	2	5.1	5821	63	1729	37	2.1	0.35	850370|850614|851002|851059|851152|851193|851541|851560|851620|851892|851983|852128|852177|852241|852327|852495|852639|853106|853155|853169|853311|853395|853465|853567|853585|853705|853805|853853|853984|854077|854098|854525|854529|854948|855245|856027|856579	PGK1|HXK1|ATP14|YLR345W|IMD3|CDC19|GPM2|ATP16|TPI1|ATP5|ATP17|EMI2|ATP1|URA7|ATP3|PGI1|HXK2|TDH3|PFK1|ENO1|URA2|TDH1|TDH2|URA8|ATP2|GPM1|FBA1|ATP7|PFK27|ATP19|GPM3|TYE7|PYK2|IMD4|PFK2|ATP4|ENO2	-3.9	gly
GO Biological Processes	19	GO:0000469	cleavage involved in rRNA processing	19_GO:0071840 cellular component organization or biogenesis	-5.8	1.8	5	5821	82	1729	45	2.6	0.38	850298|850422|850737|850748|850797|850820|850882|850883|850919|851000|851319|851407|851499|852060|852061|852111|852646|852704|852802|852987|853062|853109|853128|853262|853305|853335|853674|853931|854078|854152|854165|854213|854461|854487|854881|854982|855269|855730|855790|856228|856255|856267|856415|856449|856864	KRR1|PWP2|RPS0B|REX2|REX3|DIP2|RPL37A|EMG1|UTP13|GSP1|NHP2|NOP14|TSR1|UTP6|RPS18A|RPL37B|RAI1|ROK1|DBP3|RRP46|MTR3|SKI6|RPS0A|RPL17B|RPS21B|UTP10|RPL17A|RPS21A|BRX1|RCL1|UTP23|RAT1|RRP36|NOP58|UTP14|RPS18B|RRP5|RLP7|ESF2|MRD1|RRP9|NOC4|RPS27B|CIC1|LCP5	-3.9	gly
GO Biological Processes	19	GO:0017144	drug metabolic process	19_GO:0008152 metabolic process	-5.8	1.4	4.8	5821	293	1729	124	7.2	0.62	850361|850370|850484|850485|850614|850733|850747|850799|850838|850846|850877|850910|850933|850953|850992|851002|851017|851059|851073|851111|851158|851193|851221|851245|851353|851474|851541|851560|851620|851802|851812|851843|851892|851894|851983|851987|852064|852128|852142|852152|852177|852266|852322|852326|852327|852378|852389|852495|852507|852542|852639|852672|852688|852979|853025|853047|853106|…	CIT2|PGK1|SNO3|SNZ3|HXK1|PDC1|SHM2|AHP1|SPE4|ACS2|SAM1|CRR1|BNA5|SYM1|CTS1|ATP14|CDA2|YLR345W|ADE13|COX8|CAR2|CDC19|CYS3|ACS1|THI13|NDE2|GPM2|ATP16|TPI1|ADR1|ADK1|CTA1|ATP5|PRO1|ATP17|ARO10|TSA2|EMI2|QCR7|FDC1|ATP1|ACH1|HMT1|CHS2|ATP3|MIS1|PHO3|PGI1|DUR1,2|THI2|HXK2|ARO8|COX4|CTT1|ASN2|THI4|TDH3|PFK1|ENO1|BIO2|ACO2|TDH1|TDH2|BNA1|CYC1|ADO1|ATP2|BAT2|THI11|GPM1|FBA1|ATP7|BCH2|CCP1|PFK27|MDH2|ADH1|…	-3.9	gly
GO Biological Processes	19	GO:0009072	aromatic amino acid family metabolic process	19_GO:0008152 metabolic process	-5.7	2.3	5.1	5821	37	1729	25	1.4	0.29	850327|850581|850733|850933|851307|851605|851705|851987|852378|852464|852550|852551|852672|852729|852858|853118|853482|853669|854377|854690|855137|855400|856173|856539|856824	HIS4|HIS2|PDC1|BNA5|DTD1|ARO3|ARO1|ARO10|MIS1|TYR1|HIS7|ARO4|ARO8|ARO2|TRP5|ADE3|BNA1|TRP3|HIS3|HIS5|HFD1|PHA2|ARO7|ARO9|TRP2	-3.8	gly
GO Biological Processes	19	GO:0019693	ribose phosphate metabolic process	19_GO:0008152 metabolic process	-5.7	1.5	4.8	5821	189	1729	86	5	0.52	850370|850614|850733|850846|851002|851059|851073|851111|851152|851193|851245|851272|851474|851541|851560|851620|851812|851892|851983|852065|852128|852142|852177|852211|852241|852327|852408|852414|852495|852617|852639|852688|852952|853106|853155|853163|853169|853172|853311|853395|853465|853477|853507|853567|853569|853585|853654|853705|853805|853844|853853|853917|853984|854068|854077|854098|854220|…	PGK1|HXK1|PDC1|ACS2|ATP14|YLR345W|ADE13|COX8|IMD3|CDC19|ACS1|ADE1|NDE2|GPM2|ATP16|TPI1|ADK1|ATP5|ATP17|GUK1|EMI2|QCR7|ATP1|PRS4|URA7|ATP3|YSA1|TKL2|PGI1|ADE5,7|HXK2|COX4|ADE6|TDH3|PFK1|SOL4|ENO1|GND2|URA2|TDH1|TDH2|TES1|CYC1|URA8|ADO1|ATP2|PRS1|GPM1|FBA1|URA6|ATP7|SHB17|PFK27|ADH1|ATP19|GPM3|VHS3|RKI1|ADE2|LSC1|TYE7|PYK2|COX5B|URA5|NDI1|IMD4|APT1|SHH3|ADE17|PFK2|GUA1|ZWF1|ADE12|ACC1|ATP4|FCY1|TKL…	-3.8	gly
GO Biological Processes	19	GO:0009117	nucleotide metabolic process	19_GO:0008152 metabolic process	-5.6	1.4	4.8	5821	258	1729	111	6.4	0.59	850307|850370|850614|850732|850733|850846|850933|851002|851039|851059|851073|851111|851152|851193|851245|851272|851474|851539|851541|851560|851620|851812|851892|851983|852009|852065|852092|852128|852142|852177|852211|852241|852327|852378|852414|852495|852554|852617|852639|852688|852893|852952|853091|853106|853118|853123|853155|853163|853169|853172|853311|853395|853427|853465|853477|853482|853507|…	APA1|PGK1|HXK1|TRX1|PDC1|ACS2|BNA5|ATP14|NMA1|YLR345W|ADE13|COX8|IMD3|CDC19|ACS1|ADE1|NDE2|GPD1|GPM2|ATP16|TPI1|ADK1|ATP5|ATP17|URH1|GUK1|PHO8|EMI2|QCR7|ATP1|PRS4|URA7|ATP3|MIS1|TKL2|PGI1|DUT1|ADE5,7|HXK2|COX4|NMA2|ADE6|RNR4|TDH3|ADE3|TRX2|PFK1|SOL4|ENO1|GND2|URA2|TDH1|RNR2|TDH2|TES1|BNA1|CYC1|HAM1|URA8|ADO1|ATP2|PRS1|GPM1|NNR2|FBA1|URA6|ATP7|GPT2|PFK27|ADH1|ATP19|GPD2|GPM3|VHS3|RKI1|ADE2|LSC1|NP…	-3.8	gly
GO Biological Processes	19	GO:0006165	nucleoside diphosphate phosphorylation	19_GO:0008152 metabolic process	-5.6	2.4	5	5821	31	1729	22	1.3	0.27	850370|850614|851059|851193|851541|851620|852128|852495|852639|853106|853155|853169|853395|853465|853705|853805|853984|854098|854525|854529|855245|856579	PGK1|HXK1|YLR345W|CDC19|GPM2|TPI1|EMI2|PGI1|HXK2|TDH3|PFK1|ENO1|TDH1|TDH2|GPM1|FBA1|PFK27|GPM3|TYE7|PYK2|PFK2|ENO2	-3.8	gly
GO Biological Processes	19	GO:0006396	RNA processing	19_GO:0008152 metabolic process	-5.6	1.3	4.7	5821	579	1729	221	13	0.8	850298|850304|850377|850397|850422|850449|850652|850682|850737|850748|850752|850796|850797|850808|850820|850837|850864|850872|850882|850883|850889|850893|850894|850919|850969|850982|851000|851027|851033|851117|851125|851136|851154|851162|851208|851319|851336|851369|851394|851407|851419|851476|851499|851509|851525|851530|851548|851584|851589|851636|851656|851660|851661|851665|851743|851830|851893|…	KRR1|SPB1|SRD1|RPS14A|PWP2|YCR087C-A|DRS1|RPL8B|RPS0B|REX2|BMT6|REA1|REX3|CLF1|DIP2|RMP1|RPS31|CBF5|RPL37A|EMG1|HCR1|PWP1|NOP56|UTP13|RPS28B|DBP9|GSP1|TAD3|CWC24|DUS3|UTP21|CDC73|TSR2|RPS1A|MAK16|NHP2|RPL35A|SSB1|DHH1|NOP14|RPL35B|RPS16B|TSR1|LHP1|PUS9|DBP10|NOP1|FAL1|RPS11A|RPS13|RRP8|RRP1|SLU7|RLI1|TRM82|PRP28|BFR2|UTP4|CDC40|UTP5|UTP6|RPS18A|STP1|SNM1|RPL37B|RPS8A|NCL1|RPS11B|PRP6|TRM7|RPS6B|R…	-3.7	gly
GO Biological Processes	19	GO:0072524	pyridine-containing compound metabolic process	19_GO:0008152 metabolic process	-5.5	1.8	4.8	5821	96	1729	50	2.9	0.4	850370|850484|850485|850614|850733|850933|851039|851059|851193|851474|851539|851541|851620|852009|852092|852128|852414|852495|852639|852893|853106|853155|853163|853169|853172|853395|853465|853482|853705|853706|853805|853984|854068|854095|854098|854262|854384|854525|854529|854651|854919|855245|855349|855382|855480|855723|856188|856568|856579|856589	PGK1|SNO3|SNZ3|HXK1|PDC1|BNA5|NMA1|YLR345W|CDC19|NDE2|GPD1|GPM2|TPI1|URH1|PHO8|EMI2|TKL2|PGI1|HXK2|NMA2|TDH3|PFK1|SOL4|ENO1|GND2|TDH1|TDH2|BNA1|GPM1|NNR2|FBA1|PFK27|ADH1|GPD2|GPM3|RKI1|NPT1|TYE7|PYK2|GUT2|NDI1|PFK2|ADH2|SNO2|ZWF1|IDP3|TKL1|SOL3|ENO2|GND1	-3.6	gly
GO Biological Processes	19	GO:0070925	organelle assembly	19_GO:0071840 cellular component organization or biogenesis	-5.5	1.5	4.8	5821	193	1729	87	5	0.53	850397|850422|850435|850646|850652|850657|850695|850709|850737|850764|850796|850864|850966|850969|851024|851052|851169|851394|851406|851589|851632|852026|852058|852119|852169|852200|852216|852337|852655|852686|852695|852816|852852|852976|853051|853064|853071|853128|853138|853248|853587|853773|853817|853847|853860|853884|853956|853969|853993|854028|854053|854075|854078|854117|854229|854338|854468|…	RPS14A|PWP2|RSA4|EMC6|DRS1|SFI1|RLP24|SDO1|RPS0B|RPL10|REA1|RPS31|YPT6|RPS28B|CDC3|RPP0|RPL6B|DHH1|ATG9|RPS11A|MAK21|RPL12B|RPS17B|GIN4|PKC1|ATG8|KIP1|RPS11B|KIP3|RPS26A|ATG1|MRH4|RPL24A|RPL11B|RPL24B|NSR1|TIF4631|RPS0A|HSV2|RPS14B|RPS5|MIF2|CSE4|MAK11|MRT4|YPT52|RPF2|RPL40B|RPL25|RPS19A|PKH2|REX4|BRX1|RPS15|RPL3|RPS28A|RPS10A|NUD1|RPL40A|SQT1|YVH1|RPL6A|RPS17A|RRP5|RPS10B|RPS19B|IPI3|RIA1|DMA2|P…	-3.6	gly
GO Biological Processes	19	GO:0009167	purine ribonucleoside monophosphate metabolic process	19_GO:0008152 metabolic process	-5.4	1.7	4.8	5821	122	1729	60	3.5	0.44	850370|850614|850733|851002|851059|851073|851111|851152|851193|851272|851474|851541|851560|851620|851812|851892|851983|852065|852128|852142|852177|852327|852495|852617|852639|852688|852952|853106|853155|853169|853395|853465|853507|853569|853585|853705|853805|853853|853984|854068|854077|854098|854295|854525|854529|854695|854919|854948|854986|855145|855149|855245|855257|855501|855581|856027|856321|…	PGK1|HXK1|PDC1|ATP14|YLR345W|ADE13|COX8|IMD3|CDC19|ADE1|NDE2|GPM2|ATP16|TPI1|ADK1|ATP5|ATP17|GUK1|EMI2|QCR7|ATP1|ATP3|PGI1|ADE5,7|HXK2|COX4|ADE6|TDH3|PFK1|ENO1|TDH1|TDH2|CYC1|ADO1|ATP2|GPM1|FBA1|ATP7|PFK27|ADH1|ATP19|GPM3|ADE2|TYE7|PYK2|COX5B|NDI1|IMD4|APT1|SHH3|ADE17|PFK2|GUA1|ADE12|AAH1|ATP4|QCR2|QCR10|ENO2|CYC7	-3.6	gly
GO Biological Processes	19	GO:0009126	purine nucleoside monophosphate metabolic process	19_GO:0008152 metabolic process	-5.4	1.7	4.8	5821	122	1729	60	3.5	0.44	850370|850614|850733|851002|851059|851073|851111|851152|851193|851272|851474|851541|851560|851620|851812|851892|851983|852065|852128|852142|852177|852327|852495|852617|852639|852688|852952|853106|853155|853169|853395|853465|853507|853569|853585|853705|853805|853853|853984|854068|854077|854098|854295|854525|854529|854695|854919|854948|854986|855145|855149|855245|855257|855501|855581|856027|856321|…	PGK1|HXK1|PDC1|ATP14|YLR345W|ADE13|COX8|IMD3|CDC19|ADE1|NDE2|GPM2|ATP16|TPI1|ADK1|ATP5|ATP17|GUK1|EMI2|QCR7|ATP1|ATP3|PGI1|ADE5,7|HXK2|COX4|ADE6|TDH3|PFK1|ENO1|TDH1|TDH2|CYC1|ADO1|ATP2|GPM1|FBA1|ATP7|PFK27|ADH1|ATP19|GPM3|ADE2|TYE7|PYK2|COX5B|NDI1|IMD4|APT1|SHH3|ADE17|PFK2|GUA1|ADE12|AAH1|ATP4|QCR2|QCR10|ENO2|CYC7	-3.6	gly
GO Biological Processes	19	GO:0055086	nucleobase-containing small molecule metabolic process	19_GO:0008152 metabolic process	-5.4	1.4	4.7	5821	300	1729	125	7.2	0.62	850307|850370|850391|850614|850732|850733|850846|850933|851002|851039|851059|851073|851111|851152|851193|851245|851272|851360|851474|851504|851539|851541|851560|851620|851812|851892|851983|852009|852065|852092|852128|852142|852177|852211|852241|852327|852378|852408|852414|852495|852544|852554|852617|852639|852688|852893|852952|853091|853106|853118|853123|853155|853163|853169|853172|853311|853395|…	APA1|PGK1|NPP1|HXK1|TRX1|PDC1|ACS2|BNA5|ATP14|NMA1|YLR345W|ADE13|COX8|IMD3|CDC19|ACS1|ADE1|GUD1|NDE2|PSA1|GPD1|GPM2|ATP16|TPI1|ADK1|ATP5|ATP17|URH1|GUK1|PHO8|EMI2|QCR7|ATP1|PRS4|URA7|ATP3|MIS1|YSA1|TKL2|PGI1|YBR242W|DUT1|ADE5,7|HXK2|COX4|NMA2|ADE6|RNR4|TDH3|ADE3|TRX2|PFK1|SOL4|ENO1|GND2|URA2|TDH1|RNR2|TDH2|TES1|BNA1|CYC1|HAM1|URA8|ADO1|ATP2|PRS1|GPM1|NNR2|FBA1|URA6|ATP7|GPT2|PFK27|ADH1|ATP19|GPD2…	-3.6	gly
GO Biological Processes	19	GO:0046939	nucleotide phosphorylation	19_GO:0008152 metabolic process	-5.3	2.3	4.8	5821	32	1729	22	1.3	0.27	850370|850614|851059|851193|851541|851620|852128|852495|852639|853106|853155|853169|853395|853465|853705|853805|853984|854098|854525|854529|855245|856579	PGK1|HXK1|YLR345W|CDC19|GPM2|TPI1|EMI2|PGI1|HXK2|TDH3|PFK1|ENO1|TDH1|TDH2|GPM1|FBA1|PFK27|GPM3|TYE7|PYK2|PFK2|ENO2	-3.4	gly
GO Biological Processes	19	GO:0032787	monocarboxylic acid metabolic process	19_GO:0008152 metabolic process	-5.2	1.5	4.6	5821	179	1729	81	4.7	0.51	850332|850342|850370|850400|850614|850616|850733|850838|850846|850857|850933|850990|851059|851087|851193|851245|851285|851380|851384|851474|851541|851547|851620|852128|852146|852152|852266|852495|852519|852639|852667|852825|852874|852925|853025|853106|853155|853169|853172|853203|853395|853465|853477|853482|853647|853705|853805|853878|853984|854018|854068|854098|854105|854190|854205|854267|854352|…	FRM2|LEU2|PGK1|ELO2|HXK1|IRC7|PDC1|SPE4|ACS2|ASP3-4|BNA5|ECI1|YLR345W|ELO3|CDC19|ACS1|YAT1|DLD1|UGA3|NDE2|GPM2|TSC13|TPI1|EMI2|HSP31|FDC1|ACH1|PGI1|PYC2|HXK2|POX1|OLE1|MPO1|ACB1|ASN2|TDH3|PFK1|ENO1|GND2|BIO2|TDH1|TDH2|TES1|BNA1|PXA2|GPM1|FBA1|FOX2|PFK27|PEX11|ADH1|GPM3|SPE2|HST3|GLO4|CRC1|DCI1|TYE7|PYK2|PIP2|POT1|CYB2|CAT2|FMS1|ALD2|PFK2|SCS7|SPS19|MLS1|IDP3|ACC1|HSP32|PXA1|EEB1|SPE3|ASN1|ENO2|GN…	-3.4	gly
GO Biological Processes	19	GO:0009132	nucleoside diphosphate metabolic process	19_GO:0008152 metabolic process	-5.2	2.1	4.8	5821	45	1729	28	1.6	0.3	850370|850614|850733|851059|851193|851474|851541|851620|851812|852065|852128|852495|852639|853106|853155|853169|853395|853465|853705|853805|853844|853984|854068|854098|854525|854529|855245|856579	PGK1|HXK1|PDC1|YLR345W|CDC19|NDE2|GPM2|TPI1|ADK1|GUK1|EMI2|PGI1|HXK2|TDH3|PFK1|ENO1|TDH1|TDH2|GPM1|FBA1|URA6|PFK27|ADH1|GPM3|TYE7|PYK2|PFK2|ENO2	-3.4	gly
GO Biological Processes	19	GO:0072521	purine-containing compound metabolic process	19_GO:0008152 metabolic process	-5.1	1.5	4.5	5821	183	1729	82	4.7	0.51	850370|850614|850733|850846|851002|851059|851073|851111|851152|851193|851245|851272|851360|851474|851541|851560|851620|851812|851892|851983|852009|852065|852128|852142|852177|852211|852327|852378|852495|852554|852617|852639|852688|852952|853106|853118|853155|853169|853395|853465|853477|853507|853569|853585|853654|853705|853805|853844|853853|853984|854068|854077|854098|854105|854220|854295|854310|…	PGK1|HXK1|PDC1|ACS2|ATP14|YLR345W|ADE13|COX8|IMD3|CDC19|ACS1|ADE1|GUD1|NDE2|GPM2|ATP16|TPI1|ADK1|ATP5|ATP17|URH1|GUK1|EMI2|QCR7|ATP1|PRS4|ATP3|MIS1|PGI1|DUT1|ADE5,7|HXK2|COX4|ADE6|TDH3|ADE3|PFK1|ENO1|TDH1|TDH2|TES1|CYC1|ADO1|ATP2|PRS1|GPM1|FBA1|URA6|ATP7|PFK27|ADH1|ATP19|GPM3|SPE2|VHS3|ADE2|LSC1|SER1|TYE7|PYK2|COX5B|DAL3|NDI1|IMD4|APT1|SHH3|ADE17|PFK2|GUA1|ADE12|AAH1|ACC1|SAM4|ATP4|QCR2|PRS3|QCR1…	-3.3	gly
GO Biological Processes	19	GO:0034404	nucleobase-containing small molecule biosynthetic process	19_GO:0008152 metabolic process	-5	1.8	4.6	5821	74	1729	40	2.3	0.36	850370|850614|851059|851152|851193|851541|851620|852065|852128|852241|852495|852544|852554|852639|853106|853155|853169|853311|853395|853465|853532|853567|853569|853705|853805|853844|853984|854098|854105|854525|854529|854865|854948|854986|855245|855257|856175|856529|856579|856609	PGK1|HXK1|YLR345W|IMD3|CDC19|GPM2|TPI1|GUK1|EMI2|URA7|PGI1|YBR242W|DUT1|HXK2|TDH3|PFK1|ENO1|URA2|TDH1|TDH2|HAM1|URA8|ADO1|GPM1|FBA1|URA6|PFK27|GPM3|SPE2|TYE7|PYK2|URA5|IMD4|APT1|PFK2|GUA1|FCY1|FUR1|ENO2|YHR202W	-3.2	gly
GO Biological Processes	19	GO:0006418	tRNA aminoacylation for protein translation	19_GO:0008152 metabolic process	-5	2.2	4.7	5821	37	1729	24	1.4	0.28	850522|850643|850749|851587|851607|851861|852202|852418|852606|852773|852986|853081|853097|853181|854056|854339|854732|855474|855943|856000|856160|856196|856412|856413	FRS2|DPS1|FRS1|SES1|KRS1|MSW1|ILS1|GRS1|GUS1|ARC1|VAS1|MSM1|TYS1|MES1|WRS1|GLN4|THS1|CRS1|CDC60|MSD1|MSF1|GRS2|DED81|YHR020W	-3.2	gly
GO Biological Processes	19	GO:0005975	carbohydrate metabolic process	19_GO:0008152 metabolic process	-5	1.4	4.4	5821	279	1729	116	6.7	0.6	850342|850361|850370|850603|850614|850633|850733|850886|850910|850962|850992|851007|851017|851055|851059|851193|851216|851338|851351|851362|851474|851539|851541|851564|851572|851620|851848|851881|851910|852030|852128|852286|852402|852495|852519|852601|852639|852663|852743|852920|853106|853108|853155|853163|853169|853172|853196|853204|853209|853253|853286|853288|853356|853395|853465|853559|853624|…	LEU2|CIT2|PGK1|KEG1|HXK1|HSP104|PDC1|ATG26|CRR1|GSY2|CTS1|EXG1|CDA2|FKS1|YLR345W|CDC19|PSK1|RBS1|SOR2|PHO13|NDE2|GPD1|GPM2|NTH1|GAL3|TPI1|EXG2|INM2|IPK1|HKR1|EMI2|NTH2|VID24|PGI1|PYC2|MAL31|HXK2|MIG2|PCL10|GSC2|TDH3|XKS1|PFK1|SOL4|ENO1|GND2|SCW4|IMA1|MAL12|MNN5|FBP26|INO1|SIP4|TDH1|TDH2|YJR096W|SOR1|GPM1|FBA1|RGT1|BCH2|SHB17|PFK27|MDH2|ADH1|MET22|GPD2|GPM3|OPI10|RKI1|DGA1|TYE7|PYK2|SUC2|GUT2|PFK2…	-3.2	gly
GO Biological Processes	19	GO:0006090	pyruvate metabolic process	19_GO:0008152 metabolic process	-5	2	4.6	5821	46	1729	28	1.6	0.3	850370|850614|850616|850733|850846|851059|851193|851474|851541|851620|852128|852495|852519|852639|853106|853155|853169|853395|853465|853705|853805|853984|854068|854098|854525|854529|855245|856579	PGK1|HXK1|IRC7|PDC1|ACS2|YLR345W|CDC19|NDE2|GPM2|TPI1|EMI2|PGI1|PYC2|HXK2|TDH3|PFK1|ENO1|TDH1|TDH2|GPM1|FBA1|PFK27|ADH1|GPM3|TYE7|PYK2|PFK2|ENO2	-3.2	gly
GO Biological Processes	19	GO:0019359	nicotinamide nucleotide biosynthetic process	19_GO:0008152 metabolic process	-5	2	4.6	5821	46	1729	28	1.6	0.3	850370|850614|850933|851039|851059|851193|851541|851620|852009|852128|852495|852639|852893|853106|853155|853169|853395|853465|853482|853705|853805|853984|854098|854384|854525|854529|855245|856579	PGK1|HXK1|BNA5|NMA1|YLR345W|CDC19|GPM2|TPI1|URH1|EMI2|PGI1|HXK2|NMA2|TDH3|PFK1|ENO1|TDH1|TDH2|BNA1|GPM1|FBA1|PFK27|GPM3|NPT1|TYE7|PYK2|PFK2|ENO2	-3.2	gly
GO Biological Processes	19	GO:0008652	cellular amino acid biosynthetic process	19_GO:0008152 metabolic process	-4.8	1.6	4.4	5821	129	1729	61	3.5	0.44	850327|850342|850420|850581|850616|850668|850747|850778|850833|851158|851221|851605|851705|851736|851820|851894|852378|852464|852550|852551|852672|852723|852729|852752|852858|853025|853118|853122|853230|853311|853357|853613|853669|854090|854275|854303|854356|854377|854501|854690|854714|854765|855135|855206|855400|855620|855786|855855|856084|856173|856268|856296|856411|856420|856539|856615|856665|…	HIS4|LEU2|THR4|HIS2|IRC7|YLL058W|SHM2|ALT1|PUT1|CAR2|CYS3|ARO3|ARO1|HOM2|LYS4|PRO1|MIS1|TYR1|HIS7|ARO4|ARO8|LYS5|ARO2|MET13|TRP5|ASN2|ADE3|SER2|ACO2|URA2|ARG3|BAT2|TRP3|MET22|LEU9|IDH2|SER1|HIS3|PRO2|HIS5|LYS12|MET30|ILV2|ALD2|PHA2|MET4|LYS9|SAM4|MET12|ARO7|ASN1|MET16|ARG4|THR1|ARO9|BAT1|GLY1|UTR4|HOM3|TRP2|MET6	-3	gly
GO Biological Processes	19	GO:0019363	pyridine nucleotide biosynthetic process	19_GO:0008152 metabolic process	-4.7	2	4.5	5821	47	1729	28	1.6	0.3	850370|850614|850933|851039|851059|851193|851541|851620|852009|852128|852495|852639|852893|853106|853155|853169|853395|853465|853482|853705|853805|853984|854098|854384|854525|854529|855245|856579	PGK1|HXK1|BNA5|NMA1|YLR345W|CDC19|GPM2|TPI1|URH1|EMI2|PGI1|HXK2|NMA2|TDH3|PFK1|ENO1|TDH1|TDH2|BNA1|GPM1|FBA1|PFK27|GPM3|NPT1|TYE7|PYK2|PFK2|ENO2	-3	gly
GO Biological Processes	19	GO:0046434	organophosphate catabolic process	19_GO:0008152 metabolic process	-4.6	1.8	4.4	5821	64	1729	35	2	0.34	850370|850432|850614|851059|851193|851539|851541|851620|851881|852128|852495|852544|852554|852639|853106|853155|853169|853395|853465|853532|853705|853805|853984|854090|854095|854098|854151|854525|854529|854815|855245|855720|856442|856579|856609	PGK1|ATG15|HXK1|YLR345W|CDC19|GPD1|GPM2|TPI1|INM2|EMI2|PGI1|YBR242W|DUT1|HXK2|TDH3|PFK1|ENO1|TDH1|TDH2|HAM1|GPM1|FBA1|PFK27|MET22|GPD2|GPM3|PLB3|TYE7|PYK2|INP51|PFK2|SPO1|INM1|ENO2|YHR202W	-2.9	gly
GO Biological Processes	19	GO:0006163	purine nucleotide metabolic process	19_GO:0008152 metabolic process	-4.6	1.5	4.3	5821	163	1729	73	4.2	0.48	850370|850614|850733|850846|851002|851059|851073|851111|851152|851193|851245|851272|851474|851541|851560|851620|851812|851892|851983|852065|852128|852142|852177|852211|852327|852378|852495|852554|852617|852639|852688|852952|853106|853118|853155|853169|853395|853465|853477|853507|853569|853585|853654|853705|853805|853844|853853|853984|854068|854077|854098|854220|854295|854310|854525|854529|854695|…	PGK1|HXK1|PDC1|ACS2|ATP14|YLR345W|ADE13|COX8|IMD3|CDC19|ACS1|ADE1|NDE2|GPM2|ATP16|TPI1|ADK1|ATP5|ATP17|GUK1|EMI2|QCR7|ATP1|PRS4|ATP3|MIS1|PGI1|DUT1|ADE5,7|HXK2|COX4|ADE6|TDH3|ADE3|PFK1|ENO1|TDH1|TDH2|TES1|CYC1|ADO1|ATP2|PRS1|GPM1|FBA1|URA6|ATP7|PFK27|ADH1|ATP19|GPM3|VHS3|ADE2|LSC1|TYE7|PYK2|COX5B|NDI1|IMD4|APT1|SHH3|ADE17|PFK2|GUA1|ADE12|ACC1|ATP4|QCR2|PRS3|QCR10|ENO2|CYC7|PRS2	-2.8	gly
GO Biological Processes	19	GO:0016052	carbohydrate catabolic process	19_GO:0008152 metabolic process	-4.6	1.7	4.3	5821	89	1729	45	2.6	0.38	850370|850614|850992|851007|851017|851059|851193|851351|851541|851564|851620|851848|852128|852286|852495|852639|853106|853108|853155|853169|853172|853204|853209|853395|853465|853559|853624|853705|853805|853984|854098|854525|854529|854644|854651|854761|855245|855278|855659|855808|856137|856289|856579|856589|856617	PGK1|HXK1|CTS1|EXG1|CDA2|YLR345W|CDC19|SOR2|GPM2|NTH1|TPI1|EXG2|EMI2|NTH2|PGI1|HXK2|TDH3|XKS1|PFK1|ENO1|GND2|IMA1|MAL12|TDH1|TDH2|YJR096W|SOR1|GPM1|FBA1|PFK27|GPM3|TYE7|PYK2|SUC2|GUT2|PCL7|PFK2|DFG5|SUN4|YNR071C|ATH1|GPH1|ENO2|GND1|YHR210C	-2.8	gly
GO Biological Processes	19	GO:1901292	nucleoside phosphate catabolic process	19_GO:0008152 metabolic process	-4.6	2	4.4	5821	43	1729	26	1.5	0.29	850370|850614|851059|851193|851541|851620|852128|852495|852544|852554|852639|853106|853155|853169|853395|853465|853532|853705|853805|853984|854098|854525|854529|855245|856579|856609	PGK1|HXK1|YLR345W|CDC19|GPM2|TPI1|EMI2|PGI1|YBR242W|DUT1|HXK2|TDH3|PFK1|ENO1|TDH1|TDH2|HAM1|GPM1|FBA1|PFK27|GPM3|TYE7|PYK2|PFK2|ENO2|YHR202W	-2.8	gly
GO Biological Processes	19	GO:0009166	nucleotide catabolic process	19_GO:0008152 metabolic process	-4.5	2.1	4.4	5821	39	1729	24	1.4	0.28	850370|850614|851059|851193|851541|851620|852128|852495|852554|852639|853106|853155|853169|853395|853465|853705|853805|853984|854098|854525|854529|855245|856579|856609	PGK1|HXK1|YLR345W|CDC19|GPM2|TPI1|EMI2|PGI1|DUT1|HXK2|TDH3|PFK1|ENO1|TDH1|TDH2|GPM1|FBA1|PFK27|GPM3|TYE7|PYK2|PFK2|ENO2|YHR202W	-2.7	gly
GO Biological Processes	19	GO:0009141	nucleoside triphosphate metabolic process	19_GO:0008152 metabolic process	-4.4	1.6	4.2	5821	116	1729	55	3.2	0.42	850370|850391|850614|850733|851002|851059|851111|851152|851193|851474|851541|851560|851620|851812|851892|851983|852128|852142|852177|852241|852327|852495|852554|852639|852688|853106|853155|853169|853311|853395|853465|853507|853532|853567|853585|853705|853805|853853|853984|854068|854077|854098|854525|854529|854695|854919|854948|855145|855245|856027|856074|856321|856390|856579|856672	PGK1|NPP1|HXK1|PDC1|ATP14|YLR345W|COX8|IMD3|CDC19|NDE2|GPM2|ATP16|TPI1|ADK1|ATP5|ATP17|EMI2|QCR7|ATP1|URA7|ATP3|PGI1|DUT1|HXK2|COX4|TDH3|PFK1|ENO1|URA2|TDH1|TDH2|CYC1|HAM1|URA8|ATP2|GPM1|FBA1|ATP7|PFK27|ADH1|ATP19|GPM3|TYE7|PYK2|COX5B|NDI1|IMD4|SHH3|PFK2|ATP4|SRL4|QCR2|QCR10|ENO2|CYC7	-2.7	gly
GO Biological Processes	19	GO:0009144	purine nucleoside triphosphate metabolic process	19_GO:0008152 metabolic process	-4.3	1.6	4.1	5821	104	1729	50	2.9	0.4	850370|850614|850733|851002|851059|851111|851152|851193|851474|851541|851560|851620|851812|851892|851983|852128|852142|852177|852327|852495|852554|852639|852688|853106|853155|853169|853395|853465|853507|853532|853585|853705|853805|853853|853984|854068|854077|854098|854525|854529|854695|854919|854948|855145|855245|856027|856321|856390|856579|856672	PGK1|HXK1|PDC1|ATP14|YLR345W|COX8|IMD3|CDC19|NDE2|GPM2|ATP16|TPI1|ADK1|ATP5|ATP17|EMI2|QCR7|ATP1|ATP3|PGI1|DUT1|HXK2|COX4|TDH3|PFK1|ENO1|TDH1|TDH2|CYC1|HAM1|ATP2|GPM1|FBA1|ATP7|PFK27|ADH1|ATP19|GPM3|TYE7|PYK2|COX5B|NDI1|IMD4|SHH3|PFK2|ATP4|QCR2|QCR10|ENO2|CYC7	-2.6	gly
GO Biological Processes	19	GO:1901607	alpha-amino acid biosynthetic process	19_GO:0008152 metabolic process	-4.3	1.6	4.1	5821	120	1729	56	3.2	0.43	850327|850342|850420|850581|850616|850668|850747|850778|850833|851158|851221|851736|851820|851894|852378|852464|852550|852672|852723|852752|852858|853025|853118|853122|853230|853311|853357|853613|853669|854090|854275|854303|854356|854377|854501|854690|854714|854765|855135|855400|855620|855786|855855|856084|856173|856268|856296|856411|856420|856539|856615|856665|856673|856778|856824|856825	HIS4|LEU2|THR4|HIS2|IRC7|YLL058W|SHM2|ALT1|PUT1|CAR2|CYS3|HOM2|LYS4|PRO1|MIS1|TYR1|HIS7|ARO8|LYS5|MET13|TRP5|ASN2|ADE3|SER2|ACO2|URA2|ARG3|BAT2|TRP3|MET22|LEU9|IDH2|SER1|HIS3|PRO2|HIS5|LYS12|MET30|ILV2|PHA2|MET4|LYS9|SAM4|MET12|ARO7|ASN1|MET16|ARG4|THR1|ARO9|BAT1|GLY1|UTR4|HOM3|TRP2|MET6	-2.6	gly
GO Biological Processes	19	GO:1901605	alpha-amino acid metabolic process	19_GO:0008152 metabolic process	-4.3	1.5	4.1	5821	180	1729	78	4.5	0.5	850327|850342|850420|850484|850581|850616|850668|850733|850747|850778|850833|850857|850877|850933|851158|851221|851307|851690|851736|851820|851894|851987|852241|852378|852464|852550|852672|852723|852752|852858|852952|853025|853118|853122|853230|853311|853357|853482|853567|853613|853669|853755|853854|854090|854275|854303|854356|854377|854501|854690|854714|854765|854874|855135|855137|855257|855382|…	HIS4|LEU2|THR4|SNO3|HIS2|IRC7|YLL058W|PDC1|SHM2|ALT1|PUT1|ASP3-4|SAM1|BNA5|CAR2|CYS3|DTD1|ALT2|HOM2|LYS4|PRO1|ARO10|URA7|MIS1|TYR1|HIS7|ARO8|LYS5|MET13|TRP5|ADE6|ASN2|ADE3|SER2|ACO2|URA2|ARG3|BNA1|URA8|BAT2|TRP3|AAT1|PUT3|MET22|LEU9|IDH2|SER1|HIS3|PRO2|HIS5|LYS12|MET30|ARG81|ILV2|HFD1|GUA1|SNO2|PHA2|LAP3|MET4|LYS9|SAM4|CAR1|MET12|ARO7|ASN1|MET16|ARG4|THR1|ARO9|SCH9|BAT1|GLY1|UTR4|SAH1|HOM3|TRP2|M…	-2.6	gly
GO Biological Processes	19	GO:0072525	pyridine-containing compound biosynthetic process	19_GO:0008152 metabolic process	-4.2	1.8	4.1	5821	59	1729	32	1.9	0.32	850370|850484|850485|850614|850933|851039|851059|851193|851541|851620|852009|852128|852495|852639|852893|853106|853155|853169|853395|853465|853482|853705|853805|853984|854098|854262|854384|854525|854529|855245|855382|856579	PGK1|SNO3|SNZ3|HXK1|BNA5|NMA1|YLR345W|CDC19|GPM2|TPI1|URH1|EMI2|PGI1|HXK2|NMA2|TDH3|PFK1|ENO1|TDH1|TDH2|BNA1|GPM1|FBA1|PFK27|GPM3|RKI1|NPT1|TYE7|PYK2|PFK2|SNO2|ENO2	-2.5	gly
GO Biological Processes	19	GO:0009199	ribonucleoside triphosphate metabolic process	19_GO:0008152 metabolic process	-4.1	1.6	4	5821	108	1729	51	2.9	0.41	850370|850614|850733|851002|851059|851111|851152|851193|851474|851541|851560|851620|851812|851892|851983|852128|852142|852177|852241|852327|852495|852639|852688|853106|853155|853169|853311|853395|853465|853507|853567|853585|853705|853805|853853|853984|854068|854077|854098|854525|854529|854695|854919|854948|855145|855245|856027|856321|856390|856579|856672	PGK1|HXK1|PDC1|ATP14|YLR345W|COX8|IMD3|CDC19|NDE2|GPM2|ATP16|TPI1|ADK1|ATP5|ATP17|EMI2|QCR7|ATP1|URA7|ATP3|PGI1|HXK2|COX4|TDH3|PFK1|ENO1|URA2|TDH1|TDH2|CYC1|URA8|ATP2|GPM1|FBA1|ATP7|PFK27|ADH1|ATP19|GPM3|TYE7|PYK2|COX5B|NDI1|IMD4|SHH3|PFK2|ATP4|QCR2|QCR10|ENO2|CYC7	-2.4	gly
GO Biological Processes	19	GO:0050657	nucleic acid transport	19_GO:0051179 localization	-4.1	1.5	4	5821	168	1729	73	4.2	0.48	850625|850636|850737|850753|850763|850796|850969|851000|851204|851240|851369|851394|851565|851665|851678|852061|852199|852248|852305|852322|852415|852427|852468|852610|852686|852742|852754|852755|852972|852973|852982|853029|853128|853160|853202|853587|853630|853649|853714|853860|853969|854028|854117|854338|854431|854468|854658|854692|854844|854864|854868|854982|855155|855270|855297|855356|855414|…	RIX7|SSA2|RPS0B|PER33|BUD20|REA1|RPS28B|GSP1|MYO4|ECM1|SSB1|DHH1|YRB1|RLI1|ARX1|RPS18A|NUP170|HEK2|KAP104|HMT1|TEF2|SHE3|NPL4|KAP114|RPS26A|RPL1B|RPS2|NAB2|SLX9|TOM20|UTP22|UTP8|RPS0A|SDA1|ZUO1|RPS5|LOS1|MTR2|LTV1|MRT4|RPL40B|RPS19A|RPS15|RPS28A|CDC31|RPS10A|RPL40A|POR2|YVH1|PML39|NUP188|RPS18B|STO1|RPS10B|GFD1|PSE1|RPS19B|SSB2|RPS3|NOG2|YAR1|NEW1|RPL1A|MEX67|NOG1|TEF1|MRD1|RPF1|NUG1|ARB1|THO1|KA…	-2.4	gly
GO Biological Processes	19	GO:0051186	cofactor metabolic process	19_GO:0008152 metabolic process	-4	1.4	3.9	5821	265	1729	107	6.2	0.58	850366|850370|850484|850485|850605|850614|850733|850747|850799|850838|850846|850877|850902|850933|851006|851039|851059|851193|851245|851353|851439|851474|851539|851541|851614|851617|851620|851843|852009|852064|852092|852128|852322|852378|852414|852495|852639|852752|852758|852893|852979|853106|853118|853123|853155|853163|853169|853172|853203|853395|853465|853477|853482|853621|853705|853706|853781|…	SAT4|PGK1|SNO3|SNZ3|DUG1|HXK1|PDC1|SHM2|AHP1|SPE4|ACS2|SAM1|HMX1|BNA5|ECM38|NMA1|YLR345W|CDC19|ACS1|THI13|HEM25|NDE2|GPD1|GPM2|HEM13|HEM12|TPI1|CTA1|URH1|TSA2|PHO8|EMI2|HMT1|MIS1|TKL2|PGI1|HXK2|MET13|COQ8|NMA2|CTT1|TDH3|ADE3|TRX2|PFK1|SOL4|ENO1|GND2|BIO2|TDH1|TDH2|TES1|BNA1|THI11|GPM1|NNR2|TEF4|FBA1|CCP1|PFK27|COQ3|ADH1|GPD2|GPM3|SPE2|COQ10|VHS3|RKI1|LSC1|THI80|HEM15|NPT1|ISU2|HEM4|TYE7|PYK2|GUT2…	-2.4	gly
GO Biological Processes	19	GO:0050658	RNA transport	19_GO:0051179 localization	-4	1.5	3.9	5821	166	1729	72	4.2	0.48	850625|850636|850737|850753|850763|850796|850969|851000|851204|851240|851369|851394|851565|851665|851678|852061|852199|852248|852305|852322|852415|852427|852468|852610|852686|852742|852754|852755|852972|852973|852982|853029|853128|853160|853202|853587|853630|853649|853714|853860|853969|854028|854117|854338|854431|854468|854658|854844|854864|854868|854982|855155|855270|855297|855356|855414|855512|…	RIX7|SSA2|RPS0B|PER33|BUD20|REA1|RPS28B|GSP1|MYO4|ECM1|SSB1|DHH1|YRB1|RLI1|ARX1|RPS18A|NUP170|HEK2|KAP104|HMT1|TEF2|SHE3|NPL4|KAP114|RPS26A|RPL1B|RPS2|NAB2|SLX9|TOM20|UTP22|UTP8|RPS0A|SDA1|ZUO1|RPS5|LOS1|MTR2|LTV1|MRT4|RPL40B|RPS19A|RPS15|RPS28A|CDC31|RPS10A|RPL40A|YVH1|PML39|NUP188|RPS18B|STO1|RPS10B|GFD1|PSE1|RPS19B|SSB2|RPS3|NOG2|YAR1|NEW1|RPL1A|MEX67|NOG1|TEF1|MRD1|RPF1|NUG1|ARB1|THO1|KAP123|…	-2.3	gly
GO Biological Processes	19	GO:0051236	establishment of RNA localization	19_GO:0051179 localization	-4	1.5	3.9	5821	166	1729	72	4.2	0.48	850625|850636|850737|850753|850763|850796|850969|851000|851204|851240|851369|851394|851565|851665|851678|852061|852199|852248|852305|852322|852415|852427|852468|852610|852686|852742|852754|852755|852972|852973|852982|853029|853128|853160|853202|853587|853630|853649|853714|853860|853969|854028|854117|854338|854431|854468|854658|854844|854864|854868|854982|855155|855270|855297|855356|855414|855512|…	RIX7|SSA2|RPS0B|PER33|BUD20|REA1|RPS28B|GSP1|MYO4|ECM1|SSB1|DHH1|YRB1|RLI1|ARX1|RPS18A|NUP170|HEK2|KAP104|HMT1|TEF2|SHE3|NPL4|KAP114|RPS26A|RPL1B|RPS2|NAB2|SLX9|TOM20|UTP22|UTP8|RPS0A|SDA1|ZUO1|RPS5|LOS1|MTR2|LTV1|MRT4|RPL40B|RPS19A|RPS15|RPS28A|CDC31|RPS10A|RPL40A|YVH1|PML39|NUP188|RPS18B|STO1|RPS10B|GFD1|PSE1|RPS19B|SSB2|RPS3|NOG2|YAR1|NEW1|RPL1A|MEX67|NOG1|TEF1|MRD1|RPF1|NUG1|ARB1|THO1|KAP123|…	-2.3	gly
GO Biological Processes	19	GO:0006732	coenzyme metabolic process	19_GO:0008152 metabolic process	-4	1.4	3.9	5821	194	1729	82	4.7	0.51	850370|850484|850485|850614|850733|850747|850838|850846|850877|850933|851039|851059|851193|851245|851353|851474|851539|851541|851620|852009|852092|852128|852322|852378|852414|852495|852639|852752|852758|852893|853106|853118|853155|853163|853169|853172|853203|853395|853465|853477|853482|853621|853705|853706|853805|853984|854057|854068|854095|854098|854105|854154|854220|854262|854310|854314|854384|…	PGK1|SNO3|SNZ3|HXK1|PDC1|SHM2|SPE4|ACS2|SAM1|BNA5|NMA1|YLR345W|CDC19|ACS1|THI13|NDE2|GPD1|GPM2|TPI1|URH1|PHO8|EMI2|HMT1|MIS1|TKL2|PGI1|HXK2|MET13|COQ8|NMA2|TDH3|ADE3|PFK1|SOL4|ENO1|GND2|BIO2|TDH1|TDH2|TES1|BNA1|THI11|GPM1|NNR2|FBA1|PFK27|COQ3|ADH1|GPD2|GPM3|SPE2|COQ10|VHS3|RKI1|LSC1|THI80|NPT1|TYE7|PYK2|GUT2|NDI1|COQ5|FMS1|HFD1|ALD2|PFK2|ABZ2|ADH2|SNO2|ZWF1|IDP3|ACC1|YAH1|SAM4|MET12|SPE3|TKL1|SOL…	-2.3	gly
GO Biological Processes	19	GO:0043039	tRNA aminoacylation	19_GO:0008152 metabolic process	-4	2	4.1	5821	41	1729	24	1.4	0.28	850522|850643|850749|851587|851607|851861|852202|852418|852606|852773|852986|853081|853097|853181|854056|854339|854732|855474|855943|856000|856160|856196|856412|856413	FRS2|DPS1|FRS1|SES1|KRS1|MSW1|ILS1|GRS1|GUS1|ARC1|VAS1|MSM1|TYS1|MES1|WRS1|GLN4|THS1|CRS1|CDC60|MSD1|MSF1|GRS2|DED81|YHR020W	-2.3	gly
GO Biological Processes	19	GO:0043038	amino acid activation	19_GO:0008152 metabolic process	-4	2	4.1	5821	41	1729	24	1.4	0.28	850522|850643|850749|851587|851607|851861|852202|852418|852606|852773|852986|853081|853097|853181|854056|854339|854732|855474|855943|856000|856160|856196|856412|856413	FRS2|DPS1|FRS1|SES1|KRS1|MSW1|ILS1|GRS1|GUS1|ARC1|VAS1|MSM1|TYS1|MES1|WRS1|GLN4|THS1|CRS1|CDC60|MSD1|MSF1|GRS2|DED81|YHR020W	-2.3	gly
GO Biological Processes	19	GO:0006405	RNA export from nucleus	19_GO:0051179 localization	-3.9	1.5	3.9	5821	128	1729	58	3.4	0.43	850625|850737|850763|850796|850969|851000|851240|851369|851565|851665|851678|852061|852199|852322|852415|852686|852742|852754|852755|852972|852982|853029|853128|853160|853202|853587|853630|853649|853714|853860|853969|854028|854117|854338|854468|854658|854844|854868|854982|855270|855297|855356|855414|855512|855543|855789|855837|855875|855881|855934|856012|856195|856228|856488|856723|856758|856792|…	RIX7|RPS0B|BUD20|REA1|RPS28B|GSP1|ECM1|SSB1|YRB1|RLI1|ARX1|RPS18A|NUP170|HMT1|TEF2|RPS26A|RPL1B|RPS2|NAB2|SLX9|UTP22|UTP8|RPS0A|SDA1|ZUO1|RPS5|LOS1|MTR2|LTV1|MRT4|RPL40B|RPS19A|RPS15|RPS28A|RPS10A|RPL40A|YVH1|NUP188|RPS18B|RPS10B|GFD1|PSE1|RPS19B|SSB2|RPS3|NOG2|YAR1|NEW1|RPL1A|MEX67|NOG1|TEF1|MRD1|RPF1|NUG1|ARB1|THO1|RPS26B	-2.3	gly
GO Biological Processes	19	GO:0009067	aspartate family amino acid biosynthetic process	19_GO:0008152 metabolic process	-3.8	1.8	4	5821	51	1729	28	1.6	0.3	850420|850616|850668|851736|851820|852378|852672|852723|852752|853025|853118|853230|853613|854090|854714|854765|855620|855786|855855|856084|856268|856296|856420|856539|856615|856673|856778|856825	THR4|IRC7|YLL058W|HOM2|LYS4|MIS1|ARO8|LYS5|MET13|ASN2|ADE3|ACO2|BAT2|MET22|LYS12|MET30|MET4|LYS9|SAM4|MET12|ASN1|MET16|THR1|ARO9|BAT1|UTR4|HOM3|MET6	-2.2	gly
GO Biological Processes	19	GO:0009205	purine ribonucleoside triphosphate metabolic process	19_GO:0008152 metabolic process	-3.8	1.6	3.9	5821	102	1729	48	2.8	0.4	850370|850614|850733|851002|851059|851111|851152|851193|851474|851541|851560|851620|851812|851892|851983|852128|852142|852177|852327|852495|852639|852688|853106|853155|853169|853395|853465|853507|853585|853705|853805|853853|853984|854068|854077|854098|854525|854529|854695|854919|854948|855145|855245|856027|856321|856390|856579|856672	PGK1|HXK1|PDC1|ATP14|YLR345W|COX8|IMD3|CDC19|NDE2|GPM2|ATP16|TPI1|ADK1|ATP5|ATP17|EMI2|QCR7|ATP1|ATP3|PGI1|HXK2|COX4|TDH3|PFK1|ENO1|TDH1|TDH2|CYC1|ATP2|GPM1|FBA1|ATP7|PFK27|ADH1|ATP19|GPM3|TYE7|PYK2|COX5B|NDI1|IMD4|SHH3|PFK2|ATP4|QCR2|QCR10|ENO2|CYC7	-2.2	gly
GO Biological Processes	19	GO:0000447	endonucleolytic cleavage in ITS1 to separate SSU-rRNA from 5.8S rRNA and LSU-rRNA from tricistronic rRNA transcript (SSU-rRNA, 5.8S rRNA, LSU-rRNA)	19_GO:0071840 cellular component organization or biogenesis	-3.8	1.9	4	5821	44	1729	25	1.4	0.29	850298|850422|850737|850820|850883|850919|851407|852060|852061|852704|853128|853305|853335|853931|854152|854165|854487|854881|854982|855269|855790|856228|856255|856267|856864	KRR1|PWP2|RPS0B|DIP2|EMG1|UTP13|NOP14|UTP6|RPS18A|ROK1|RPS0A|RPS21B|UTP10|RPS21A|RCL1|UTP23|NOP58|UTP14|RPS18B|RRP5|ESF2|MRD1|RRP9|NOC4|LCP5	-2.2	gly
GO Biological Processes	19	GO:0046034	ATP metabolic process	19_GO:0008152 metabolic process	-3.8	1.6	3.9	5821	97	1729	46	2.7	0.39	850370|850614|850733|851002|851059|851111|851193|851474|851541|851560|851620|851812|851892|851983|852128|852142|852177|852327|852495|852639|852688|853106|853155|853169|853395|853465|853507|853585|853705|853805|853853|853984|854068|854077|854098|854525|854529|854695|854919|855145|855245|856027|856321|856390|856579|856672	PGK1|HXK1|PDC1|ATP14|YLR345W|COX8|CDC19|NDE2|GPM2|ATP16|TPI1|ADK1|ATP5|ATP17|EMI2|QCR7|ATP1|ATP3|PGI1|HXK2|COX4|TDH3|PFK1|ENO1|TDH1|TDH2|CYC1|ATP2|GPM1|FBA1|ATP7|PFK27|ADH1|ATP19|GPM3|TYE7|PYK2|COX5B|NDI1|SHH3|PFK2|ATP4|QCR2|QCR10|ENO2|CYC7	-2.2	gly
GO Biological Processes	19	GO:0090407	organophosphate biosynthetic process	19_GO:0008152 metabolic process	-3.8	1.3	3.7	5821	286	1729	113	6.5	0.59	850307|850352|850370|850484|850485|850614|850732|850788|850846|850865|850890|850933|851002|851039|851059|851073|851152|851193|851245|851272|851353|851541|851560|851581|851620|851812|851892|851910|851983|852009|852065|852128|852177|852211|852241|852327|852378|852426|852495|852545|852554|852617|852639|852735|852893|852952|853007|853052|853061|853080|853091|853106|853118|853123|853155|853169|853288|…	APA1|PGS1|PGK1|SNO3|SNZ3|HXK1|TRX1|ICT1|ACS2|UPS2|UPS1|BNA5|ATP14|NMA1|YLR345W|ADE13|IMD3|CDC19|ACS1|ADE1|THI13|GPM2|ATP16|YDR018C|TPI1|ADK1|ATP5|IPK1|ATP17|URH1|GUK1|EMI2|ATP1|PRS4|URA7|ATP3|MIS1|OPY1|PGI1|ALG7|DUT1|ADE5,7|HXK2|GPI10|NMA2|ADE6|CLD1|GPC1|CHO2|PSD2|RNR4|TDH3|ADE3|TRX2|PFK1|ENO1|INO1|URA2|TDH1|RNR2|TDH2|BNA1|URA8|ADO1|ATP2|THI11|PRS1|GPM1|FBA1|URA6|ATP7|SHB17|GPT2|YKR070W|PFK27|ATP…	-2.2	gly
GO Biological Processes	19	GO:0071166	ribonucleoprotein complex localization	19_GO:0051179 localization	-3.7	1.5	3.8	5821	127	1729	57	3.3	0.43	850625|850737|850763|850796|850969|851000|851240|851306|851369|851665|851678|852061|852322|852415|852686|852742|852754|852755|852972|852982|853029|853128|853160|853202|853587|853630|853649|853714|853860|853969|854028|854117|854338|854468|854658|854844|854868|854982|855270|855297|855356|855414|855512|855543|855789|855837|855875|855881|855934|856012|856195|856228|856488|856723|856758|856792|856868	RIX7|RPS0B|BUD20|REA1|RPS28B|GSP1|ECM1|CDC13|SSB1|RLI1|ARX1|RPS18A|HMT1|TEF2|RPS26A|RPL1B|RPS2|NAB2|SLX9|UTP22|UTP8|RPS0A|SDA1|ZUO1|RPS5|LOS1|MTR2|LTV1|MRT4|RPL40B|RPS19A|RPS15|RPS28A|RPS10A|RPL40A|YVH1|NUP188|RPS18B|RPS10B|GFD1|PSE1|RPS19B|SSB2|RPS3|NOG2|YAR1|NEW1|RPL1A|MEX67|NOG1|TEF1|MRD1|RPF1|NUG1|ARB1|THO1|RPS26B	-2.2	gly
GO Biological Processes	19	GO:0033750	ribosome localization	19_GO:0051179 localization	-3.7	1.8	3.9	5821	54	1729	29	1.7	0.31	850625|850763|850796|851000|851240|851369|851665|851678|852531|852742|852972|853160|853202|853649|853714|853860|853969|854658|854844|855512|855543|855789|855837|855881|855934|856012|856488|856723|856758	RIX7|BUD20|REA1|GSP1|ECM1|SSB1|RLI1|ARX1|OM14|RPL1B|SLX9|SDA1|ZUO1|MTR2|LTV1|MRT4|RPL40B|RPL40A|YVH1|SSB2|RPS3|NOG2|YAR1|RPL1A|MEX67|NOG1|RPF1|NUG1|ARB1	-2.2	gly
GO Biological Processes	19	GO:0009259	ribonucleotide metabolic process	19_GO:0008152 metabolic process	-3.7	1.4	3.7	5821	169	1729	72	4.2	0.48	850370|850614|850733|850846|851002|851059|851073|851111|851152|851193|851245|851272|851474|851541|851560|851620|851812|851892|851983|852065|852128|852142|852177|852241|852327|852495|852617|852639|852688|852952|853106|853155|853169|853311|853395|853465|853477|853507|853567|853569|853585|853705|853805|853844|853853|853984|854068|854077|854098|854220|854295|854310|854525|854529|854695|854865|854919|…	PGK1|HXK1|PDC1|ACS2|ATP14|YLR345W|ADE13|COX8|IMD3|CDC19|ACS1|ADE1|NDE2|GPM2|ATP16|TPI1|ADK1|ATP5|ATP17|GUK1|EMI2|QCR7|ATP1|URA7|ATP3|PGI1|ADE5,7|HXK2|COX4|ADE6|TDH3|PFK1|ENO1|URA2|TDH1|TDH2|TES1|CYC1|URA8|ADO1|ATP2|GPM1|FBA1|URA6|ATP7|PFK27|ADH1|ATP19|GPM3|VHS3|ADE2|LSC1|TYE7|PYK2|COX5B|URA5|NDI1|IMD4|APT1|SHH3|ADE17|PFK2|GUA1|ADE12|ACC1|ATP4|FCY1|QCR2|QCR10|FUR1|ENO2|CYC7	-2.1	gly
GO Biological Processes	19	GO:0051168	nuclear export	19_GO:0051179 localization	-3.7	1.5	3.7	5821	133	1729	59	3.4	0.44	850625|850737|850763|850796|850969|851000|851240|851369|851565|851665|851678|852061|852199|852322|852415|852686|852742|852754|852755|852972|852982|853029|853128|853160|853202|853587|853630|853649|853714|853860|853969|854028|854117|854338|854468|854658|854844|854868|854982|855270|855297|855356|855414|855512|855543|855789|855837|855875|855881|855934|856012|856195|856228|856394|856488|856723|856758|…	RIX7|RPS0B|BUD20|REA1|RPS28B|GSP1|ECM1|SSB1|YRB1|RLI1|ARX1|RPS18A|NUP170|HMT1|TEF2|RPS26A|RPL1B|RPS2|NAB2|SLX9|UTP22|UTP8|RPS0A|SDA1|ZUO1|RPS5|LOS1|MTR2|LTV1|MRT4|RPL40B|RPS19A|RPS15|RPS28A|RPS10A|RPL40A|YVH1|NUP188|RPS18B|RPS10B|GFD1|PSE1|RPS19B|SSB2|RPS3|NOG2|YAR1|NEW1|RPL1A|MEX67|NOG1|TEF1|MRD1|GPA1|RPF1|NUG1|ARB1|THO1|RPS26B	-2.1	gly
GO Biological Processes	19	GO:0071426	ribonucleoprotein complex export from nucleus	19_GO:0051179 localization	-3.7	1.5	3.7	5821	125	1729	56	3.2	0.43	850625|850737|850763|850796|850969|851000|851240|851369|851665|851678|852061|852322|852415|852686|852742|852754|852755|852972|852982|853029|853128|853160|853202|853587|853630|853649|853714|853860|853969|854028|854117|854338|854468|854658|854844|854868|854982|855270|855297|855356|855414|855512|855543|855789|855837|855875|855881|855934|856012|856195|856228|856488|856723|856758|856792|856868	RIX7|RPS0B|BUD20|REA1|RPS28B|GSP1|ECM1|SSB1|RLI1|ARX1|RPS18A|HMT1|TEF2|RPS26A|RPL1B|RPS2|NAB2|SLX9|UTP22|UTP8|RPS0A|SDA1|ZUO1|RPS5|LOS1|MTR2|LTV1|MRT4|RPL40B|RPS19A|RPS15|RPS28A|RPS10A|RPL40A|YVH1|NUP188|RPS18B|RPS10B|GFD1|PSE1|RPS19B|SSB2|RPS3|NOG2|YAR1|NEW1|RPL1A|MEX67|NOG1|TEF1|MRD1|RPF1|NUG1|ARB1|THO1|RPS26B	-2.1	gly
GO Biological Processes	19	GO:0009066	aspartate family amino acid metabolic process	19_GO:0008152 metabolic process	-3.6	1.7	3.8	5821	67	1729	34	2	0.33	850420|850616|850668|850857|850877|851736|851820|851987|852378|852672|852723|852752|853025|853118|853230|853613|853755|854090|854714|854765|855620|855786|855855|856084|856268|856296|856420|856539|856615|856665|856673|856766|856778|856825	THR4|IRC7|YLL058W|ASP3-4|SAM1|HOM2|LYS4|ARO10|MIS1|ARO8|LYS5|MET13|ASN2|ADE3|ACO2|BAT2|AAT1|MET22|LYS12|MET30|MET4|LYS9|SAM4|MET12|ASN1|MET16|THR1|ARO9|BAT1|GLY1|UTR4|SAH1|HOM3|MET6	-2.1	gly
GO Biological Processes	19	GO:0006403	RNA localization	19_GO:0051179 localization	-3.6	1.4	3.6	5821	190	1729	79	4.6	0.5	850625|850636|850737|850753|850763|850796|850969|851000|851204|851240|851369|851394|851565|851665|851678|852061|852199|852248|852305|852322|852415|852427|852468|852610|852686|852697|852704|852740|852742|852754|852755|852972|852973|852982|853029|853128|853160|853202|853587|853630|853649|853714|853860|853969|854028|854117|854338|854373|854431|854468|854658|854668|854844|854864|854868|854982|855155|…	RIX7|SSA2|RPS0B|PER33|BUD20|REA1|RPS28B|GSP1|MYO4|ECM1|SSB1|DHH1|YRB1|RLI1|ARX1|RPS18A|NUP170|HEK2|KAP104|HMT1|TEF2|SHE3|NPL4|KAP114|RPS26A|MPT5|ROK1|SEC27|RPL1B|RPS2|NAB2|SLX9|TOM20|UTP22|UTP8|RPS0A|SDA1|ZUO1|RPS5|LOS1|MTR2|LTV1|MRT4|RPL40B|RPS19A|RPS15|RPS28A|BFR1|CDC31|RPS10A|RPL40A|TPM2|YVH1|PML39|NUP188|RPS18B|STO1|RPS10B|GFD1|PSE1|RPS19B|SSB2|RPS3|TPM1|NOG2|YAR1|NEW1|RPL1A|MEX67|NOG1|TEF1|M…	-2	gly
GO Biological Processes	19	GO:0006555	methionine metabolic process	19_GO:0008152 metabolic process	-3.6	1.9	3.8	5821	38	1729	22	1.3	0.27	850616|850668|850877|851736|851987|852378|852672|852752|853118|853613|854090|854765|855620|855855|856084|856296|856539|856615|856673|856766|856778|856825	IRC7|YLL058W|SAM1|HOM2|ARO10|MIS1|ARO8|MET13|ADE3|BAT2|MET22|MET30|MET4|SAM4|MET12|MET16|ARO9|BAT1|UTR4|SAH1|HOM3|MET6	-2	gly
GO Biological Processes	19	GO:0097064	ncRNA export from nucleus	19_GO:0051179 localization	-3.5	2	3.8	5821	36	1729	21	1.2	0.26	850737|850969|852061|852415|852686|852754|852982|853029|853128|853587|853630|854028|854117|854338|854468|854982|855270|855414|855543|856195|856868	RPS0B|RPS28B|RPS18A|TEF2|RPS26A|RPS2|UTP22|UTP8|RPS0A|RPS5|LOS1|RPS19A|RPS15|RPS28A|RPS10A|RPS18B|RPS10B|RPS19B|RPS3|TEF1|RPS26B	-1.9	gly
GO Biological Processes	19	GO:0000054	ribosomal subunit export from nucleus	19_GO:0051179 localization	-3.5	1.8	3.7	5821	53	1729	28	1.6	0.3	850625|850763|850796|851000|851240|851369|851665|851678|852742|852972|853160|853202|853649|853714|853860|853969|854658|854844|855512|855543|855789|855837|855881|855934|856012|856488|856723|856758	RIX7|BUD20|REA1|GSP1|ECM1|SSB1|RLI1|ARX1|RPL1B|SLX9|SDA1|ZUO1|MTR2|LTV1|MRT4|RPL40B|RPL40A|YVH1|SSB2|RPS3|NOG2|YAR1|RPL1A|MEX67|NOG1|RPF1|NUG1|ARB1	-1.9	gly
GO Biological Processes	19	GO:0006611	protein export from nucleus	19_GO:0051179 localization	-3.4	1.5	3.6	5821	130	1729	57	3.3	0.43	850625|850737|850763|850796|850969|851000|851240|851369|851665|851678|852061|852322|852415|852686|852742|852754|852755|852972|852982|853029|853128|853160|853202|853587|853630|853649|853714|853860|853969|854028|854117|854338|854468|854658|854844|854868|854982|855270|855297|855356|855414|855512|855543|855789|855837|855875|855881|855934|856012|856195|856228|856394|856488|856723|856758|856792|856868	RIX7|RPS0B|BUD20|REA1|RPS28B|GSP1|ECM1|SSB1|RLI1|ARX1|RPS18A|HMT1|TEF2|RPS26A|RPL1B|RPS2|NAB2|SLX9|UTP22|UTP8|RPS0A|SDA1|ZUO1|RPS5|LOS1|MTR2|LTV1|MRT4|RPL40B|RPS19A|RPS15|RPS28A|RPS10A|RPL40A|YVH1|NUP188|RPS18B|RPS10B|GFD1|PSE1|RPS19B|SSB2|RPS3|NOG2|YAR1|NEW1|RPL1A|MEX67|NOG1|TEF1|MRD1|GPA1|RPF1|NUG1|ARB1|THO1|RPS26B	-1.9	gly
GO Biological Processes	19	GO:1903825	organic acid transmembrane transport	19_GO:0051179 localization	-3.4	1.7	3.6	5821	61	1729	31	1.8	0.32	850290|850333|850368|850394|850665|850671|851063|851439|851616|852361|852429|852444|852946|853104|853158|853558|853647|853663|853912|854061|854530|854721|855622|855660|855736|855854|855863|856049|856567|856646|856855	VBA3|AGP1|ADY2|FEN2|MMP1|YCT1|DIC1|HEM25|BAP3|TAT1|AGP2|RTC2|MUP1|HIP1|MPC3|SFC1|PXA2|JEN1|GAP1|YPQ1|PUT4|AVT7|AVT4|AQR1|ATO2|SAM3|DIP5|PDR12|MPC2|CAN1|AVT6	-1.9	gly
GO Biological Processes	19	GO:0009150	purine ribonucleotide metabolic process	19_GO:0008152 metabolic process	-3.3	1.4	3.5	5821	153	1729	65	3.8	0.46	850370|850614|850733|850846|851002|851059|851073|851111|851152|851193|851245|851272|851474|851541|851560|851620|851812|851892|851983|852065|852128|852142|852177|852327|852495|852617|852639|852688|852952|853106|853155|853169|853395|853465|853477|853507|853569|853585|853705|853805|853853|853984|854068|854077|854098|854220|854295|854310|854525|854529|854695|854919|854948|854986|855145|855149|855245|…	PGK1|HXK1|PDC1|ACS2|ATP14|YLR345W|ADE13|COX8|IMD3|CDC19|ACS1|ADE1|NDE2|GPM2|ATP16|TPI1|ADK1|ATP5|ATP17|GUK1|EMI2|QCR7|ATP1|ATP3|PGI1|ADE5,7|HXK2|COX4|ADE6|TDH3|PFK1|ENO1|TDH1|TDH2|TES1|CYC1|ADO1|ATP2|GPM1|FBA1|ATP7|PFK27|ADH1|ATP19|GPM3|VHS3|ADE2|LSC1|TYE7|PYK2|COX5B|NDI1|IMD4|APT1|SHH3|ADE17|PFK2|GUA1|ADE12|ACC1|ATP4|QCR2|QCR10|ENO2|CYC7	-1.8	gly
GO Biological Processes	19	GO:0015931	nucleobase-containing compound transport	19_GO:0051179 localization	-3.3	1.4	3.5	5821	213	1729	86	5	0.52	850625|850636|850737|850753|850763|850796|850969|851000|851135|851204|851240|851246|851329|851369|851394|851565|851665|851678|852061|852199|852238|852248|852305|852322|852380|852415|852427|852468|852491|852610|852686|852738|852742|852754|852755|852972|852973|852982|853029|853111|853128|853160|853202|853587|853630|853649|853714|853860|853969|854028|854117|854338|854397|854431|854468|854658|854692|…	RIX7|SSA2|RPS0B|PER33|BUD20|REA1|RPS28B|GSP1|VPS36|MYO4|ECM1|FLC2|GGC1|SSB1|DHH1|YRB1|RLI1|ARX1|RPS18A|NUP170|FUI1|HEK2|KAP104|HMT1|AAC3|TEF2|SHE3|NPL4|RIM2|KAP114|RPS26A|FLC3|RPL1B|RPS2|NAB2|SLX9|TOM20|UTP22|UTP8|SNG1|RPS0A|SDA1|ZUO1|RPS5|LOS1|MTR2|LTV1|MRT4|RPL40B|RPS19A|RPS15|RPS28A|ODC2|CDC31|RPS10A|RPL40A|POR2|YVH1|PML39|NUP188|YMD8|RPS18B|STO1|RPS10B|GFD1|BUL1|PSE1|RPS19B|SSB2|RPS3|NOG2|YAR…	-1.8	gly
GO Biological Processes	19	GO:0043043	peptide biosynthetic process	19_GO:0008152 metabolic process	-3.3	1.2	3.4	5821	781	1729	272	16	0.88	850320|850359|850397|850461|850509|850522|850571|850590|850592|850643|850682|850695|850716|850737|850749|850750|850764|850830|850835|850843|850864|850882|850889|850909|850925|850931|850951|850967|850969|850994|851006|851035|851045|851052|851058|851082|851093|851104|851122|851160|851162|851169|851216|851260|851302|851316|851325|851336|851344|851369|851394|851419|851422|851427|851476|851477|851478|…	SRO9|MRPL32|RPS14A|tT(AGU)C|RPL22B|FRS2|tG(GCC)F2|RPL2A|RPL29|DPS1|RPL8B|RLP24|RPL15A|RPS0B|FRS1|RPL22A|RPL10|SLS1|DPH6|STM1|RPS31|RPL37A|HCR1|TUB4|tL(UAG)L1|tI(UAU)L|YEF3|TMA7|RPS28B|RPS30A|ECM38|RPL38|RPS25B|RPP0|RPL26A|RPS22B|tK(UUU)L|RPS29A|RPL31B|MRPL4|RPS1A|RPL6B|PSK1|EFB1|WHI4|tG(GCC)D1|MRPL11|RPL35A|RPL41A|SSB1|DHH1|RPL35B|RPL41B|RPP1B|RPS16B|RPL13A|RPP1A|RPL31A|RPS29B|tK(UUU)D|tA(AGC)D|R…	-1.8	gly
GO Biological Processes	19	GO:0072330	monocarboxylic acid biosynthetic process	19_GO:0008152 metabolic process	-3.3	1.6	3.5	5821	88	1729	41	2.4	0.37	850370|850400|850614|850838|851059|851087|851193|851541|851547|851620|852128|852146|852495|852639|852825|852925|853025|853106|853155|853169|853203|853395|853465|853705|853805|853984|854098|854105|854525|854529|855034|855206|855245|855315|855750|855849|856010|856182|856268|856579|856804	PGK1|ELO2|HXK1|SPE4|YLR345W|ELO3|CDC19|GPM2|TSC13|TPI1|EMI2|HSP31|PGI1|HXK2|OLE1|ACB1|ASN2|TDH3|PFK1|ENO1|BIO2|TDH1|TDH2|GPM1|FBA1|PFK27|GPM3|SPE2|TYE7|PYK2|FMS1|ALD2|PFK2|SCS7|ACC1|HSP32|EEB1|SPE3|ASN1|ENO2|ALD5	-1.8	gly
GO Biological Processes	19	GO:0006412	translation	19_GO:0008152 metabolic process	-3.2	1.2	3.3	5821	777	1729	270	16	0.87	850320|850359|850397|850461|850509|850522|850571|850590|850592|850643|850682|850695|850716|850737|850749|850750|850764|850830|850835|850843|850864|850882|850889|850909|850925|850931|850951|850967|850969|850994|851006|851035|851045|851052|851058|851082|851093|851104|851122|851160|851162|851169|851216|851260|851302|851316|851325|851336|851344|851369|851394|851419|851422|851427|851476|851477|851478|…	SRO9|MRPL32|RPS14A|tT(AGU)C|RPL22B|FRS2|tG(GCC)F2|RPL2A|RPL29|DPS1|RPL8B|RLP24|RPL15A|RPS0B|FRS1|RPL22A|RPL10|SLS1|DPH6|STM1|RPS31|RPL37A|HCR1|TUB4|tL(UAG)L1|tI(UAU)L|YEF3|TMA7|RPS28B|RPS30A|ECM38|RPL38|RPS25B|RPP0|RPL26A|RPS22B|tK(UUU)L|RPS29A|RPL31B|MRPL4|RPS1A|RPL6B|PSK1|EFB1|WHI4|tG(GCC)D1|MRPL11|RPL35A|RPL41A|SSB1|DHH1|RPL35B|RPL41B|RPP1B|RPS16B|RPL13A|RPP1A|RPL31A|RPS29B|tK(UUU)D|tA(AGC)D|R…	-1.7	gly
GO Biological Processes	19	GO:0042744	hydrogen peroxide catabolic process	19_GO:0008152 metabolic process	-3.2	3.4	3.8	5821	6	1729	6	0.35	0.14	850799|851843|852064|852979|853940|854980	AHP1|CTA1|TSA2|CTT1|CCP1|TSA1	-1.7	gly
GO Biological Processes	19	GO:1905039	carboxylic acid transmembrane transport	19_GO:0051179 localization	-3.1	1.7	3.5	5821	60	1729	30	1.7	0.31	850290|850333|850368|850394|850665|850671|851063|851439|851616|852361|852429|852444|852946|853104|853158|853558|853647|853663|853912|854061|854530|854721|855622|855660|855736|855854|855863|856567|856646|856855	VBA3|AGP1|ADY2|FEN2|MMP1|YCT1|DIC1|HEM25|BAP3|TAT1|AGP2|RTC2|MUP1|HIP1|MPC3|SFC1|PXA2|JEN1|GAP1|YPQ1|PUT4|AVT7|AVT4|AQR1|ATO2|SAM3|DIP5|MPC2|CAN1|AVT6	-1.6	gly
GO Biological Processes	19	GO:0006450	regulation of translational fidelity	19_GO:0065007 biological regulation	-3.1	1.9	3.5	5821	33	1729	19	1.1	0.25	850522|851122|851307|851369|851484|852202|852487|852754|852986|853015|853202|853587|853718|855512|855943|856024|856250|856413|856461	FRS2|RPL31B|DTD1|SSB1|RPL31A|ILS1|RPS9B|RPS2|VAS1|RPS23A|ZUO1|RPS5|CTK1|SSB2|CDC60|RPS9A|RPS23B|YHR020W|SSZ1	-1.6	gly
GO Biological Processes	19	GO:0019637	organophosphate metabolic process	19_GO:0008152 metabolic process	-3	1.2	3.2	5821	448	1729	163	9.4	0.7	850307|850352|850370|850391|850432|850484|850485|850519|850614|850732|850733|850788|850846|850865|850890|850933|851002|851039|851059|851073|851111|851152|851193|851245|851272|851353|851474|851539|851541|851560|851581|851620|851812|851881|851892|851910|851983|852009|852065|852092|852128|852142|852177|852211|852241|852327|852378|852408|852414|852426|852495|852544|852545|852554|852617|852639|852688|…	APA1|PGS1|PGK1|NPP1|ATG15|SNO3|SNZ3|BST1|HXK1|TRX1|PDC1|ICT1|ACS2|UPS2|UPS1|BNA5|ATP14|NMA1|YLR345W|ADE13|COX8|IMD3|CDC19|ACS1|ADE1|THI13|NDE2|GPD1|GPM2|ATP16|YDR018C|TPI1|ADK1|INM2|ATP5|IPK1|ATP17|URH1|GUK1|PHO8|EMI2|QCR7|ATP1|PRS4|URA7|ATP3|MIS1|YSA1|TKL2|OPY1|PGI1|YBR242W|ALG7|DUT1|ADE5,7|HXK2|COX4|GPI10|NMA2|ADE6|CLD1|GPC1|CHO2|PSD2|RNR4|TDH3|ADE3|TRX2|PFK1|SOL4|ENO1|GND2|FBP26|INO1|SFH5|URA2…	-1.6	gly
GO Biological Processes	19	GO:0006570	tyrosine metabolic process	19_GO:0008152 metabolic process	-2.9	2.9	3.6	5821	8	1729	7	0.4	0.15	851307|851987|852464|852672|855137|856173|856539	DTD1|ARO10|TYR1|ARO8|HFD1|ARO7|ARO9	-1.4	gly
GO Biological Processes	19	GO:0006452	translational frameshifting	19_GO:0008152 metabolic process	-2.9	2.9	3.6	5821	8	1729	7	0.4	0.15	851369|853202|853506|855143|855512|856055|856461	SSB1|ZUO1|ANB1|ASC1|SSB2|OAZ1|SSZ1	-1.4	gly
GO Biological Processes	19	GO:0009086	methionine biosynthetic process	19_GO:0008152 metabolic process	-2.9	1.9	3.4	5821	34	1729	19	1.1	0.25	850616|850668|851736|852378|852672|852752|853118|853613|854090|854765|855620|855855|856084|856296|856539|856615|856673|856778|856825	IRC7|YLL058W|HOM2|MIS1|ARO8|MET13|ADE3|BAT2|MET22|MET30|MET4|SAM4|MET12|MET16|ARO9|BAT1|UTR4|HOM3|MET6	-1.4	gly
GO Biological Processes	19	GO:0019395	fatty acid oxidation	19_GO:0008152 metabolic process	-2.9	2.2	3.4	5821	18	1729	12	0.69	0.2	850990|852667|852874|853477|853647|853878|854018|854352|854545|854646|855723|855956	ECI1|POX1|MPO1|TES1|PXA2|FOX2|PEX11|DCI1|PIP2|POT1|IDP3|PXA1	-1.4	gly
GO Biological Processes	19	GO:0034440	lipid oxidation	19_GO:0008152 metabolic process	-2.9	2.2	3.4	5821	18	1729	12	0.69	0.2	850990|852667|852874|853477|853647|853878|854018|854352|854545|854646|855723|855956	ECI1|POX1|MPO1|TES1|PXA2|FOX2|PEX11|DCI1|PIP2|POT1|IDP3|PXA1	-1.4	gly
GO Biological Processes	19	GO:1902626	assembly of large subunit precursor of preribosome	19_GO:0071840 cellular component organization or biogenesis	-2.8	2.7	3.5	5821	10	1729	8	0.46	0.16	850695|851530|852852|853051|853956|855664|855890|856012	RLP24|DBP10|RPL24A|RPL24B|RPF2|NOP2|NIP7|NOG1	-1.4	gly
GO Biological Processes	19	GO:0044282	small molecule catabolic process	19_GO:0008152 metabolic process	-2.8	1.4	3.1	5821	159	1729	65	3.8	0.46	850307|850616|850733|850747|850778|850833|850857|850933|850990|851158|851307|851351|851380|851384|851620|851690|851802|851881|851987|852009|852146|852152|852507|852636|852667|852672|852874|853108|853155|853172|853477|853482|853559|853613|853624|853647|853755|853854|853878|854068|854090|854205|854352|854545|854646|854651|854815|855245|855349|855482|855518|855723|855808|855849|855956|855993|856010|…	APA1|IRC7|PDC1|SHM2|ALT1|PUT1|ASP3-4|BNA5|ECI1|CAR2|DTD1|SOR2|DLD1|UGA3|TPI1|ALT2|ADR1|INM2|ARO10|URH1|HSP31|FDC1|DUR1,2|ADH4|POX1|ARO8|MPO1|XKS1|PFK1|GND2|TES1|BNA1|YJR096W|BAT2|SOR1|PXA2|AAT1|PUT3|FOX2|ADH1|MET22|GLO4|DCI1|PIP2|POT1|GUT2|INP51|PFK2|ADH2|LAP3|SPS19|IDP3|YNR071C|HSP32|PXA1|CAR1|EEB1|INM1|ARO9|GND1|BAT1|YHR210C|GLY1|SAH1|ALD5	-1.4	gly
GO Biological Processes	19	GO:0019318	hexose metabolic process	19_GO:0008152 metabolic process	-2.8	1.5	3.1	5821	92	1729	41	2.4	0.37	850370|850614|850733|851059|851216|851338|851351|851474|851572|851620|852402|852495|852519|852639|852743|853106|853155|853286|853356|853395|853465|853624|853705|853805|853828|853984|853994|854068|854699|854761|854766|854980|855166|855245|855480|855808|856439|856440|856617|856704|856924	PGK1|HXK1|PDC1|YLR345W|PSK1|RBS1|SOR2|NDE2|GAL3|TPI1|VID24|PGI1|PYC2|HXK2|PCL10|TDH3|PFK1|FBP26|SIP4|TDH1|TDH2|SOR1|GPM1|FBA1|RGT1|PFK27|MDH2|ADH1|PFK26|PCL7|PIG2|TSA1|GID8|PFK2|ZWF1|YNR071C|DOG2|DOG1|YHR210C|UBC8|BMH1	-1.3	gly
GO Biological Processes	19	GO:0006865	amino acid transport	19_GO:0051179 localization	-2.7	1.7	3.2	5821	55	1729	27	1.6	0.3	850290|850333|850537|850665|850671|851317|851439|851616|852361|852429|852444|852803|852946|853043|853104|853387|853912|854061|854445|854530|854721|855622|855660|855854|855863|856646|856855	VBA3|AGP1|AUA1|MMP1|YCT1|UGA4|HEM25|BAP3|TAT1|AGP2|RTC2|HNM1|MUP1|BTN2|HIP1|YHC3|GAP1|YPQ1|FSF1|PUT4|AVT7|AVT4|AQR1|SAM3|DIP5|CAN1|AVT6	-1.3	gly
GO Biological Processes	19	GO:0000096	sulfur amino acid metabolic process	19_GO:0008152 metabolic process	-2.7	1.7	3.2	5821	50	1729	25	1.4	0.29	850616|850668|850877|851221|851736|851987|852378|852672|852752|853118|853613|854090|854765|855482|855620|855855|856084|856296|856539|856612|856615|856673|856766|856778|856825	IRC7|YLL058W|SAM1|CYS3|HOM2|ARO10|MIS1|ARO8|MET13|ADE3|BAT2|MET22|MET30|LAP3|MET4|SAM4|MET12|MET16|ARO9|SCH9|BAT1|UTR4|SAH1|HOM3|MET6	-1.3	gly
GO Biological Processes	19	GO:0015849	organic acid transport	19_GO:0051179 localization	-2.7	1.5	3.1	5821	93	1729	41	2.4	0.37	850290|850333|850368|850394|850537|850665|850671|851063|851317|851439|851616|852361|852429|852444|852803|852946|853043|853104|853158|853387|853558|853647|853648|853663|853912|854061|854397|854445|854530|854721|855050|855622|855660|855736|855854|855863|855956|856049|856567|856646|856855	VBA3|AGP1|ADY2|FEN2|AUA1|MMP1|YCT1|DIC1|UGA4|HEM25|BAP3|TAT1|AGP2|RTC2|HNM1|MUP1|BTN2|HIP1|MPC3|YHC3|SFC1|PXA2|FAT3|JEN1|GAP1|YPQ1|ODC2|FSF1|PUT4|AVT7|RCH1|AVT4|AQR1|ATO2|SAM3|DIP5|PXA1|PDR12|MPC2|CAN1|AVT6	-1.2	gly
GO Biological Processes	19	GO:0006006	glucose metabolic process	19_GO:0008152 metabolic process	-2.7	1.5	3.1	5821	74	1729	34	2	0.33	850370|850614|850733|851216|851474|851620|852402|852495|852519|852639|852743|853106|853155|853286|853356|853395|853465|853705|853805|853828|853994|854068|854761|854766|854980|855166|855245|855480|855808|856439|856440|856617|856704|856924	PGK1|HXK1|PDC1|PSK1|NDE2|TPI1|VID24|PGI1|PYC2|HXK2|PCL10|TDH3|PFK1|FBP26|SIP4|TDH1|TDH2|GPM1|FBA1|RGT1|MDH2|ADH1|PCL7|PIG2|TSA1|GID8|PFK2|ZWF1|YNR071C|DOG2|DOG1|YHR210C|UBC8|BMH1	-1.2	gly
GO Biological Processes	19	GO:0000154	rRNA modification	19_GO:0071840 cellular component organization or biogenesis	-2.7	1.9	3.2	5821	28	1729	16	0.93	0.23	850304|850752|850872|850883|850894|851319|851525|851548|851656|853079|854417|854711|855591|855664|856449|856489	SPB1|BMT6|CBF5|EMG1|NOP56|NHP2|PUS9|NOP1|RRP8|PUS6|PUS7|BMT5|KRE33|NOP2|CIC1|GAR1	-1.2	gly
GO Biological Processes	19	GO:0046417	chorismate metabolic process	19_GO:0008152 metabolic process	-2.6	3.4	3.4	5821	5	1729	5	0.29	0.13	851605|851705|852551|852729|856173	ARO3|ARO1|ARO4|ARO2|ARO7	-1.2	gly
GO Biological Processes	19	GO:0009095	aromatic amino acid family biosynthetic process, prephenate pathway	19_GO:0008152 metabolic process	-2.6	3.4	3.4	5821	5	1729	5	0.29	0.13	852464|852672|855400|856173|856539	TYR1|ARO8|PHA2|ARO7|ARO9	-1.2	gly
GO Biological Processes	19	GO:0000461	endonucleolytic cleavage to generate mature 3'-end of SSU-rRNA from (SSU-rRNA, 5.8S rRNA, LSU-rRNA)	19_GO:0071840 cellular component organization or biogenesis	-2.6	3.4	3.4	5821	5	1729	5	0.29	0.13	850737|851499|853128|853305|853931	RPS0B|TSR1|RPS0A|RPS21B|RPS21A	-1.2	gly
GO Biological Processes	19	GO:0046395	carboxylic acid catabolic process	19_GO:0008152 metabolic process	-2.6	1.5	3	5821	99	1729	43	2.5	0.37	850616|850733|850747|850778|850833|850857|850933|850990|851158|851307|851380|851384|851690|851987|852152|852636|852667|852672|852874|853172|853477|853482|853613|853647|853755|853854|853878|854068|854352|854545|854646|855349|855482|855518|855723|855956|855993|856010|856539|856589|856615|856665|856766	IRC7|PDC1|SHM2|ALT1|PUT1|ASP3-4|BNA5|ECI1|CAR2|DTD1|DLD1|UGA3|ALT2|ARO10|FDC1|ADH4|POX1|ARO8|MPO1|GND2|TES1|BNA1|BAT2|PXA2|AAT1|PUT3|FOX2|ADH1|DCI1|PIP2|POT1|ADH2|LAP3|SPS19|IDP3|PXA1|CAR1|EEB1|ARO9|GND1|BAT1|GLY1|SAH1	-1.2	gly
GO Biological Processes	19	GO:0000480	endonucleolytic cleavage in 5'-ETS of tricistronic rRNA transcript (SSU-rRNA, 5.8S rRNA, LSU-rRNA)	19_GO:0071840 cellular component organization or biogenesis	-2.6	1.8	3.1	5821	33	1729	18	1	0.24	850422|850820|850883|850919|851407|852060|852704|853335|854152|854165|854487|854881|855269|855790|856228|856255|856267|856864	PWP2|DIP2|EMG1|UTP13|NOP14|UTP6|ROK1|UTP10|RCL1|UTP23|NOP58|UTP14|RRP5|ESF2|MRD1|RRP9|NOC4|LCP5	-1.2	gly
GO Biological Processes	19	GO:0009108	coenzyme biosynthetic process	19_GO:0008152 metabolic process	-2.6	1.4	3	5821	130	1729	54	3.1	0.42	850370|850484|850485|850614|850838|850846|850877|850933|851039|851059|851193|851245|851353|851541|851620|852009|852128|852322|852378|852495|852639|852758|852893|853106|853155|853169|853203|853395|853465|853482|853621|853705|853805|853984|854057|854098|854105|854154|854220|854314|854384|854525|854529|854930|855034|855137|855206|855245|855333|855382|855750|855824|856182|856579	PGK1|SNO3|SNZ3|HXK1|SPE4|ACS2|SAM1|BNA5|NMA1|YLR345W|CDC19|ACS1|THI13|GPM2|TPI1|URH1|EMI2|HMT1|MIS1|PGI1|HXK2|COQ8|NMA2|TDH3|PFK1|ENO1|BIO2|TDH1|TDH2|BNA1|THI11|GPM1|FBA1|PFK27|COQ3|GPM3|SPE2|COQ10|VHS3|THI80|NPT1|TYE7|PYK2|COQ5|FMS1|HFD1|ALD2|PFK2|ABZ2|SNO2|ACC1|YAH1|SPE3|ENO2	-1.2	gly
GO Biological Processes	19	GO:0000097	sulfur amino acid biosynthetic process	19_GO:0008152 metabolic process	-2.6	1.8	3.1	5821	38	1729	20	1.2	0.26	850616|850668|851221|851736|852378|852672|852752|853118|853613|854090|854765|855620|855855|856084|856296|856539|856615|856673|856778|856825	IRC7|YLL058W|CYS3|HOM2|MIS1|ARO8|MET13|ADE3|BAT2|MET22|MET30|MET4|SAM4|MET12|MET16|ARO9|BAT1|UTR4|HOM3|MET6	-1.2	gly
GO Biological Processes	19	GO:0005996	monosaccharide metabolic process	19_GO:0008152 metabolic process	-2.6	1.5	3	5821	102	1729	44	2.5	0.38	850370|850614|850733|851059|851216|851338|851351|851474|851572|851620|852402|852495|852519|852639|852743|853106|853108|853155|853286|853356|853395|853465|853559|853624|853705|853805|853828|853984|853994|854068|854262|854699|854761|854766|854980|855166|855245|855480|855808|856439|856440|856617|856704|856924	PGK1|HXK1|PDC1|YLR345W|PSK1|RBS1|SOR2|NDE2|GAL3|TPI1|VID24|PGI1|PYC2|HXK2|PCL10|TDH3|XKS1|PFK1|FBP26|SIP4|TDH1|TDH2|YJR096W|SOR1|GPM1|FBA1|RGT1|PFK27|MDH2|ADH1|RKI1|PFK26|PCL7|PIG2|TSA1|GID8|PFK2|ZWF1|YNR071C|DOG2|DOG1|YHR210C|UBC8|BMH1	-1.2	gly
GO Biological Processes	19	GO:0019400	alditol metabolic process	19_GO:0008152 metabolic process	-2.6	2.1	3.2	5821	19	1729	12	0.69	0.2	851351|851620|853624|854095|854419|854651|854758|855810|855900|855922|856639|856791	SOR2|TPI1|SOR1|GPD2|DGA1|GUT2|GPP1|MAN2|YIG1|TCO89|DSF1|GPP2	-1.2	gly
GO Biological Processes	19	GO:0051188	cofactor biosynthetic process	19_GO:0008152 metabolic process	-2.5	1.4	2.9	5821	151	1729	61	3.5	0.44	850370|850484|850485|850614|850838|850846|850877|850933|851039|851059|851193|851245|851353|851439|851541|851614|851617|851620|852009|852128|852322|852378|852495|852639|852758|852893|853106|853155|853169|853203|853395|853465|853482|853621|853705|853805|853984|854057|854098|854105|854154|854220|854262|854314|854347|854384|854452|854525|854529|854930|855034|855137|855206|855245|855333|855382|855750|…	PGK1|SNO3|SNZ3|HXK1|SPE4|ACS2|SAM1|BNA5|NMA1|YLR345W|CDC19|ACS1|THI13|HEM25|GPM2|HEM13|HEM12|TPI1|URH1|EMI2|HMT1|MIS1|PGI1|HXK2|COQ8|NMA2|TDH3|PFK1|ENO1|BIO2|TDH1|TDH2|BNA1|THI11|GPM1|FBA1|PFK27|COQ3|GPM3|SPE2|COQ10|VHS3|RKI1|THI80|HEM15|NPT1|HEM4|TYE7|PYK2|COQ5|FMS1|HFD1|ALD2|PFK2|ABZ2|SNO2|ACC1|YAH1|SPE3|ENO2|COX15	-1.1	gly
GO Biological Processes	19	GO:0031668	cellular response to extracellular stimulus	19_GO:0050896 response to stimulus	-2.5	1.4	2.9	5821	131	1729	54	3.1	0.42	850391|850523|850857|850958|851135|851369|851384|851564|851572|851592|851613|851747|851788|851802|852146|852200|852358|852390|852640|852663|852664|852824|852891|852905|853083|853125|853334|853341|853353|853356|853751|853761|853896|853904|854540|854545|854755|854775|854980|855053|855080|855323|855512|855531|855849|855871|855949|855954|855970|856030|856162|856362|856437|856649	NPP1|GAT1|ASP3-4|HAP1|VPS36|SSB1|UGA3|NTH1|GAL3|REG1|NRG1|STB3|UME6|ADR1|HSP31|ATG8|NRG2|PHO5|RTG2|MIG2|SIP2|SDS23|STF2|MTL1|RBG2|ZPR1|GZF3|GSM1|SRS2|SIP4|HAP4|YPF1|GCN3|DAL80|HAP5|PIP2|VHR1|CST6|TSA1|MSN2|FET3|CAT8|SSB2|YNL190W|HSP32|USV1|PEP4|ATG5|RDS2|GCR1|ATG11|NPR3|SRB2|PRB1	-1.1	gly
GO Biological Processes	19	GO:0071496	cellular response to external stimulus	19_GO:0050896 response to stimulus	-2.5	1.4	2.9	5821	131	1729	54	3.1	0.42	850391|850523|850857|850958|851135|851369|851384|851564|851572|851592|851613|851747|851788|851802|852146|852200|852358|852390|852640|852663|852664|852824|852891|852905|853083|853125|853334|853341|853353|853356|853751|853761|853896|853904|854540|854545|854755|854775|854980|855053|855080|855323|855512|855531|855849|855871|855949|855954|855970|856030|856162|856362|856437|856649	NPP1|GAT1|ASP3-4|HAP1|VPS36|SSB1|UGA3|NTH1|GAL3|REG1|NRG1|STB3|UME6|ADR1|HSP31|ATG8|NRG2|PHO5|RTG2|MIG2|SIP2|SDS23|STF2|MTL1|RBG2|ZPR1|GZF3|GSM1|SRS2|SIP4|HAP4|YPF1|GCN3|DAL80|HAP5|PIP2|VHR1|CST6|TSA1|MSN2|FET3|CAT8|SSB2|YNL190W|HSP32|USV1|PEP4|ATG5|RDS2|GCR1|ATG11|NPR3|SRB2|PRB1	-1.1	gly
GO Biological Processes	19	GO:0016054	organic acid catabolic process	19_GO:0008152 metabolic process	-2.5	1.4	2.9	5821	100	1729	43	2.5	0.37	850616|850733|850747|850778|850833|850857|850933|850990|851158|851307|851380|851384|851690|851987|852152|852636|852667|852672|852874|853172|853477|853482|853613|853647|853755|853854|853878|854068|854352|854545|854646|855349|855482|855518|855723|855956|855993|856010|856539|856589|856615|856665|856766	IRC7|PDC1|SHM2|ALT1|PUT1|ASP3-4|BNA5|ECI1|CAR2|DTD1|DLD1|UGA3|ALT2|ARO10|FDC1|ADH4|POX1|ARO8|MPO1|GND2|TES1|BNA1|BAT2|PXA2|AAT1|PUT3|FOX2|ADH1|DCI1|PIP2|POT1|ADH2|LAP3|SPS19|IDP3|PXA1|CAR1|EEB1|ARO9|GND1|BAT1|GLY1|SAH1	-1.1	gly
GO Biological Processes	19	GO:0000967	rRNA 5'-end processing	19_GO:0071840 cellular component organization or biogenesis	-2.5	1.8	3	5821	36	1729	19	1.1	0.25	850422|850820|850883|850919|851407|852060|852704|853335|854078|854152|854165|854487|854881|855269|855730|855790|856228|856255|856267	PWP2|DIP2|EMG1|UTP13|NOP14|UTP6|ROK1|UTP10|BRX1|RCL1|UTP23|NOP58|UTP14|RRP5|RLP7|ESF2|MRD1|RRP9|NOC4	-1.1	gly
GO Biological Processes	19	GO:0046942	carboxylic acid transport	19_GO:0051179 localization	-2.5	1.5	2.9	5821	92	1729	40	2.3	0.36	850290|850333|850368|850394|850537|850665|850671|851063|851317|851439|851616|852361|852429|852444|852803|852946|853043|853104|853158|853387|853558|853647|853648|853663|853912|854061|854397|854445|854530|854721|855050|855622|855660|855736|855854|855863|855956|856567|856646|856855	VBA3|AGP1|ADY2|FEN2|AUA1|MMP1|YCT1|DIC1|UGA4|HEM25|BAP3|TAT1|AGP2|RTC2|HNM1|MUP1|BTN2|HIP1|MPC3|YHC3|SFC1|PXA2|FAT3|JEN1|GAP1|YPQ1|ODC2|FSF1|PUT4|AVT7|RCH1|AVT4|AQR1|ATO2|SAM3|DIP5|PXA1|MPC2|CAN1|AVT6	-1.1	gly
GO Biological Processes	19	GO:0006635	fatty acid beta-oxidation	19_GO:0008152 metabolic process	-2.5	2.2	3.1	5821	15	1729	10	0.58	0.18	850990|852667|853477|853647|853878|854352|854545|854646|855723|855956	ECI1|POX1|TES1|PXA2|FOX2|DCI1|PIP2|POT1|IDP3|PXA1	-1.1	gly
GO Biological Processes	19	GO:0046835	carbohydrate phosphorylation	19_GO:0008152 metabolic process	-2.5	2.2	3.1	5821	15	1729	10	0.58	0.18	850614|851059|851572|851910|852128|852639|853108|853286|853984|854699	HXK1|YLR345W|GAL3|IPK1|EMI2|HXK2|XKS1|FBP26|PFK27|PFK26	-1.1	gly
GO Biological Processes	19	GO:0006000	fructose metabolic process	19_GO:0008152 metabolic process	-2.4	2.9	3.2	5821	7	1729	6	0.35	0.14	850614|851059|852639|853286|853984|854699	HXK1|YLR345W|HXK2|FBP26|PFK27|PFK26	-1.1	gly
GO Biological Processes	19	GO:0042743	hydrogen peroxide metabolic process	19_GO:0008152 metabolic process	-2.4	2.9	3.2	5821	7	1729	6	0.35	0.14	850799|851843|852064|852979|853940|854980	AHP1|CTA1|TSA2|CTT1|CCP1|TSA1	-1.1	gly
GO Biological Processes	19	GO:0031503	protein-containing complex localization	19_GO:0051179 localization	-2.4	1.3	2.8	5821	164	1729	65	3.8	0.46	850541|850625|850737|850763|850796|850966|850969|851000|851240|851369|851665|851678|851957|852061|852200|852322|852415|852531|852686|852742|852754|852755|852972|852982|853029|853128|853160|853202|853587|853630|853649|853714|853860|853969|854028|854072|854117|854338|854370|854468|854658|854844|854868|854982|855138|855270|855297|855356|855414|855512|855543|855789|855837|855875|855881|855934|856012|…	BLM10|RIX7|RPS0B|BUD20|REA1|YPT6|RPS28B|GSP1|ECM1|SSB1|RLI1|ARX1|SPC110|RPS18A|ATG8|HMT1|TEF2|OM14|RPS26A|RPL1B|RPS2|NAB2|SLX9|UTP22|UTP8|RPS0A|SDA1|ZUO1|RPS5|LOS1|MTR2|LTV1|MRT4|RPL40B|RPS19A|ATG19|RPS15|RPS28A|SLK19|RPS10A|RPL40A|YVH1|NUP188|RPS18B|EUC1|RPS10B|GFD1|PSE1|RPS19B|SSB2|RPS3|NOG2|YAR1|NEW1|RPL1A|MEX67|NOG1|ATG11|TEF1|MRD1|RPF1|NUG1|ARB1|THO1|RPS26B	-1	gly
GO Biological Processes	19	GO:0006547	histidine metabolic process	19_GO:0008152 metabolic process	-2.4	2.6	3.2	5821	9	1729	7	0.4	0.15	850327|850581|852378|852550|853118|854377|854690	HIS4|HIS2|MIS1|HIS7|ADE3|HIS3|HIS5	-1	gly
GO Biological Processes	19	GO:0052803	imidazole-containing compound metabolic process	19_GO:0008152 metabolic process	-2.4	2.6	3.2	5821	9	1729	7	0.4	0.15	850327|850581|852378|852550|853118|854377|854690	HIS4|HIS2|MIS1|HIS7|ADE3|HIS3|HIS5	-1	gly
GO Biological Processes	19	GO:0000105	histidine biosynthetic process	19_GO:0008152 metabolic process	-2.4	2.6	3.2	5821	9	1729	7	0.4	0.15	850327|850581|852378|852550|853118|854377|854690	HIS4|HIS2|MIS1|HIS7|ADE3|HIS3|HIS5	-1	gly
GO Biological Processes	19	GO:0003333	amino acid transmembrane transport	19_GO:0051179 localization	-2.4	1.7	2.9	5821	42	1729	21	1.2	0.26	850290|850333|850665|850671|851439|851616|852361|852429|852444|852946|853104|853912|854061|854530|854721|855622|855660|855854|855863|856646|856855	VBA3|AGP1|MMP1|YCT1|HEM25|BAP3|TAT1|AGP2|RTC2|MUP1|HIP1|GAP1|YPQ1|PUT4|AVT7|AVT4|AQR1|SAM3|DIP5|CAN1|AVT6	-1	gly
GO Biological Processes	19	GO:0000920	septum digestion after cytokinesis	19_GO:0009987 cellular process	-2.3	2	3	5821	20	1729	12	0.69	0.2	850422|850992|852455|852824|854036|855389|855529|855804|856418|856546|856850|856861	PWP2|CTS1|AMN1|SDS23|SKM1|EGT2|CHS1|DSE4|MYO1|DSE2|BOI2|DSE1	-0.98	gly
GO Biological Processes	19	GO:0072488	ammonium transmembrane transport	19_GO:0051179 localization	-2.3	2.1	2.9	5821	18	1729	11	0.64	0.19	850368|852429|852803|853019|853039|854267|855322|855580|855736|855854|856370	ADY2|AGP2|HNM1|MEP1|TPO2|CRC1|ATR2|MEP2|ATO2|SAM3|DUR3	-0.91	gly
GO Biological Processes	19	GO:0009605	response to external stimulus	19_GO:0050896 response to stimulus	-2.2	1.3	2.7	5821	155	1729	61	3.5	0.44	850366|850367|850391|850523|850857|850958|851135|851369|851384|851564|851572|851592|851613|851747|851788|851802|852146|852169|852200|852358|852390|852640|852663|852664|852824|852891|852905|853083|853125|853222|853334|853341|853353|853356|853365|853751|853761|853896|853904|854387|854540|854545|854755|854775|854980|855053|855080|855323|855512|855531|855849|855871|855949|855954|855970|856030|856162|…	SAT4|RVS161|NPP1|GAT1|ASP3-4|HAP1|VPS36|SSB1|UGA3|NTH1|GAL3|REG1|NRG1|STB3|UME6|ADR1|HSP31|PKC1|ATG8|NRG2|PHO5|RTG2|MIG2|SIP2|SDS23|STF2|MTL1|RBG2|ZPR1|NUC1|GZF3|GSM1|SRS2|SIP4|SCP160|HAP4|YPF1|GCN3|DAL80|STE4|HAP5|PIP2|VHR1|CST6|TSA1|MSN2|FET3|CAT8|SSB2|YNL190W|HSP32|USV1|PEP4|ATG5|RDS2|GCR1|ATG11|OPY2|NPR3|SRB2|PRB1	-0.89	gly
GO Biological Processes	19	GO:1901135	carbohydrate derivative metabolic process	19_GO:0008152 metabolic process	-2.2	1.2	2.6	5821	389	1729	138	8	0.65	850307|850314|850370|850519|850614|850732|850733|850846|850910|850992|851002|851017|851059|851073|851111|851152|851193|851245|851272|851366|851462|851474|851504|851539|851541|851560|851620|851812|851892|851983|852009|852065|852128|852142|852177|852211|852241|852324|852326|852327|852407|852408|852414|852495|852545|852554|852617|852639|852688|852735|852924|852952|853091|853106|853123|853155|853163|…	APA1|PDI1|PGK1|BST1|HXK1|TRX1|PDC1|ACS2|CRR1|CTS1|ATP14|CDA2|YLR345W|ADE13|COX8|IMD3|CDC19|ACS1|ADE1|OST4|PMT1|NDE2|PSA1|GPD1|GPM2|ATP16|TPI1|ADK1|ATP5|ATP17|URH1|GUK1|EMI2|QCR7|ATP1|PRS4|URA7|CSG2|CHS2|ATP3|ALG1|YSA1|TKL2|PGI1|ALG7|DUT1|ADE5,7|HXK2|COX4|GPI10|CAX4|ADE6|RNR4|TDH3|TRX2|PFK1|SOL4|ENO1|GND2|MNN5|FBP26|URA2|TDH1|RNR2|TDH2|TES1|CYC1|MNN14|URA8|ADO1|ATP2|PRS1|GPM1|FBA1|URA6|ATP7|BCH2|S…	-0.85	gly
GO Biological Processes	19	GO:0051187	cofactor catabolic process	19_GO:0008152 metabolic process	-2.2	2.1	2.9	5821	16	1729	10	0.58	0.18	850605|850799|850902|851006|851843|852064|852979|853940|854980|856766	DUG1|AHP1|HMX1|ECM38|CTA1|TSA2|CTT1|CCP1|TSA1|SAH1	-0.84	gly
GO Biological Processes	19	GO:0055085	transmembrane transport	19_GO:0051179 localization	-2.2	1.2	2.6	5821	458	1729	160	9.3	0.7	850290|850333|850368|850385|850394|850614|850636|850665|850671|850673|850674|850690|850829|850888|850963|851002|851063|851111|851246|851317|851321|851329|851352|851417|851439|851506|851539|851560|851597|851616|851720|851786|851831|851892|851938|851944|851981|851983|852066|852108|852177|852238|852327|852331|852343|852361|852380|852429|852444|852485|852491|852537|852590|852601|852639|852688|852709|…	VBA3|AGP1|ADY2|HSP30|FEN2|HXK1|SSA2|MMP1|YCT1|YLL053C|AQY2|THI73|NHA1|PEX13|HSP60|ATP14|DIC1|COX8|FLC2|UGA4|YDL206W|GGC1|HXT15|RGT2|HEM25|MCH1|GPD1|ATP16|MRH1|BAP3|PEX7|MSC2|PEX5|ATP5|YDR338C|HXT6|BCS1|ATP17|NHX1|ITR1|ATP1|FUI1|ATP3|QDR3|YRO2|TAT1|AAC3|AGP2|RTC2|GDT1|RIM2|VHC1|YBR287W|MAL31|HXK2|COX4|PMR1|FLC3|HNM1|PMA1|MUP1|TOM20|TPC1|MEP1|TPO2|HIP1|MPC3|PEX2|YJL163C|MRS3|KHA1|TOK1|SFC1|ECM27|AT…	-0.83	gly
GO Biological Processes	19	GO:0000966	RNA 5'-end processing	19_GO:0008152 metabolic process	-2.2	1.6	2.7	5821	46	1729	22	1.3	0.27	850422|850820|850883|850919|851407|852060|852704|853335|853432|854078|854152|854165|854182|854487|854881|855269|855500|855730|855790|856228|856255|856267	PWP2|DIP2|EMG1|UTP13|NOP14|UTP6|ROK1|UTP10|PET130|BRX1|RCL1|UTP23|PET127|NOP58|UTP14|RRP5|POP1|RLP7|ESF2|MRD1|RRP9|NOC4	-0.82	gly
GO Biological Processes	19	GO:0044262	cellular carbohydrate metabolic process	19_GO:0008152 metabolic process	-2.1	1.3	2.6	5821	180	1729	69	4	0.47	850342|850603|850614|850633|850962|851007|851055|851059|851216|851351|851362|851564|851572|851620|851848|851881|851910|852030|852128|852286|852402|852601|852639|852743|852920|853108|853172|853204|853209|853253|853286|853288|853356|853624|853898|853984|854090|854095|854125|854419|854644|854651|854699|854758|854761|854766|854815|854872|854980|855109|855166|855303|855355|855606|855723|855810|855900|…	LEU2|KEG1|HXK1|HSP104|GSY2|EXG1|FKS1|YLR345W|PSK1|SOR2|PHO13|NTH1|GAL3|TPI1|EXG2|INM2|IPK1|HKR1|EMI2|NTH2|VID24|MAL31|HXK2|PCL10|GSC2|XKS1|GND2|IMA1|MAL12|MNN5|FBP26|INO1|SIP4|SOR1|BCH2|PFK27|MET22|GPD2|OPI10|DGA1|SUC2|GUT2|PFK26|GPP1|PCL7|PIG2|INP51|TSL1|TSA1|YMR085W|GID8|TPS3|GAS1|MLS1|IDP3|MAN2|YIG1|TCO89|ATH1|GPH1|INM1|GEP4|GND1|DSF1|PCM1|UBC8|GPP2|ICL1|BMH1	-0.81	gly
GO Biological Processes	19	GO:0019682	glyceraldehyde-3-phosphate metabolic process	19_GO:0008152 metabolic process	-2.1	2.2	2.8	5821	14	1729	9	0.52	0.17	851620|852414|853163|853172|854262|855480|856188|856568|856589	TPI1|TKL2|SOL4|GND2|RKI1|ZWF1|TKL1|SOL3|GND1	-0.81	gly
GO Biological Processes	19	GO:0006734	NADH metabolic process	19_GO:0008152 metabolic process	-2.1	2.2	2.8	5821	14	1729	9	0.52	0.17	851474|851539|853155|854068|854095|854651|854919|855245|855349	NDE2|GPD1|PFK1|ADH1|GPD2|GUT2|NDI1|PFK2|ADH2	-0.81	gly
GO Biological Processes	19	GO:0009085	lysine biosynthetic process	19_GO:0008152 metabolic process	-2.1	2.2	2.8	5821	14	1729	9	0.52	0.17	851736|851820|852672|852723|853230|854714|855786|856539|856778	HOM2|LYS4|ARO8|LYS5|ACO2|LYS12|LYS9|ARO9|HOM3	-0.81	gly
GO Biological Processes	19	GO:0044272	sulfur compound biosynthetic process	19_GO:0008152 metabolic process	-2.1	1.4	2.6	5821	79	1729	34	2	0.33	850485|850616|850668|850846|850877|851221|851245|851353|851736|851987|852378|852542|852672|852752|853047|853118|853203|853613|853621|854090|854105|854314|854765|855620|855750|855855|856084|856296|856539|856612|856615|856673|856778|856825	SNZ3|IRC7|YLL058W|ACS2|SAM1|CYS3|ACS1|THI13|HOM2|ARO10|MIS1|THI2|ARO8|MET13|THI4|ADE3|BIO2|BAT2|THI11|MET22|SPE2|THI80|MET30|MET4|ACC1|SAM4|MET12|MET16|ARO9|SCH9|BAT1|UTR4|HOM3|MET6	-0.81	gly
GO Biological Processes	19	GO:0009991	response to extracellular stimulus	19_GO:0050896 response to stimulus	-2.1	1.3	2.6	5821	145	1729	57	3.3	0.43	850366|850367|850391|850523|850857|850958|851135|851369|851384|851564|851572|851592|851613|851747|851788|851802|852146|852200|852358|852390|852640|852663|852664|852824|852891|852905|853083|853125|853334|853341|853353|853356|853751|853761|853896|853904|854540|854545|854755|854775|854980|855053|855080|855323|855512|855531|855849|855871|855949|855954|855970|856030|856162|856191|856362|856437|856649	SAT4|RVS161|NPP1|GAT1|ASP3-4|HAP1|VPS36|SSB1|UGA3|NTH1|GAL3|REG1|NRG1|STB3|UME6|ADR1|HSP31|ATG8|NRG2|PHO5|RTG2|MIG2|SIP2|SDS23|STF2|MTL1|RBG2|ZPR1|GZF3|GSM1|SRS2|SIP4|HAP4|YPF1|GCN3|DAL80|HAP5|PIP2|VHR1|CST6|TSA1|MSN2|FET3|CAT8|SSB2|YNL190W|HSP32|USV1|PEP4|ATG5|RDS2|GCR1|ATG11|OPY2|NPR3|SRB2|PRB1	-0.81	gly
GO Biological Processes	19	GO:0009423	chorismate biosynthetic process	19_GO:0008152 metabolic process	-2.1	3.4	3.1	5821	4	1729	4	0.23	0.12	851605|851705|852551|852729	ARO3|ARO1|ARO4|ARO2	-0.81	gly
GO Biological Processes	19	GO:1902223	erythrose 4-phosphate/phosphoenolpyruvate family amino acid biosynthetic process	19_GO:0008152 metabolic process	-2.1	3.4	3.1	5821	4	1729	4	0.23	0.12	852672|855400|856173|856539	ARO8|PHA2|ARO7|ARO9	-0.81	gly
GO Biological Processes	19	GO:0009094	L-phenylalanine biosynthetic process	19_GO:0008152 metabolic process	-2.1	3.4	3.1	5821	4	1729	4	0.23	0.12	852672|855400|856173|856539	ARO8|PHA2|ARO7|ARO9	-0.81	gly
GO Biological Processes	19	GO:0018904	ether metabolic process	19_GO:0008152 metabolic process	-2.1	3.4	3.1	5821	4	1729	4	0.23	0.12	850732|852152|853123|855801	TRX1|FDC1|TRX2|YNR064C	-0.81	gly
GO Biological Processes	19	GO:0140115	export across plasma membrane	19_GO:0051179 localization	-2.1	3.4	3.1	5821	4	1729	4	0.23	0.12	850829|852876|855660|856071	NHA1|PMA1|AQR1|PMA2	-0.81	gly
GO Biological Processes	19	GO:0006571	tyrosine biosynthetic process	19_GO:0008152 metabolic process	-2.1	3.4	3.1	5821	4	1729	4	0.23	0.12	852464|852672|856173|856539	TYR1|ARO8|ARO7|ARO9	-0.81	gly
GO Biological Processes	19	GO:0042538	hyperosmotic salinity response	19_GO:0050896 response to stimulus	-2.1	3.4	3.1	5821	4	1729	4	0.23	0.12	851613|852358|854090|854193	NRG1|NRG2|MET22|CIN5	-0.81	gly
GO Biological Processes	19	GO:0006003	fructose 2,6-bisphosphate metabolic process	19_GO:0008152 metabolic process	-2.1	3.4	3.1	5821	4	1729	4	0.23	0.12	851059|853286|853984|854699	YLR345W|FBP26|PFK27|PFK26	-0.81	gly
GO Biological Processes	19	GO:0031670	cellular response to nutrient	19_GO:0050896 response to stimulus	-2.1	1.6	2.7	5821	49	1729	23	1.3	0.28	850523|850958|851135|851384|851572|851613|851747|851788|851802|852358|852640|852663|853334|853356|853751|853904|854540|854545|854775|855323|855871|855970|856030	GAT1|HAP1|VPS36|UGA3|GAL3|NRG1|STB3|UME6|ADR1|NRG2|RTG2|MIG2|GZF3|SIP4|HAP4|DAL80|HAP5|PIP2|CST6|CAT8|USV1|RDS2|GCR1	-0.8	gly
GO Biological Processes	19	GO:0051156	glucose 6-phosphate metabolic process	19_GO:0008152 metabolic process	-2.1	1.9	2.8	5821	21	1729	12	0.69	0.2	850614|852128|852414|852495|852639|853163|853172|854262|855480|856188|856568|856589	HXK1|EMI2|TKL2|PGI1|HXK2|SOL4|GND2|RKI1|ZWF1|TKL1|SOL3|GND1	-0.8	gly
GO Biological Processes	19	GO:0006913	nucleocytoplasmic transport	19_GO:0051179 localization	-2.1	1.3	2.5	5821	181	1729	69	4	0.47	850541|850625|850636|850737|850763|850796|850969|851000|851240|851369|851497|851565|851665|851678|852061|852199|852305|852322|852415|852610|852640|852686|852742|852754|852755|852972|852982|853029|853128|853160|853202|853587|853630|853649|853714|853860|853969|854028|854117|854125|854338|854436|854468|854658|854844|854868|854982|855270|855297|855356|855414|855512|855543|855750|855789|855837|855875|…	BLM10|RIX7|SSA2|RPS0B|BUD20|REA1|RPS28B|GSP1|ECM1|SSB1|SYO1|YRB1|RLI1|ARX1|RPS18A|NUP170|KAP104|HMT1|TEF2|KAP114|RTG2|RPS26A|RPL1B|RPS2|NAB2|SLX9|UTP22|UTP8|RPS0A|SDA1|ZUO1|RPS5|LOS1|MTR2|LTV1|MRT4|RPL40B|RPS19A|RPS15|OPI10|RPS28A|GPN2|RPS10A|RPL40A|YVH1|NUP188|RPS18B|RPS10B|GFD1|PSE1|RPS19B|SSB2|RPS3|ACC1|NOG2|YAR1|NEW1|RPL1A|MEX67|NOG1|TEF1|MRD1|GPA1|RPF1|NUG1|ARB1|THO1|KAP123|RPS26B	-0.78	gly
GO Biological Processes	19	GO:0051169	nuclear transport	19_GO:0051179 localization	-2.1	1.3	2.5	5821	181	1729	69	4	0.47	850541|850625|850636|850737|850763|850796|850969|851000|851240|851369|851497|851565|851665|851678|852061|852199|852305|852322|852415|852610|852640|852686|852742|852754|852755|852972|852982|853029|853128|853160|853202|853587|853630|853649|853714|853860|853969|854028|854117|854125|854338|854436|854468|854658|854844|854868|854982|855270|855297|855356|855414|855512|855543|855750|855789|855837|855875|…	BLM10|RIX7|SSA2|RPS0B|BUD20|REA1|RPS28B|GSP1|ECM1|SSB1|SYO1|YRB1|RLI1|ARX1|RPS18A|NUP170|KAP104|HMT1|TEF2|KAP114|RTG2|RPS26A|RPL1B|RPS2|NAB2|SLX9|UTP22|UTP8|RPS0A|SDA1|ZUO1|RPS5|LOS1|MTR2|LTV1|MRT4|RPL40B|RPS19A|RPS15|OPI10|RPS28A|GPN2|RPS10A|RPL40A|YVH1|NUP188|RPS18B|RPS10B|GFD1|PSE1|RPS19B|SSB2|RPS3|ACC1|NOG2|YAR1|NEW1|RPL1A|MEX67|NOG1|TEF1|MRD1|GPA1|RPF1|NUG1|ARB1|THO1|KAP123|RPS26B	-0.78	gly
GO Biological Processes	19	GO:0007031	peroxisome organization	19_GO:0071840 cellular component organization or biogenesis	-2.1	1.6	2.6	5821	52	1729	24	1.4	0.28	850686|850888|851034|851323|851539|851720|851802|851819|851831|851929|853219|853636|853647|853842|853994|854018|854113|855032|855198|855387|855956|855991|856555|856565	DNM1|PEX13|PEX30|RTN2|GPD1|PEX7|ADR1|RTN1|PEX5|PEX3|PEX2|PEX1|PXA2|GPX1|MDH2|PEX11|PEX15|PEX9|INP2|PEX6|PXA1|PEX25|PEX28|PEX18	-0.77	gly
GO Biological Processes	19	GO:0031669	cellular response to nutrient levels	19_GO:0050896 response to stimulus	-2	1.3	2.5	5821	123	1729	49	2.8	0.4	850391|850523|850857|850958|851135|851369|851384|851572|851592|851613|851747|851788|851802|852146|852200|852358|852390|852640|852663|852664|852824|852905|853083|853125|853334|853341|853356|853751|853761|853896|853904|854540|854545|854755|854775|855053|855080|855323|855512|855849|855871|855949|855954|855970|856030|856162|856362|856437|856649	NPP1|GAT1|ASP3-4|HAP1|VPS36|SSB1|UGA3|GAL3|REG1|NRG1|STB3|UME6|ADR1|HSP31|ATG8|NRG2|PHO5|RTG2|MIG2|SIP2|SDS23|MTL1|RBG2|ZPR1|GZF3|GSM1|SIP4|HAP4|YPF1|GCN3|DAL80|HAP5|PIP2|VHR1|CST6|MSN2|FET3|CAT8|SSB2|HSP32|USV1|PEP4|ATG5|RDS2|GCR1|ATG11|NPR3|SRB2|PRB1	-0.72	gly
GO Biological Processes	19	GO:0006836	neurotransmitter transport	19_GO:0051179 localization	-2	2.4	2.8	5821	10	1729	7	0.4	0.15	851317|851439|852803|853912|854530|854721|856855	UGA4|HEM25|HNM1|GAP1|PUT4|AVT7|AVT6	-0.72	gly
GO Biological Processes	19	GO:0009263	deoxyribonucleotide biosynthetic process	19_GO:0008152 metabolic process	-2	2.4	2.8	5821	10	1729	7	0.4	0.15	850732|852554|853091|853123|853427|856548|856801	TRX1|DUT1|RNR4|TRX2|RNR2|DCD1|RNR1	-0.72	gly
GO Biological Processes	19	GO:0006116	NADH oxidation	19_GO:0008152 metabolic process	-2	2.4	2.8	5821	10	1729	7	0.4	0.15	851474|851539|854068|854095|854651|854919|855349	NDE2|GPD1|ADH1|GPD2|GUT2|NDI1|ADH2	-0.72	gly
GO Biological Processes	19	GO:0071467	cellular response to pH	19_GO:0050896 response to stimulus	-2	2.4	2.8	5821	10	1729	7	0.4	0.15	850466|851205|851613|854195|854503|855053|856358	YCR102C|FRT2|NRG1|DFG16|FRT1|MSN2|RIM101	-0.72	gly
GO Biological Processes	19	GO:0009262	deoxyribonucleotide metabolic process	19_GO:0008152 metabolic process	-2	2.4	2.8	5821	10	1729	7	0.4	0.15	850732|852554|853091|853123|853427|856548|856801	TRX1|DUT1|RNR4|TRX2|RNR2|DCD1|RNR1	-0.72	gly

## Sheet: MF
Category	CategoryID	GO	Description	PARENT_GO	LogP	Enrichment	Z-score	#TotalGeneInLibrary	#GeneInGO	#GeneInHitList	#GeneInGOAndHitList	%InGO	STDV %InGO	GeneID	Hits	Log(q-value)	GeneList
GO Molecular Functions	21	GO:0050839	cell adhesion molecule binding		-6.6	45	13	5821	4	129	4	3.1	1.5	852851|853460|854011|855780	AGA2|SAG1|ZPS1|AGA1	-3.8	glc
GO Molecular Functions	21	GO:0015075	ion transmembrane transporter activity		-5.1	3.1	5.5	5821	273	129	19	15	3.1	850368|850385|851608|851610|851992|852343|852380|852599|852601|853158|853207|853558|853912|854530|854916|854959|855023|855322|855451	ADY2|HSP30|ENA5|ENA1|ATO3|YRO2|AAC3|PHO89|MAL31|MPC3|MAL11|SFC1|GAP1|PUT4|PHO84|PRM6|HXT2|ATR2|ALP1	-2.7	glc
GO Molecular Functions	21	GO:0015318	inorganic molecular entity transmembrane transporter activity		-5.1	3.3	5.5	5821	249	129	18	14	3.1	850368|850385|851608|851610|851992|852343|852599|852601|853158|853207|853558|853912|854530|854916|854959|855023|855322|855451	ADY2|HSP30|ENA5|ENA1|ATO3|YRO2|PHO89|MAL31|MPC3|MAL11|SFC1|GAP1|PUT4|PHO84|PRM6|HXT2|ATR2|ALP1	-2.7	glc
GO Molecular Functions	21	GO:0004092	carnitine O-acetyltransferase activity		-5	45	12	5821	3	129	3	2.3	1.3	851285|854965|856745	YAT1|CAT2|YAT2	-2.6	glc
GO Molecular Functions	21	GO:0016406	carnitine O-acyltransferase activity		-5	45	12	5821	3	129	3	2.3	1.3	851285|854965|856745	YAT1|CAT2|YAT2	-2.6	glc
GO Molecular Functions	21	GO:0022857	transmembrane transporter activity		-4.1	2.5	4.5	5821	383	129	21	16	3.3	850368|850385|851608|851610|851992|852343|852380|852599|852601|853158|853207|853558|853912|854007|854267|854530|854916|854959|855023|855322|855451	ADY2|HSP30|ENA5|ENA1|ATO3|YRO2|AAC3|PHO89|MAL31|MPC3|MAL11|SFC1|GAP1|ENB1|CRC1|PUT4|PHO84|PRM6|HXT2|ATR2|ALP1	-1.9	glc
GO Molecular Functions	21	GO:0005215	transporter activity		-4	2.4	4.5	5821	413	129	22	17	3.3	850368|850385|851207|851608|851610|851992|852343|852380|852599|852601|853158|853207|853558|853912|854007|854267|854530|854916|854959|855023|855322|855451	ADY2|HSP30|DRS2|ENA5|ENA1|ATO3|YRO2|AAC3|PHO89|MAL31|MPC3|MAL11|SFC1|GAP1|ENB1|CRC1|PUT4|PHO84|PRM6|HXT2|ATR2|ALP1	-1.9	glc
GO Molecular Functions	21	GO:0008509	anion transmembrane transporter activity		-3.8	4.1	4.9	5821	110	129	10	7.8	2.4	850368|851992|852380|853158|853558|853912|854530|854916|855322|855451	ADY2|ATO3|AAC3|MPC3|SFC1|GAP1|PUT4|PHO84|ATR2|ALP1	-1.7	glc
GO Molecular Functions	21	GO:0015238	drug transmembrane transporter activity		-3.5	5.4	5.1	5821	59	129	7	5.4	2	850368|851992|852380|853558|853912|854530|855322	ADY2|ATO3|AAC3|SFC1|GAP1|PUT4|ATR2	-1.4	glc
GO Molecular Functions	21	GO:0008324	cation transmembrane transporter activity		-3.5	3	4.3	5821	194	129	13	10	2.7	850368|851608|851610|851992|852599|852601|853207|853912|854530|854916|854959|855023|855322	ADY2|ENA5|ENA1|ATO3|PHO89|MAL31|MAL11|GAP1|PUT4|PHO84|PRM6|HXT2|ATR2	-1.4	glc
GO Molecular Functions	21	GO:0015081	sodium ion transmembrane transporter activity		-3.3	17	6.8	5821	8	129	3	2.3	1.3	851608|851610|852599	ENA5|ENA1|PHO89	-1.2	glc
GO Molecular Functions	21	GO:0015291	secondary active transmembrane transporter activity		-3.1	4	4.3	5821	90	129	8	6.2	2.1	852380|852599|852601|853207|853558|854267|854916|855023	AAC3|PHO89|MAL31|MAL11|SFC1|CRC1|PHO84|HXT2	-1.1	glc
GO Molecular Functions	21	GO:0008514	organic anion transmembrane transporter activity		-3.1	4	4.3	5821	90	129	8	6.2	2.1	850368|851992|852380|853158|853558|853912|854530|855451	ADY2|ATO3|AAC3|MPC3|SFC1|GAP1|PUT4|ALP1	-1.1	glc
GO Molecular Functions	21	GO:0003993	acid phosphatase activity		-3.1	15	6.3	5821	9	129	3	2.3	1.3	851299|852390|856625	PHO11|PHO5|PHO12	-1.1	glc
GO Molecular Functions	21	GO:0046943	carboxylic acid transmembrane transporter activity		-3.1	4.5	4.5	5821	70	129	7	5.4	2	850368|851992|853158|853558|853912|854530|855451	ADY2|ATO3|MPC3|SFC1|GAP1|PUT4|ALP1	-1.1	glc
GO Molecular Functions	21	GO:0005342	organic acid transmembrane transporter activity		-3	4.4	4.4	5821	71	129	7	5.4	2	850368|851992|853158|853558|853912|854530|855451	ADY2|ATO3|MPC3|SFC1|GAP1|PUT4|ALP1	-1.1	glc
GO Molecular Functions	21	GO:0015294	solute:cation symporter activity		-2.8	5.8	4.5	5821	39	129	5	3.9	1.7	852599|852601|853207|854916|855023	PHO89|MAL31|MAL11|PHO84|HXT2	-0.92	glc
GO Molecular Functions	21	GO:0016413	O-acetyltransferase activity		-2.7	11	5.4	5821	12	129	3	2.3	1.3	851285|854965|856745	YAT1|CAT2|YAT2	-0.84	glc
GO Molecular Functions	21	GO:0015077	monovalent inorganic cation transmembrane transporter activity		-2.6	3.4	3.7	5821	107	129	8	6.2	2.1	851608|851610|852599|852601|853207|854916|854959|855023	ENA5|ENA1|PHO89|MAL31|MAL11|PHO84|PRM6|HXT2	-0.77	glc
GO Molecular Functions	21	GO:0015293	symporter activity		-2.6	5.1	4.1	5821	44	129	5	3.9	1.7	852599|852601|853207|854916|855023	PHO89|MAL31|MAL11|PHO84|HXT2	-0.74	glc
GO Molecular Functions	21	GO:0022804	active transmembrane transporter activity		-2.5	2.8	3.5	5821	162	129	10	7.8	2.4	851608|851610|852380|852599|852601|853207|853558|854267|854916|855023	ENA5|ENA1|AAC3|PHO89|MAL31|MAL11|SFC1|CRC1|PHO84|HXT2	-0.7	glc
GO Molecular Functions	21	GO:0008519	ammonium transmembrane transporter activity		-2.2	8	4.3	5821	17	129	3	2.3	1.3	850368|851992|855322	ADY2|ATO3|ATR2	-0.51	glc
GO Molecular Functions	21	GO:0070491	repressing transcription factor binding		-2.2	8	4.3	5821	17	129	3	2.3	1.3	852714|855743|856118	SUT1|NRM1|SUT2	-0.51	glc
GO Molecular Functions	21	GO:0008028	monocarboxylic acid transmembrane transporter activity		-2.2	7.5	4.2	5821	18	129	3	2.3	1.3	850368|851992|853158	ADY2|ATO3|MPC3	-0.46	glc
GO Molecular Functions	21	GO:0015295	solute:proton symporter activity		-2.1	5	3.6	5821	36	129	4	3.1	1.5	852601|853207|854916|855023	MAL31|MAL11|PHO84|HXT2	-0.45	glc
GO Molecular Functions	21	GO:0046873	metal ion transmembrane transporter activity		-2.1	4	3.4	5821	57	129	5	3.9	1.7	851608|851610|852599|854916|854959	ENA5|ENA1|PHO89|PHO84|PRM6	-0.45	glc
GO Molecular Functions	21	GO:0003735	structural constituent of ribosome		-26	2.1	11	5821	235	1729	147	8.5	0.67	850359|850397|850509|850590|850592|850682|850695|850716|850737|850750|850764|850864|850882|850969|850994|851035|851045|851052|851058|851082|851104|851122|851160|851162|851169|851325|851336|851344|851419|851422|851427|851476|851477|851478|851484|851498|851575|851589|851636|851694|851990|852026|852058|852061|852082|852111|852185|852191|852206|852254|852319|852337|852379|852479|852487|852489|852686|…	MRPL32|RPS14A|RPL22B|RPL2A|RPL29|RPL8B|RLP24|RPL15A|RPS0B|RPL22A|RPL10|RPS31|RPL37A|RPS28B|RPS30A|RPL38|RPS25B|RPP0|RPL26A|RPS22B|RPS29A|RPL31B|MRPL4|RPS1A|RPL6B|MRPL11|RPL35A|RPL41A|RPL35B|RPL41B|RPP1B|RPS16B|RPL13A|RPP1A|RPL31A|RPS29B|RPL4B|RPS11A|RPS13|MRPL1|RPP2B|RPL12B|RPS17B|RPS18A|RPL27B|RPL37B|RPL32|RPL23A|RPS8A|RPL19B|RPL4A|RPS11B|RPL19A|RPS6B|RPS9B|RPL21A|RPS26A|RPL9A|RPL1B|RPS2|RPL28|R…	-22	gly
GO Molecular Functions	21	GO:0019843	rRNA binding		-12	2.3	7.7	5821	80	1729	55	3.2	0.42	850397|850590|850837|850882|850883|850951|851052|851589|851636|851993|852026|852061|852089|852111|852191|852337|852487|852730|852754|852755|852816|852976|852995|853248|853587|853610|853684|853860|853956|853993|854078|854116|854165|854213|854301|854794|854982|855068|855269|855613|855658|855730|855789|855972|856024|856217|856228|856449|856463|856488|856553|856610|856655|856656|856853	RPS14A|RPL2A|RMP1|RPL37A|EMG1|YEF3|RPP0|RPS11A|RPS13|EFT2|RPL12B|RPS18A|SNM1|RPL37B|RPL23A|RPS11B|RPS9B|RPL9A|RPS2|NAB2|MRH4|RPL11B|NOP7|RPS14B|RPS5|RPS4A|MRPL38|MRT4|RPF2|RPL25|BRX1|NOP12|UTP23|RAT1|EFT1|RPL2B|RPS18B|ERB1|RRP5|NOP15|RPL9B|RLP7|NOG2|RPL5|RPS9A|RPL11A|MRD1|CIC1|SSF1|RPF1|IMP3|RPS4B|POL5|RPL12A|RPL23B	-9.2	gly
GO Molecular Functions	21	GO:0005198	structural molecule activity		-12	1.6	7.4	5821	366	1729	171	9.9	0.72	850359|850397|850504|850509|850590|850592|850682|850695|850716|850737|850750|850764|850864|850882|850891|850909|850969|850994|851024|851035|851045|851052|851058|851082|851104|851122|851160|851162|851169|851183|851325|851336|851344|851419|851422|851427|851476|851477|851478|851484|851498|851575|851589|851636|851694|851804|851934|851957|851990|852026|852058|852061|852082|852111|852185|852191|852199|…	MRPL32|RPS14A|ACT1|RPL22B|RPL2A|RPL29|RPL8B|RLP24|RPL15A|RPS0B|RPL22A|RPL10|RPS31|RPL37A|NCW2|TUB4|RPS28B|RPS30A|CDC3|RPL38|RPS25B|RPP0|RPL26A|RPS22B|RPS29A|RPL31B|MRPL4|RPS1A|RPL6B|PAU4|MRPL11|RPL35A|RPL41A|RPL35B|RPL41B|RPP1B|RPS16B|RPL13A|RPP1A|RPL31A|RPS29B|RPL4B|RPS11A|RPS13|MRPL1|SPR28|SWR1|SPC110|RPP2B|RPL12B|RPS17B|RPS18A|RPL27B|RPL37B|RPL32|RPL23A|NUP170|RPS8A|RPL19B|RPL4A|RPS11B|RPL19A|…	-9.1	gly
GO Molecular Functions	21	GO:0030515	snoRNA binding		-5.6	2.4	5	5821	31	1729	22	1.3	0.27	850820|850894|850919|851319|851407|851499|852060|853029|853335|853419|854487|855118|855269|855591|855611|856255|856436|856449|856489|856553|856603|856687	DIP2|NOP56|UTP13|NHP2|NOP14|TSR1|UTP6|UTP8|UTP10|HCA4|NOP58|UTP15|RRP5|KRE33|DBP2|RRP9|BCD1|CIC1|GAR1|IMP3|UTP9|SNU13	-2.9	gly
GO Molecular Functions	21	GO:0042562	hormone binding		-5.3	3.4	4.9	5821	10	1729	10	0.58	0.18	852415|853106|853169|853395|853465|853805|854068|854529|856195|856579	TEF2|TDH3|ENO1|TDH1|TDH2|FBA1|ADH1|PYK2|TEF1|ENO2	-2.7	gly
GO Molecular Functions	21	GO:1904408	melatonin binding		-5.3	3.4	4.9	5821	10	1729	10	0.58	0.18	852415|853106|853169|853395|853465|853805|854068|854529|856195|856579	TEF2|TDH3|ENO1|TDH1|TDH2|FBA1|ADH1|PYK2|TEF1|ENO2	-2.7	gly
GO Molecular Functions	21	GO:0016875	ligase activity, forming carbon-oxygen bonds		-4.4	2.1	4.3	5821	37	1729	23	1.3	0.28	850522|850643|850749|851587|851607|851861|852202|852418|852606|852986|853081|853097|853181|854056|854339|854732|855474|855943|856000|856160|856196|856412|856413	FRS2|DPS1|FRS1|SES1|KRS1|MSW1|ILS1|GRS1|GUS1|VAS1|MSM1|TYS1|MES1|WRS1|GLN4|THS1|CRS1|CDC60|MSD1|MSF1|GRS2|DED81|YHR020W	-2.1	gly
GO Molecular Functions	21	GO:0004812	aminoacyl-tRNA ligase activity		-4.4	2.1	4.3	5821	37	1729	23	1.3	0.28	850522|850643|850749|851587|851607|851861|852202|852418|852606|852986|853081|853097|853181|854056|854339|854732|855474|855943|856000|856160|856196|856412|856413	FRS2|DPS1|FRS1|SES1|KRS1|MSW1|ILS1|GRS1|GUS1|VAS1|MSM1|TYS1|MES1|WRS1|GLN4|THS1|CRS1|CDC60|MSD1|MSF1|GRS2|DED81|YHR020W	-2.1	gly
GO Molecular Functions	21	GO:0070180	large ribosomal subunit rRNA binding		-4.1	2.7	4.3	5821	15	1729	12	0.69	0.2	851052|852026|852191|852816|852995|853684|853860|855068|855789|856449|856656|856853	RPP0|RPL12B|RPL23A|MRH4|NOP7|MRPL38|MRT4|ERB1|NOG2|CIC1|RPL12A|RPL23B	-1.9	gly
GO Molecular Functions	21	GO:0034511	U3 snoRNA binding		-3.6	2.4	4	5821	18	1729	13	0.75	0.21	850820|850919|851407|851499|852060|853029|853335|853419|855118|855269|856255|856603|856687	DIP2|UTP13|NOP14|TSR1|UTP6|UTP8|UTP10|HCA4|UTP15|RRP5|RRP9|UTP9|SNU13	-1.5	gly
GO Molecular Functions	21	GO:0016874	ligase activity		-3.5	1.5	3.6	5821	105	1729	48	2.8	0.4	850522|850643|850749|850835|850846|850940|851245|851272|851554|851587|851607|851861|852202|852241|852378|852418|852507|852519|852606|852617|852952|852986|853025|853081|853097|853118|853181|853311|853567|854056|854166|854310|854339|854384|854732|855257|855474|855501|855750|855943|856000|856104|856160|856196|856268|856412|856413|856734	FRS2|DPS1|FRS1|DPH6|ACS2|LIP2|ACS1|ADE1|APC11|SES1|KRS1|MSW1|ILS1|URA7|MIS1|GRS1|DUR1,2|PYC2|GUS1|ADE5,7|ADE6|VAS1|ASN2|MSM1|TYS1|ADE3|MES1|URA2|URA8|WRS1|DNL4|LSC1|GLN4|NPT1|THS1|GUA1|CRS1|ADE12|ACC1|CDC60|MSD1|ULA1|MSF1|GRS2|ASN1|DED81|YHR020W|FAA2	-1.4	gly
GO Molecular Functions	21	GO:0008443	phosphofructokinase activity		-3.2	3.4	3.8	5821	6	1729	6	0.35	0.14	851059|853155|853286|853984|854699|855245	YLR345W|PFK1|FBP26|PFK27|PFK26|PFK2	-1.1	gly
GO Molecular Functions	21	GO:0003729	mRNA binding		-3.1	1.3	3.3	5821	208	1729	83	4.8	0.51	850320|850397|850422|850591|850872|850894|850982|851117|851152|851266|851302|851336|851394|851419|851584|851607|851632|851729|851733|852107|852116|852127|852248|852364|852371|852427|852440|852513|852540|852606|852686|852697|852755|852757|852945|852995|853064|853071|853097|853137|853196|853248|853365|853587|853682|853855|854213|854258|854309|854339|854373|854379|854381|854487|854568|854646|854673|…	SRO9|RPS14A|PWP2|RRT5|CBF5|NOP56|DBP9|DUS3|IMD3|RFA1|WHI4|RPL35A|DHH1|RPL35B|FAL1|KRS1|MAK21|CTH1|CPR1|PUF6|PSP1|SLF1|HEK2|HSP26|RPG1|SHE3|SUP45|NGR1|YBR238C|GUS1|RPS26A|MPT5|NAB2|PRP43|YGR054W|NOP7|NSR1|TIF4631|TYS1|PET54|SCW4|RPS14B|SCP160|RPS5|EBP2|URB1|RAT1|TMA46|ARP8|GLN4|BFR1|DED1|NOC2|NOP58|PHR1|POT1|RPL16A|IMD4|STO1|PFK2|RRP5|NIP1|GIS2|NRD1|LAP3|MER1|WHI3|DBP2|RPL16B|PUB1|RLP7|NEW1|PUS1|M…	-1.1	gly
GO Molecular Functions	21	GO:0016866	intramolecular transferase activity		-3	2	3.4	5821	29	1729	17	0.98	0.24	850872|851525|851541|853079|853705|853730|854098|854417|854758|855400|855424|855889|856173|856439|856440|856652|856791	CBF5|PUS9|GPM2|PUS6|GPM1|PMU1|GPM3|PUS7|GPP1|PHA2|PUS4|PUS1|ARO7|DOG2|DOG1|PCM1|GPP2	-1	gly
GO Molecular Functions	21	GO:0019200	carbohydrate kinase activity		-2.9	2.3	3.4	5821	16	1729	11	0.64	0.19	850614|851059|851572|852128|852639|853108|853155|853286|853984|854699|855245	HXK1|YLR345W|GAL3|EMI2|HXK2|XKS1|PFK1|FBP26|PFK27|PFK26|PFK2	-0.94	gly
GO Molecular Functions	21	GO:0001054	RNA polymerase I activity		-2.8	2.4	3.4	5821	14	1729	10	0.58	0.18	852451|853293|853526|854518|854519|855473|855609|856119|856226|856317	RPB5|RPA34|RPA12|RPA43|RPA190|RPA49|RPC19|RPA135|RPC40|RPO26	-0.92	gly
GO Molecular Functions	21	GO:0005342	organic acid transmembrane transporter activity		-2.7	1.6	3.1	5821	71	1729	33	1.9	0.33	850290|850333|850368|850394|850665|850671|851063|851317|851439|851616|852361|852429|852444|852946|853104|853158|853558|853663|853912|854061|854397|854530|854721|855050|855622|855660|855736|855854|855863|856049|856567|856646|856855	VBA3|AGP1|ADY2|FEN2|MMP1|YCT1|DIC1|UGA4|HEM25|BAP3|TAT1|AGP2|RTC2|MUP1|HIP1|MPC3|SFC1|JEN1|GAP1|YPQ1|ODC2|PUT4|AVT7|RCH1|AVT4|AQR1|ATO2|SAM3|DIP5|PDR12|MPC2|CAN1|AVT6	-0.84	gly
GO Molecular Functions	21	GO:0046943	carboxylic acid transmembrane transporter activity		-2.5	1.5	2.9	5821	70	1729	32	1.9	0.32	850290|850333|850368|850394|850665|850671|851063|851317|851439|851616|852361|852429|852444|852946|853104|853158|853558|853663|853912|854061|854397|854530|854721|855050|855622|855660|855736|855854|855863|856567|856646|856855	VBA3|AGP1|ADY2|FEN2|MMP1|YCT1|DIC1|UGA4|HEM25|BAP3|TAT1|AGP2|RTC2|MUP1|HIP1|MPC3|SFC1|JEN1|GAP1|YPQ1|ODC2|PUT4|AVT7|RCH1|AVT4|AQR1|ATO2|SAM3|DIP5|MPC2|CAN1|AVT6	-0.69	gly
GO Molecular Functions	21	GO:0005506	iron ion binding		-2.5	2	3.1	5821	24	1729	14	0.81	0.22	850745|851551|851665|851891|851955|852951|853047|853482|853560|854401|855029|855315|855968|856398	ERG3|GRX6|RLI1|SUR2|TRR1|ERG25|THI4|BNA1|JJJ3|ISU2|ERG5|SCS7|ISU1|ERG11	-0.69	gly
GO Molecular Functions	21	GO:0050308	sugar-phosphatase activity		-2.4	2.9	3.2	5821	7	1729	6	0.35	0.14	851059|852092|853286|853984|856439|856440	YLR345W|PHO8|FBP26|PFK27|DOG2|DOG1	-0.66	gly
GO Molecular Functions	21	GO:0019203	carbohydrate phosphatase activity		-2.4	2.4	3.1	5821	11	1729	8	0.46	0.16	851059|852092|853286|853984|854872|855303|856439|856440	YLR345W|PHO8|FBP26|PFK27|TSL1|TPS3|DOG2|DOG1	-0.62	gly
GO Molecular Functions	21	GO:0016853	isomerase activity		-2.4	1.5	2.8	5821	82	1729	36	2.1	0.34	850314|850872|850990|851170|851525|851541|851620|851733|851898|852131|852495|853079|853288|853705|853730|853878|854098|854262|854352|854417|854462|854758|854848|854897|855242|855400|855424|855808|855889|856173|856439|856440|856617|856652|856673|856791	PDI1|CBF5|ECI1|FPR4|PUS9|GPM2|TPI1|CPR1|CPR5|FPR2|PGI1|PUS6|INO1|GPM1|PMU1|FOX2|GPM3|RKI1|DCI1|PUS7|MPD1|GPP1|DCG1|CPR3|ERG2|PHA2|PUS4|YNR071C|PUS1|ARO7|DOG2|DOG1|YHR210C|PCM1|UTR4|GPP2	-0.61	gly
GO Molecular Functions	21	GO:0015171	amino acid transmembrane transporter activity		-2.4	1.7	2.9	5821	42	1729	21	1.2	0.26	850290|850333|850665|850671|851317|851439|851616|852361|852429|852444|852946|853104|853912|854061|854530|854721|855622|855854|855863|856646|856855	VBA3|AGP1|MMP1|YCT1|UGA4|HEM25|BAP3|TAT1|AGP2|RTC2|MUP1|HIP1|GAP1|YPQ1|PUT4|AVT7|AVT4|SAM3|DIP5|CAN1|AVT6	-0.6	gly
GO Molecular Functions	21	GO:0140101	catalytic activity, acting on a tRNA		-2.3	1.4	2.8	5821	102	1729	43	2.5	0.37	850522|850643|850749|851117|851307|851525|851587|851607|851743|851861|852089|852202|852223|852257|852353|852418|852606|852986|853079|853081|853097|853181|853930|853996|854056|854060|854339|854414|854417|854732|854994|855424|855474|855500|855663|855943|856000|856160|856196|856412|856413|856459|856596	FRS2|DPS1|FRS1|DUS3|DTD1|PUS9|SES1|KRS1|TRM82|MSW1|SNM1|ILS1|PTH2|NCL1|TRM7|GRS1|GUS1|VAS1|PUS6|MSM1|TYS1|MES1|TRM2|TRM11|WRS1|TRM10|GLN4|ABP140|PUS7|THS1|TRM9|PUS4|CRS1|POP1|GCD10|CDC60|MSD1|MSF1|GRS2|DED81|YHR020W|RPP1|PTH1	-0.58	gly
GO Molecular Functions	21	GO:0016684	oxidoreductase activity, acting on peroxide as acceptor		-2.2	2.1	2.9	5821	16	1729	10	0.58	0.18	850799|851843|852064|852215|852546|852979|853575|853842|853940|854980	AHP1|CTA1|TSA2|PRX1|GPX2|CTT1|PXP2|GPX1|CCP1|TSA1	-0.46	gly
GO Molecular Functions	21	GO:0031625	ubiquitin protein ligase binding		-2.2	1.8	2.8	5821	28	1729	15	0.87	0.22	850578|850620|850864|851631|852138|852173|852376|852468|852886|853290|853361|853891|853969|854500|854658	ROG3|UBI4|RPS31|UBC5|SNA2|ECM21|UBC4|NPL4|CUL3|SNA3|ALY2|ALY1|RPL40B|LDB19|RPL40A	-0.46	gly
GO Molecular Functions	21	GO:0015175	neutral amino acid transmembrane transporter activity		-2.1	2.2	2.8	5821	14	1729	9	0.52	0.17	850333|850671|851439|852946|853912|854530|854721|855622|856855	AGP1|YCT1|HEM25|MUP1|GAP1|PUT4|AVT7|AVT4|AVT6	-0.45	gly
GO Molecular Functions	21	GO:0042802	identical protein binding		-2.1	2.2	2.8	5821	14	1729	9	0.52	0.17	850686|851158|851539|852241|853155|853567|854095|854407|855245	DNM1|CAR2|GPD1|URA7|PFK1|URA8|GPD2|MGE1|PFK2	-0.45	gly
GO Molecular Functions	21	GO:0008135	translation factor activity, RNA binding		-2.1	1.5	2.6	5821	57	1729	26	1.5	0.29	850889|850951|851260|851665|851993|852371|852415|852440|852945|853071|853463|853506|853781|853896|853933|854301|854379|854543|855177|855302|855357|855875|855984|856195|856292|856433	HCR1|YEF3|EFB1|RLI1|EFT2|RPG1|TEF2|SUP45|YGR054W|TIF4631|SUI2|ANB1|TEF4|GCN3|TIF1|EFT1|DED1|PRT1|TIF34|TIF11|NIP1|NEW1|DBP1|TEF1|TIF3|RRF1	-0.45	gly
GO Molecular Functions	21	GO:0003873	6-phosphofructo-2-kinase activity		-2.1	3.4	3.1	5821	4	1729	4	0.23	0.12	851059|853286|853984|854699	YLR345W|FBP26|PFK27|PFK26	-0.45	gly
GO Molecular Functions	21	GO:0008801	beta-phosphoglucomutase activity		-2.1	3.4	3.1	5821	4	1729	4	0.23	0.12	854758|856439|856440|856791	GPP1|DOG2|DOG1|GPP2	-0.45	gly
GO Molecular Functions	21	GO:0019901	protein kinase binding		-2.1	1.7	2.7	5821	36	1729	18	1	0.24	851363|851375|851561|852032|852664|852743|852824|853929|854161|854387|854761|855143|855543|855548|855634|856162|856551|856861	YPD1|PCL9|MCD1|SIP1|SIP2|PCL10|SDS23|RHO4|PHO80|STE4|PCL7|ASC1|RPS3|MDG1|RHO2|ATG11|CRP1|DSE1	-0.45	gly
GO Molecular Functions	21	GO:0000049	tRNA binding		-2.1	1.6	2.6	5821	44	1729	21	1.2	0.26	850522|850636|851307|851509|851587|851607|852202|852257|852755|852773|852945|853029|853463|853630|853996|854060|854994|855591|855603|856019|856160	FRS2|SSA2|DTD1|LHP1|SES1|KRS1|ILS1|NCL1|NAB2|ARC1|YGR054W|UTP8|SUI2|LOS1|TRM11|TRM10|TRM9|KRE33|NCS2|ELP3|MSF1	-0.43	gly
GO Molecular Functions	21	GO:0042134	rRNA primary transcript binding		-2.1	2.2	2.8	5821	12	1729	8	0.46	0.16	850837|852089|854078|855269|855730|856228|856488|856655	RMP1|SNM1|BRX1|RRP5|RLP7|MRD1|RPF1|POL5	-0.43	gly

## Sheet: CC
Category	CategoryID	GO	Description	PARENT_GO	LogP	Enrichment	Z-score	#TotalGeneInLibrary	#GeneInGO	#GeneInHitList	#GeneInGOAndHitList	%InGO	STDV %InGO	GeneID	Hits	Log(q-value)	GeneList
GO Cellular Components	20	GO:0005618	cell wall		-8.2	5.6	8.2	5821	138	129	17	13	3	850451|851299|851722|852155|852328|852390|852851|853395|853460|853615|854011|854389|854836|855416|855780|855940|856625	FIG2|PHO11|MKC7|PAU10|FIG1|PHO5|AGA2|TDH1|SAG1|DAN1|ZPS1|SPR2|FLO11|TOS6|AGA1|SVS1|PHO12	-6.4	glc
GO Cellular Components	20	GO:0030312	external encapsulating structure		-8.2	5.6	8.2	5821	138	129	17	13	3	850451|851299|851722|852155|852328|852390|852851|853395|853460|853615|854011|854389|854836|855416|855780|855940|856625	FIG2|PHO11|MKC7|PAU10|FIG1|PHO5|AGA2|TDH1|SAG1|DAN1|ZPS1|SPR2|FLO11|TOS6|AGA1|SVS1|PHO12	-6.4	glc
GO Cellular Components	20	GO:0009277	fungal-type cell wall		-7.6	5.5	7.8	5821	132	129	16	12	2.9	850451|851299|851722|852155|852328|852390|852851|853395|853460|853615|854011|854389|855416|855780|855940|856625	FIG2|PHO11|MKC7|PAU10|FIG1|PHO5|AGA2|TDH1|SAG1|DAN1|ZPS1|SPR2|TOS6|AGA1|SVS1|PHO12	-5.8	glc
GO Cellular Components	20	GO:0005576	extracellular region		-5.8	5	6.6	5821	117	129	13	10	2.7	850451|851299|851722|852390|853460|853615|854011|854389|854836|855416|855562|855780|856794	FIG2|PHO11|MKC7|PHO5|SAG1|DAN1|ZPS1|SPR2|FLO11|TOS6|YGP1|AGA1|ICL1	-4.1	glc
GO Cellular Components	20	GO:0000786	nucleosome		-4.2	16	7.7	5821	11	129	4	3.1	1.5	852283|852284|852294|855976	HTA2|HTB2|HHF1|HHO1	-2.4	glc
GO Cellular Components	20	GO:0031225	anchored component of membrane		-4	5.5	5.5	5821	66	129	8	6.2	2.1	850451|851722|853460|853615|854389|854836|855416|855780	FIG2|MKC7|SAG1|DAN1|SPR2|FLO11|TOS6|AGA1	-2.3	glc
GO Cellular Components	20	GO:0044815	DNA packaging complex		-3.5	11	6.2	5821	16	129	4	3.1	1.5	852283|852284|852294|855976	HTA2|HTB2|HHF1|HHO1	-1.8	glc
GO Cellular Components	20	GO:0005773	vacuole		-3.5	2.1	3.9	5821	517	129	24	19	3.4	850368|851610|851663|851722|851875|852155|852328|852851|853460|853912|853950|854007|854011|854155|854389|854836|854916|854959|855023|855442|855940|855947|856625|856794	ADY2|ENA1|VTC5|MKC7|PHM6|PAU10|FIG1|AGA2|SAG1|GAP1|YKR075C|ENB1|ZPS1|CSI2|SPR2|FLO11|PHO84|PRM6|HXT2|PRM1|SVS1|PRM4|PHO12|ICL1	-1.8	glc
GO Cellular Components	20	GO:0000322	storage vacuole		-3	2.1	3.6	5821	459	129	21	16	3.3	851610|851663|851722|851875|852155|852328|852851|853460|853912|854007|854011|854155|854389|854836|854916|854959|855023|855442|855940|855947|856625	ENA1|VTC5|MKC7|PHM6|PAU10|FIG1|AGA2|SAG1|GAP1|ENB1|ZPS1|CSI2|SPR2|FLO11|PHO84|PRM6|HXT2|PRM1|SVS1|PRM4|PHO12	-1.4	glc
GO Cellular Components	20	GO:0000324	fungal-type vacuole		-3	2.1	3.6	5821	459	129	21	16	3.3	851610|851663|851722|851875|852155|852328|852851|853460|853912|854007|854011|854155|854389|854836|854916|854959|855023|855442|855940|855947|856625	ENA1|VTC5|MKC7|PHM6|PAU10|FIG1|AGA2|SAG1|GAP1|ENB1|ZPS1|CSI2|SPR2|FLO11|PHO84|PRM6|HXT2|PRM1|SVS1|PRM4|PHO12	-1.4	glc
GO Cellular Components	20	GO:0000323	lytic vacuole		-3	2.1	3.6	5821	460	129	21	16	3.3	851610|851663|851722|851875|852155|852328|852851|853460|853912|854007|854011|854155|854389|854836|854916|854959|855023|855442|855940|855947|856625	ENA1|VTC5|MKC7|PHM6|PAU10|FIG1|AGA2|SAG1|GAP1|ENB1|ZPS1|CSI2|SPR2|FLO11|PHO84|PRM6|HXT2|PRM1|SVS1|PRM4|PHO12	-1.4	glc
GO Cellular Components	20	GO:0032993	protein-DNA complex		-2.6	4.4	4	5821	62	129	6	4.7	1.9	850793|851266|852283|852284|852294|855976	CDC45|RFA1|HTA2|HTB2|HHF1|HHO1	-1.1	glc
GO Cellular Components	20	GO:0005657	replication fork		-2.6	4.4	4	5821	62	129	6	4.7	1.9	850793|851266|852283|852284|852294|852385	CDC45|RFA1|HTA2|HTB2|HHF1|POL30	-1.1	glc
GO Cellular Components	20	GO:0031298	replication fork protection complex		-2.6	6.7	4.5	5821	27	129	4	3.1	1.5	850793|852283|852284|852294	CDC45|HTA2|HTB2|HHF1	-1.1	glc
GO Cellular Components	20	GO:0043596	nuclear replication fork		-2.4	4.8	3.9	5821	47	129	5	3.9	1.7	850793|851266|852283|852284|852294	CDC45|RFA1|HTA2|HTB2|HHF1	-1	glc
GO Cellular Components	20	GO:0005886	plasma membrane		-2.1	1.7	2.7	5821	549	129	21	16	3.3	850368|850385|850747|851207|851608|851610|851722|851992|852343|852599|853395|853912|854007|854530|854836|854916|854959|855023|855149|855322|855442	ADY2|HSP30|SHM2|DRS2|ENA5|ENA1|MKC7|ATO3|YRO2|PHO89|TDH1|GAP1|ENB1|PUT4|FLO11|PHO84|PRM6|HXT2|ADE17|ATR2|PRM1	-0.68	glc
GO Cellular Components	20	GO:0022626	cytosolic ribosome		-50	2.9	16	5821	166	1729	141	8.2	0.66	850397|850509|850590|850592|850682|850695|850716|850737|850750|850764|850864|850882|850951|850969|850994|851035|851045|851052|851058|851082|851104|851122|851162|851169|851336|851344|851419|851422|851427|851476|851477|851478|851484|851498|851575|851589|851636|851990|852026|852058|852061|852082|852111|852185|852191|852206|852254|852319|852337|852379|852479|852487|852489|852686|852730|852742|852754|…	RPS14A|RPL22B|RPL2A|RPL29|RPL8B|RLP24|RPL15A|RPS0B|RPL22A|RPL10|RPS31|RPL37A|YEF3|RPS28B|RPS30A|RPL38|RPS25B|RPP0|RPL26A|RPS22B|RPS29A|RPL31B|RPS1A|RPL6B|RPL35A|RPL41A|RPL35B|RPL41B|RPP1B|RPS16B|RPL13A|RPP1A|RPL31A|RPS29B|RPL4B|RPS11A|RPS13|RPP2B|RPL12B|RPS17B|RPS18A|RPL27B|RPL37B|RPL32|RPL23A|RPS8A|RPL19B|RPL4A|RPS11B|RPL19A|RPS6B|RPS9B|RPL21A|RPS26A|RPL9A|RPL1B|RPS2|RPL28|RPL7A|RPL24A|RPL30|RPS…	-47	gly
GO Cellular Components	20	GO:0044445	cytosolic part		-31	2.2	12	5821	237	1729	156	9	0.69	850397|850509|850541|850590|850592|850613|850633|850682|850695|850716|850737|850750|850764|850864|850882|850951|850969|850994|851035|851045|851052|851058|851082|851104|851122|851162|851169|851336|851344|851419|851422|851427|851476|851477|851478|851484|851498|851575|851589|851636|851990|852026|852058|852061|852082|852111|852185|852191|852206|852254|852319|852337|852379|852479|852487|852489|852686|…	RPS14A|RPL22B|BLM10|RPL2A|RPL29|RPN12|HSP104|RPL8B|RLP24|RPL15A|RPS0B|RPL22A|RPL10|RPS31|RPL37A|YEF3|RPS28B|RPS30A|RPL38|RPS25B|RPP0|RPL26A|RPS22B|RPS29A|RPL31B|RPS1A|RPL6B|RPL35A|RPL41A|RPL35B|RPL41B|RPP1B|RPS16B|RPL13A|RPP1A|RPL31A|RPS29B|RPL4B|RPS11A|RPS13|RPP2B|RPL12B|RPS17B|RPS18A|RPL27B|RPL37B|RPL32|RPL23A|RPS8A|RPL19B|RPL4A|RPS11B|RPL19A|RPS6B|RPS9B|RPL21A|RPS26A|RPL9A|RPL1B|RPS2|RPL28|RPL…	-28	gly
GO Cellular Components	20	GO:0022625	cytosolic large ribosomal subunit		-30	2.9	12	5821	95	1729	82	4.7	0.51	850509|850590|850592|850682|850695|850716|850750|850764|850882|851035|851052|851058|851122|851169|851336|851344|851419|851422|851427|851477|851478|851484|851575|851990|852026|852082|852111|852185|852191|852254|852319|852379|852489|852730|852742|852775|852804|852852|852853|852922|852976|853051|853250|853262|853557|853674|853864|853969|853993|854029|854118|854229|854409|854489|854658|854673|854759|…	RPL22B|RPL2A|RPL29|RPL8B|RLP24|RPL15A|RPL22A|RPL10|RPL37A|RPL38|RPP0|RPL26A|RPL31B|RPL6B|RPL35A|RPL41A|RPL35B|RPL41B|RPP1B|RPL13A|RPP1A|RPL31A|RPL4B|RPP2B|RPL12B|RPL27B|RPL37B|RPL32|RPL23A|RPL19B|RPL4A|RPL19A|RPL21A|RPL9A|RPL1B|RPL28|RPL7A|RPL24A|RPL30|RPL26B|RPL11B|RPL24B|RPL39|RPL17B|RPL43B|RPL17A|RPL14A|RPL40B|RPL25|RPL18A|RPP2A|RPL3|RPL33B|RPL20B|RPL40A|RPL16A|RPL34B|RPL2B|RPL6A|RPL13B|RPL36A…	-28	gly
GO Cellular Components	20	GO:0030684	preribosome		-27	2.3	11	5821	168	1729	117	6.8	0.6	850298|850304|850397|850422|850625|850652|850689|850695|850763|850796|850820|850872|850882|850883|850894|850919|851052|851125|851162|851208|851240|851336|851407|851419|851499|851530|851548|851584|851589|851632|851636|851656|851660|851678|851893|851924|852007|852060|852082|852107|852111|852206|852253|852337|852479|852487|852704|852754|852757|852802|852854|852972|852982|852995|853029|853048|853128|…	KRR1|SPB1|RPS14A|PWP2|RIX7|DRS1|CMS1|RLP24|BUD20|REA1|DIP2|CBF5|RPL37A|EMG1|NOP56|UTP13|RPP0|UTP21|RPS1A|MAK16|ECM1|RPL35A|NOP14|RPL35B|TSR1|DBP10|NOP1|FAL1|RPS11A|MAK21|RPS13|RRP8|RRP1|ARX1|BFR2|UTP4|UTP5|UTP6|RPL27B|PUF6|RPL37B|RPS8A|YBL028C|RPS11B|RPS6B|RPS9B|ROK1|RPS2|PRP43|DBP3|CGR1|SLX9|UTP22|NOP7|UTP8|ENP2|RPS0A|RPS14B|RPL17B|UTP10|HCA4|RPS5|RPS4A|RPL17A|EBP2|LTV1|MRT4|RPF2|RPL25|BRX1|NOP1…	-24	gly
GO Cellular Components	20	GO:0044391	ribosomal subunit		-25	2.1	11	5821	244	1729	150	8.7	0.68	850359|850397|850509|850590|850592|850682|850695|850716|850737|850750|850764|850864|850882|850969|850994|851035|851045|851052|851058|851082|851104|851122|851160|851162|851169|851325|851336|851344|851419|851422|851427|851476|851477|851478|851484|851498|851575|851589|851636|851694|851990|852026|852058|852061|852082|852107|852111|852185|852191|852206|852254|852319|852337|852379|852479|852487|852489|…	MRPL32|RPS14A|RPL22B|RPL2A|RPL29|RPL8B|RLP24|RPL15A|RPS0B|RPL22A|RPL10|RPS31|RPL37A|RPS28B|RPS30A|RPL38|RPS25B|RPP0|RPL26A|RPS22B|RPS29A|RPL31B|MRPL4|RPS1A|RPL6B|MRPL11|RPL35A|RPL41A|RPL35B|RPL41B|RPP1B|RPS16B|RPL13A|RPP1A|RPL31A|RPS29B|RPL4B|RPS11A|RPS13|MRPL1|RPP2B|RPL12B|RPS17B|RPS18A|RPL27B|PUF6|RPL37B|RPL32|RPL23A|RPS8A|RPL19B|RPL4A|RPS11B|RPL19A|RPS6B|RPS9B|RPL21A|RPS26A|RPL9A|RPL1B|RPS2|RP…	-23	gly
GO Cellular Components	20	GO:0005840	ribosome		-23	2	11	5821	267	1729	157	9.1	0.69	850359|850397|850509|850590|850592|850682|850695|850716|850737|850750|850764|850864|850882|850951|850969|850994|851035|851045|851052|851058|851082|851104|851122|851160|851162|851169|851325|851336|851344|851419|851422|851427|851476|851477|851478|851484|851498|851575|851589|851636|851694|851990|852026|852058|852061|852082|852107|852111|852185|852191|852206|852254|852319|852337|852379|852479|852487|…	MRPL32|RPS14A|RPL22B|RPL2A|RPL29|RPL8B|RLP24|RPL15A|RPS0B|RPL22A|RPL10|RPS31|RPL37A|YEF3|RPS28B|RPS30A|RPL38|RPS25B|RPP0|RPL26A|RPS22B|RPS29A|RPL31B|MRPL4|RPS1A|RPL6B|MRPL11|RPL35A|RPL41A|RPL35B|RPL41B|RPP1B|RPS16B|RPL13A|RPP1A|RPL31A|RPS29B|RPL4B|RPS11A|RPS13|MRPL1|RPP2B|RPL12B|RPS17B|RPS18A|RPL27B|PUF6|RPL37B|RPL32|RPL23A|RPS8A|RPL19B|RPL4A|RPS11B|RPL19A|RPS6B|RPS9B|RPL21A|RPS26A|RPL9A|RPL1B|RP…	-21	gly
GO Cellular Components	20	GO:1990904	ribonucleoprotein complex		-23	1.6	10	5821	684	1729	320	19	0.93	850298|850304|850320|850359|850397|850422|850509|850590|850592|850625|850636|850652|850682|850689|850695|850716|850737|850750|850763|850764|850796|850808|850820|850837|850843|850864|850872|850877|850882|850883|850889|850894|850919|850951|850969|850994|851033|851035|851045|851052|851058|851082|851104|851122|851125|851160|851162|851169|851208|851240|851319|851325|851336|851344|851369|851394|851407|…	KRR1|SPB1|SRO9|MRPL32|RPS14A|PWP2|RPL22B|RPL2A|RPL29|RIX7|SSA2|DRS1|RPL8B|CMS1|RLP24|RPL15A|RPS0B|RPL22A|BUD20|RPL10|REA1|CLF1|DIP2|RMP1|STM1|RPS31|CBF5|SAM1|RPL37A|EMG1|HCR1|NOP56|UTP13|YEF3|RPS28B|RPS30A|CWC24|RPL38|RPS25B|RPP0|RPL26A|RPS22B|RPS29A|RPL31B|UTP21|MRPL4|RPS1A|RPL6B|MAK16|ECM1|NHP2|MRPL11|RPL35A|RPL41A|SSB1|DHH1|NOP14|RPO21|RPL35B|RPL41B|RPP1B|RPS16B|RPL13A|RPP1A|RPL31A|RPS29B|TSR1…	-21	gly
GO Cellular Components	20	GO:0022627	cytosolic small ribosomal subunit		-23	3	10	5821	64	1729	57	3.3	0.43	850397|850737|850864|850969|850994|851045|851082|851104|851162|851476|851498|851589|851636|852058|852061|852206|852337|852479|852487|852686|852754|852911|852945|853015|853128|853248|853249|853305|853587|853610|853931|854028|854117|854263|854338|854354|854468|854551|854741|854939|854982|854984|855143|855174|855270|855414|855543|855628|856015|856024|856250|856371|856415|856610|856805|856839|856868	RPS14A|RPS0B|RPS31|RPS28B|RPS30A|RPS25B|RPS22B|RPS29A|RPS1A|RPS16B|RPS29B|RPS11A|RPS13|RPS17B|RPS18A|RPS8A|RPS11B|RPS6B|RPS9B|RPS26A|RPS2|RPS25A|YGR054W|RPS23A|RPS0A|RPS14B|RPS22A|RPS21B|RPS5|RPS4A|RPS21A|RPS19A|RPS15|RPS7A|RPS28A|RPS30B|RPS10A|RPS12|RPS24B|RPS1B|RPS18B|RPS17A|ASC1|RPS16A|RPS10B|RPS19B|RPS3|RPS7B|RPS6A|RPS9A|RPS23B|RPS20|RPS27B|RPS4B|RPS24A|RPS8B|RPS26B	-20	gly
GO Cellular Components	20	GO:0015934	large ribosomal subunit		-17	2.1	9	5821	143	1729	91	5.3	0.54	850359|850509|850590|850592|850682|850695|850716|850750|850764|850882|851035|851052|851058|851122|851160|851169|851325|851336|851344|851419|851422|851427|851477|851478|851484|851575|851694|851990|852026|852082|852107|852111|852185|852191|852254|852319|852379|852489|852730|852742|852775|852804|852811|852852|852853|852922|852967|852976|853051|853250|853262|853557|853674|853684|853864|853875|853969|…	MRPL32|RPL22B|RPL2A|RPL29|RPL8B|RLP24|RPL15A|RPL22A|RPL10|RPL37A|RPL38|RPP0|RPL26A|RPL31B|MRPL4|RPL6B|MRPL11|RPL35A|RPL41A|RPL35B|RPL41B|RPP1B|RPL13A|RPP1A|RPL31A|RPL4B|MRPL1|RPP2B|RPL12B|RPL27B|PUF6|RPL37B|RPL32|RPL23A|RPL19B|RPL4A|RPL19A|RPL21A|RPL9A|RPL1B|RPL28|RPL7A|MNP1|RPL24A|RPL30|RPL26B|MRPL25|RPL11B|RPL24B|RPL39|RPL17B|RPL43B|RPL17A|MRPL38|RPL14A|MRPL13|RPL40B|RPL25|RPL18A|RPP2A|RPL3|RPL…	-15	gly
GO Cellular Components	20	GO:0030686	90S preribosome		-15	2.4	8.4	5821	88	1729	62	3.6	0.45	850298|850397|850422|850689|850820|850872|850883|850894|850919|851052|851125|851162|851407|851499|851548|851589|851632|851636|851656|851893|851924|852060|852206|852337|852487|852704|852757|852972|852982|852995|853029|853048|853128|853335|853587|853610|854152|854204|854263|854381|854446|854461|854487|854939|855068|855118|855158|855174|855269|855335|855543|855591|856015|856024|856095|856228|856255|…	KRR1|RPS14A|PWP2|CMS1|DIP2|CBF5|EMG1|NOP56|UTP13|RPP0|UTP21|RPS1A|NOP14|TSR1|NOP1|RPS11A|MAK21|RPS13|RRP8|BFR2|UTP4|UTP6|RPS8A|RPS11B|RPS9B|ROK1|PRP43|SLX9|UTP22|NOP7|UTP8|ENP2|RPS0A|UTP10|RPS5|RPS4A|RCL1|CKB2|RPS7A|NOC2|YTM1|RRP36|NOP58|RPS1B|ERB1|UTP15|ECM16|RPS16A|RRP5|HAS1|RPS3|KRE33|RPS6A|RPS9A|RRP12|MRD1|RRP9|NOC4|IMP3|UTP9|RPS4B|RPS8B	-13	gly
GO Cellular Components	20	GO:0030687	preribosome, large subunit precursor		-12	2.5	7.7	5821	62	1729	46	2.7	0.39	850304|850625|850652|850695|850763|850796|850882|851208|851240|851336|851419|851530|851632|851660|851678|852082|852107|852111|852253|852802|852854|852995|853262|853674|853682|853860|853956|853993|854078|854381|854446|855068|855335|855613|855664|855730|855774|855789|855890|856012|856449|856463|856488|856723|856784|856863	SPB1|RIX7|DRS1|RLP24|BUD20|REA1|RPL37A|MAK16|ECM1|RPL35A|RPL35B|DBP10|MAK21|RRP1|ARX1|RPL27B|PUF6|RPL37B|YBL028C|DBP3|CGR1|NOP7|RPL17B|RPL17A|EBP2|MRT4|RPF2|RPL25|BRX1|NOC2|YTM1|ERB1|HAS1|NOP15|NOP2|RLP7|DBP6|NOG2|NIP7|NOG1|CIC1|SSF1|RPF1|NUG1|RPL34A|NSA2	-10	gly
GO Cellular Components	20	GO:0005730	nucleolus		-11	1.6	6.9	5821	293	1729	140	8.1	0.66	850298|850304|850375|850397|850422|850435|850449|850625|850652|850695|850796|850820|850837|850846|850872|850883|850893|850894|850919|850982|851049|851125|851170|851208|851240|851319|851407|851499|851509|851530|851548|851584|851632|851636|851656|851660|851678|851893|851924|852007|852060|852089|852107|852253|852257|852451|852479|852487|852704|852754|852802|852854|852972|852982|852987|852995|853029|…	KRR1|SPB1|YCR016W|RPS14A|PWP2|RSA4|YCR087C-A|RIX7|DRS1|RLP24|REA1|DIP2|RMP1|ACS2|CBF5|EMG1|PWP1|NOP56|UTP13|DBP9|SGD1|UTP21|FPR4|MAK16|ECM1|NHP2|NOP14|TSR1|LHP1|DBP10|NOP1|FAL1|MAK21|RPS13|RRP8|RRP1|ARX1|BFR2|UTP4|UTP5|UTP6|SNM1|PUF6|YBL028C|NCL1|RPB5|RPS6B|RPS9B|ROK1|RPS2|DBP3|CGR1|SLX9|UTP22|RRP46|NOP7|UTP8|ENP2|MTR3|NSR1|SKI6|SDA1|PXR1|YGR283C|ZUO1|RPS14B|RPA34|UTP10|HCA4|URB2|RPA12|EBP2|CTK1|…	-8.8	gly
GO Cellular Components	20	GO:0032040	small-subunit processome		-10	2.5	7	5821	53	1729	39	2.3	0.36	850298|850397|850422|850820|850883|850894|850919|851125|851407|851548|851893|851924|852007|852060|852479|852487|852754|852982|853029|853048|853248|853335|853419|854165|854263|854487|854881|855118|855158|855269|855628|856015|856024|856255|856267|856553|856603|856687|856864	KRR1|RPS14A|PWP2|DIP2|EMG1|NOP56|UTP13|UTP21|NOP14|NOP1|BFR2|UTP4|UTP5|UTP6|RPS6B|RPS9B|RPS2|UTP22|UTP8|ENP2|RPS14B|UTP10|HCA4|UTP23|RPS7A|NOP58|UTP14|UTP15|ECM16|RRP5|RPS7B|RPS6A|RPS9A|RRP9|NOC4|IMP3|UTP9|SNU13|LCP5	-8.4	gly
GO Cellular Components	20	GO:0015935	small ribosomal subunit		-8.9	2	6.4	5821	101	1729	59	3.4	0.44	850397|850737|850864|850969|850994|851045|851082|851104|851162|851476|851498|851589|851636|852058|852061|852206|852337|852479|852487|852686|852754|852911|852945|852975|853015|853128|853248|853249|853305|853587|853610|853931|854028|854117|854263|854338|854354|854468|854551|854715|854741|854939|854982|854984|855143|855174|855270|855414|855543|855628|856015|856024|856250|856371|856415|856610|856805|…	RPS14A|RPS0B|RPS31|RPS28B|RPS30A|RPS25B|RPS22B|RPS29A|RPS1A|RPS16B|RPS29B|RPS11A|RPS13|RPS17B|RPS18A|RPS8A|RPS11B|RPS6B|RPS9B|RPS26A|RPS2|RPS25A|YGR054W|MRP13|RPS23A|RPS0A|RPS14B|RPS22A|RPS21B|RPS5|RPS4A|RPS21A|RPS19A|RPS15|RPS7A|RPS28A|RPS30B|RPS10A|RPS12|RSM25|RPS24B|RPS1B|RPS18B|RPS17A|ASC1|RPS16A|RPS10B|RPS19B|RPS3|RPS7B|RPS6A|RPS9A|RPS23B|RPS20|RPS27B|RPS4B|RPS24A|RPS8B|RPS26B	-7	gly
GO Cellular Components	20	GO:0044452	nucleolar part		-5.9	1.9	5.1	5821	77	1729	43	2.5	0.37	850422|850820|850872|850894|850919|851125|851319|851548|851924|852007|852060|852089|852451|852982|852995|853029|853293|853335|853526|854204|854446|854470|854487|854518|854519|854964|855068|855118|855312|855473|855500|855609|856119|856226|856255|856317|856449|856459|856489|856553|856603|856655|856687	PWP2|DIP2|CBF5|NOP56|UTP13|UTP21|NHP2|NOP1|UTP4|UTP5|UTP6|SNM1|RPB5|UTP22|NOP7|UTP8|RPA34|UTP10|RPA12|CKB2|YTM1|UAF30|NOP58|RPA43|RPA190|RRN11|ERB1|UTP15|RRN9|RPA49|POP1|RPC19|RPA135|RPC40|RRP9|RPO26|CIC1|RPP1|GAR1|IMP3|UTP9|POL5|SNU13	-4.1	gly
GO Cellular Components	20	GO:0044438	microbody part		-3.6	1.8	3.8	5821	55	1729	29	1.7	0.31	850888|850990|851034|851720|851831|851843|851929|852667|853219|853477|853575|853636|853647|853842|854018|854113|854251|854352|854646|855032|855198|855387|855518|855606|855956|855991|856555|856565|856734	PEX13|ECI1|PEX30|PEX7|PEX5|CTA1|PEX3|POX1|PEX2|TES1|PXP2|PEX1|PXA2|GPX1|PEX11|PEX15|LPX1|DCI1|POT1|PEX9|INP2|PEX6|SPS19|MLS1|PXA1|PEX25|PEX28|PEX18|FAA2	-1.9	gly
GO Cellular Components	20	GO:0044439	peroxisomal part		-3.6	1.8	3.8	5821	55	1729	29	1.7	0.31	850888|850990|851034|851720|851831|851843|851929|852667|853219|853477|853575|853636|853647|853842|854018|854113|854251|854352|854646|855032|855198|855387|855518|855606|855956|855991|856555|856565|856734	PEX13|ECI1|PEX30|PEX7|PEX5|CTA1|PEX3|POX1|PEX2|TES1|PXP2|PEX1|PXA2|GPX1|PEX11|PEX15|LPX1|DCI1|POT1|PEX9|INP2|PEX6|SPS19|MLS1|PXA1|PEX25|PEX28|PEX18|FAA2	-1.9	gly
GO Cellular Components	20	GO:0005844	polysome		-3	2	3.5	5821	31	1729	18	1	0.24	850320|850636|850843|851369|852127|852969|853202|853365|854373|854980|855155|855466|855511|855512|855875|855998|856070|856461	SRO9|SSA2|STM1|SSB1|SLF1|PAC10|ZUO1|SCP160|BFR1|TSA1|STO1|GIS2|MER1|SSB2|NEW1|SSE1|EGD1|SSZ1	-1.4	gly
GO Cellular Components	20	GO:0031907	microbody lumen		-2.9	2.2	3.4	5821	18	1729	12	0.69	0.2	850990|851720|851843|852667|853477|853575|853842|854251|854352|854646|855518|855606	ECI1|PEX7|CTA1|POX1|TES1|PXP2|GPX1|LPX1|DCI1|POT1|SPS19|MLS1	-1.4	gly
GO Cellular Components	20	GO:0005782	peroxisomal matrix		-2.9	2.2	3.4	5821	18	1729	12	0.69	0.2	850990|851720|851843|852667|853477|853575|853842|854251|854352|854646|855518|855606	ECI1|PEX7|CTA1|POX1|TES1|PXP2|GPX1|LPX1|DCI1|POT1|SPS19|MLS1	-1.4	gly
GO Cellular Components	20	GO:0005736	RNA polymerase I complex		-2.8	2.4	3.4	5821	14	1729	10	0.58	0.18	852451|853293|853526|854518|854519|855473|855609|856119|856226|856317	RPB5|RPA34|RPA12|RPA43|RPA190|RPA49|RPC19|RPA135|RPC40|RPO26	-1.3	gly
GO Cellular Components	20	GO:0005777	peroxisome		-2.6	1.5	3	5821	91	1729	40	2.3	0.36	850361|850620|850686|850888|850990|851034|851539|851720|851831|851843|851929|852667|852979|853219|853477|853575|853636|853647|853842|853878|853971|854018|854113|854251|854352|854646|854965|855032|855198|855350|855387|855518|855606|855723|855956|855991|856324|856555|856565|856734	CIT2|UBI4|DNM1|PEX13|ECI1|PEX30|GPD1|PEX7|PEX5|CTA1|PEX3|POX1|CTT1|PEX2|TES1|PXP2|PEX1|PXA2|GPX1|FOX2|ESL2|PEX11|PEX15|LPX1|DCI1|POT1|CAT2|PEX9|INP2|UBP15|PEX6|SPS19|MLS1|IDP3|PXA1|PEX25|OPT2|PEX28|PEX18|FAA2	-1.1	gly
GO Cellular Components	20	GO:0042579	microbody		-2.6	1.5	3	5821	91	1729	40	2.3	0.36	850361|850620|850686|850888|850990|851034|851539|851720|851831|851843|851929|852667|852979|853219|853477|853575|853636|853647|853842|853878|853971|854018|854113|854251|854352|854646|854965|855032|855198|855350|855387|855518|855606|855723|855956|855991|856324|856555|856565|856734	CIT2|UBI4|DNM1|PEX13|ECI1|PEX30|GPD1|PEX7|PEX5|CTA1|PEX3|POX1|CTT1|PEX2|TES1|PXP2|PEX1|PXA2|GPX1|FOX2|ESL2|PEX11|PEX15|LPX1|DCI1|POT1|CAT2|PEX9|INP2|UBP15|PEX6|SPS19|MLS1|IDP3|PXA1|PEX25|OPT2|PEX28|PEX18|FAA2	-1.1	gly
GO Cellular Components	20	GO:0034455	t-UTP complex		-2.4	2.9	3.2	5821	7	1729	6	0.35	0.14	851924|852007|853029|853335|855118|856603	UTP4|UTP5|UTP8|UTP10|UTP15|UTP9	-1	gly
GO Cellular Components	20	GO:0005852	eukaryotic translation initiation factor 3 complex		-2.4	2.9	3.2	5821	7	1729	6	0.35	0.14	850889|851665|852371|854543|855177|855357	HCR1|RLI1|RPG1|PRT1|TIF34|NIP1	-1	gly
GO Cellular Components	20	GO:0010494	cytoplasmic stress granule		-2.4	1.4	2.9	5821	98	1729	42	2.4	0.37	850320|850877|850889|850951|850994|851394|851415|851587|852127|852146|852169|852364|852371|852440|852513|852606|852773|853071|853097|853128|853463|853654|853781|853809|853933|854038|854379|854543|854844|855177|855302|855357|855466|855512|855524|855716|855849|856292|856482|856521|856846|856924	SRO9|SAM1|HCR1|YEF3|RPS30A|DHH1|RPO21|SES1|SLF1|HSP31|PKC1|HSP26|RPG1|SUP45|NGR1|GUS1|ARC1|TIF4631|TYS1|RPS0A|SUI2|PRS1|TEF4|TMA19|TIF1|MDY2|DED1|PRT1|YVH1|TIF34|TIF11|NIP1|GIS2|SSB2|WHI3|PUB1|HSP32|TIF3|KSP1|LSM12|KAP123|BMH1	-1	gly
GO Cellular Components	20	GO:0005775	vacuolar lumen		-2.3	2.1	2.9	5821	18	1729	11	0.64	0.19	850432|850875|851434|852138|852436|853267|853290|853912|854959|855343|856649	ATG15|TFS1|SNA4|SNA2|ATG42|CPS1|SNA3|GAP1|PRM6|PRC1|PRB1	-0.85	gly
GO Cellular Components	20	GO:0000328	fungal-type vacuole lumen		-2.1	2.2	2.8	5821	14	1729	9	0.52	0.17	850875|851434|852138|852436|853267|853290|853912|855343|856649	TFS1|SNA4|SNA2|ATG42|CPS1|SNA3|GAP1|PRC1|PRB1	-0.72	gly
GO Cellular Components	20	GO:0005776	autophagosome		-2.1	3.4	3.1	5821	4	1729	4	0.23	0.12	851406|852200|852695|855954	ATG9|ATG8|ATG1|ATG5	-0.72	gly
GO Cellular Components	20	GO:0005576	extracellular region		-2	1.4	2.5	5821	117	1729	47	2.7	0.39	850636|850687|850730|850731|850800|850857|850992|851007|851625|851722|851848|852030|852072|852370|852390|852791|852897|852925|853196|853282|853615|853692|853693|853765|854151|854564|854637|854644|854804|854836|855352|855355|855389|855416|855531|855562|855659|855720|855804|855914|855973|856348|856546|856649|856671|856729|856794	SSA2|YLR001C|AFB1|NFG1|CCW12|ASP3-4|CTS1|EXG1|PST1|MKC7|EXG2|HKR1|MFA1|ECM33|PHO5|MF(ALPHA)2|MSB2|ACB1|SCW4|CIS3|DAN1|PIR1|PIR3|CWP2|PLB3|FIT2|CSS1|SUC2|TIR3|FLO11|SCW10|GAS1|EGT2|TOS6|YNL190W|YGP1|SUN4|SPO1|DSE4|MF(ALPHA)1|SPO19|YHL037C|DSE2|PRB1|UTR2|TIR1|ICL1	-0.66	gly
