# Supplementary material for: Cat8 Response to Nutritional Changes and Interaction With Ehrlich Pathway Related Factors
Source: Front Microbiol. 2022 Jun 15;13:898938. doi: 10.3389/fmicb.2022.898938 (PMC9245043; doi:10.3389/fmicb.2022.898938)
Supplement: Supplementary file 4 [file Table_3.XLSX]

## Sheet: 78 genes
S000000065	RFA1	Replication Factor A	A DNA-binding protein involved in DNA replication, repair and recombination as well as maintenance of telomeres; localizes to condensed nuclear chromosome as well as telomeric regions of chromsomes	Subunit of heterotrimeric Replication Protein A (RPA); RPA is a highly conserved single-stranded DNA binding protein involved in DNA replication, repair, and recombination; RPA protects against inappropriate telomere recombination, and upon telomere uncapping, prevents cell proliferation by a checkpoint-independent pathway; role in DNA catenation/decatenation pathway of chromosome disentangling; …	Subunit of heterotrimeric Replication Protein A (RPA)
S000000162	SEF1	Suppressor of Essential Function	Protein whose biological role and cellular location are unknown	Putative transcription factor; has homolog in Kluyveromyces lactis	Putative transcription factor
S000000354	TBS1	ThiaBendazole Sensitive		Protein of unknown function; the authentic, non-tagged protein is detected in highly purified mitochondria in high-throughput studies; associates with rDNA chromatin in vivo; TBS1 has a paralog, HAL9, that arose from the whole genome duplication	Protein of unknown function
S000000870	MOT2	Modulator Of Transcription	Ubiquitin-protein ligase subunit of the CCR4-NOT complex, involved in protein ubiquitination and catabolism, mRNA decapping, and regulation of transcription elongation	Ubiquitin-protein ligase subunit of the CCR4-NOT complex; with Ubc4p, ubiquitinates nascent polypeptide-associated complex subunits and histone demethyase Jhd2p; CCR4-NOT has roles in transcription regulation, mRNA degradation, and post-transcriptional modifications; regulates levels of DNA Polymerase-{alpha} to promote efficient and accurate DNA replication	Ubiquitin-protein ligase subunit of the CCR4-NOT complex
S000000890	DOT6	Disruptor Of Telomeric silencing	Sequence-specific DNA binding protein involved in chromatin silencing, tRNA gene-mediated silencing, and regulation of RNA polymerase II transcription	Protein involved in rRNA and ribosome biogenesis; activated in stochastic pulses of nuclear localization; binds polymerase A and C motif; subunit of the RPD3L histone deacetylase complex; has chromatin specific SANT domain; involved in telomeric gene silencing and filamentation; relative distribution to the nucleus increases upon DNA replication stress	Protein involved in rRNA and ribosome biogenesis
S000000950	SPT15	SuPpressor of Ty insertions	DNA- and chromatin-binding general transcription factor that recruits other transcription factors in preinitiation complex assembly for RNA polymerases II and III, and rDNA transcription by RNA polymerase I; subunit of TFIID and TFIIIB; also involved in the chromosomal incorporation of transposable elements	TATA-binding protein (TBP); general transcription factor that interacts with other factors to form the preinitiation complex at promoters; essential for viability, highly conserved; yeast gene can complement mutations in human homolog TBP	TATA-binding protein (TBP)
S000001012	OPI1	OverProducer of Inositol	Transcription corepressor and phosphatidic acid-binding protein; regulates transcription from RNA polymerase II promoters and negatively regulates phospholipid biosynthesis; involved in the endoplasmic reticulum unfolded protein response; localizes to the endoplasmic reticulum and to various components of the nucleus	Transcriptional regulator of a variety of genes; phosphorylation by protein kinase A stimulates Opi1p function in negative regulation of phospholipid biosynthetic genes; involved in telomere maintenance; null exhibits disrupted mitochondrial metabolism and low cardiolipin content, strongly correlated with overproduction of inositol; binds to phosphatidic acid	Transcriptional regulator of a variety of genes
S000001019	RIM101	Regulator of IME2	Sequence-specific DNA binding transcription factor that regulates transcription by RNA polymerase II involved in meiosis, spore formation, cell wall biosynthesis, and the cellular responses to anoxia and alkaline pH	Cys2His2 zinc-finger transcriptional repressor; involved in alkaline responsive gene repression as part of adaptation to alkaline conditions; involved in cell wall assembly; required for alkaline pH-stimulated haploid invasive growth and sporulation; activated by alkaline-dependent proteolytic processing which results in removal of the C-terminal tail; similar to A. nidulans PacC	Cys2His2 zinc-finger transcriptional repressor
S000001048	STP2	protein with similarity to Stp1p	Sequence-specific DNA binding RNA polymerase II transcription activator	Transcription factor; activated by proteolytic processing in response to signals from the SPS sensor system for external amino acids; activates transcription of amino acid permease genes; STP2 has a paralog, STP1, that arose from the whole genome duplication	Transcription factor
S000001160	ORC6	Origin Recognition Complex		Subunit of the origin recognition complex (ORC); ORC directs DNA replication by binding to replication origins and is also involved in transcriptional silencing; phosphorylated by Cdc28p; mutation in the human Orc6p is linked to Meier-Gorlin syndrome	Subunit of the origin recognition complex (ORC)
S000001189	CRP1	Cruciform DNA-Recognizing Protein		Protein that binds to cruciform DNA structures; CRP1 has a paralog, MDG1, that arose from the whole genome duplication	Protein that binds to cruciform DNA structures
S000001298	CST6	Chromosome STability	Sequence-specific DNA binding RNA polymerase II transcription factor involved in the cellular responses to carbon dioxide and oleic acid	Basic leucine zipper (bZIP) transcription factor from ATF/CREB family involved in stress-responsive regulatory network; mediates transcriptional activation of NCE103 in response to low CO2 levels; proposed to be a regulator of oleate responsive genes; involved in utilization of non-optimal carbon sources and chromosome stability; relocalizes to the cytosol in response to hypoxia; CST6 has a paral…	Basic leucine zipper (bZIP) transcription factor from ATF/CREB family
S000001318	VHR1	VHt1 Regulator	DNA-binding transcription factor involved in regulation of transcription in response to biotin starvation; localizes to both nucleus and cytoplasm	Transcriptional activator; required for the vitamin H-responsive element (VHRE) mediated induction of VHT1 (Vitamin H transporter) and BIO5 (biotin biosynthesis intermediate transporter) in response to low biotin concentrations; VHR1 has a paralog, VHR2, that arose from the whole genome duplication	Transcriptional activator
S000001498	PUT3	Proline UTilization		Transcriptional activator; binds specific gene recruitment sequences and is required for DNA zip code-mediated targeting of genes to nuclear periphery; regulates proline utilization genes, constitutively binds PUT1 and PUT2 promoters as a dimer, undergoes conformational change to form active state; binds other promoters only under activating conditions; differentially phosphorylated in presence o…	Transcriptional activator
S000001521	RGT1	Restores Glucose Transport	DNA-binding transcription factor, acts as both an activator and a repressor; involved in the regulation of glucose metabolism; localizes to the nucleus	Glucose-responsive transcription factor; regulates expression of several glucose transporter (HXT) genes in response to glucose; binds to promoters and acts both as a transcriptional activator and repressor; recruits Tup1p/Cyc8p to target gene promoters; RGT1 has a paralog, EDS1, that arose from the whole genome duplication	Glucose-responsive transcription factor
S000001526	PHD1	PseudoHyphal Determinant		Transcriptional activator that enhances pseudohyphal growth; physically interacts with the Tup1-Cyc8 complex and recruits Tup1p to its targets; regulates expression of FLO11, an adhesin required for pseudohyphal filament formation; similar to StuA, an A. nidulans developmental regulator; potential Cdc28p substrate; PHD1 has a paralog, SOK2, that arose from the whole genome duplication	Transcriptional activator that enhances pseudohyphal growth
S000001532	CSE4	Chromosome SEgregation	Sequence-specific DNA binding protein that interacts with centromeres and the centromere-like sequence of the 2 micron circle; involved in kinetochore assembly, sister chromatid segregation, and 2-micron circle partitioning; localizes to the centromere-specific nucleosome, the centromeric region, the kinetochore and the circular 2 micron plasmid DNA	Centromeric histone H3-like protein; associates with promoters, accessible chromatin, and RNAPII-bound regions; phosphorylated Cse4p associates with centromeres; required for kinetochore function; Ipl1p-dependent phosphorylation destabilizes defective kinetochores promoting bi-orientation; increases association of Sgo1p with centromeric chromatin; proteolysis regulated by multiple E3 ligases, res…	Centromeric histone H3-like protein
S000001572	MIF2	MItotic Fidelity of chromosome transmission	Centromere-binding protein involved in mitotic spindle organization, kinetochore assembly, and chromosome segregation	Centromeric CDEIII region binding protein; nucleates kinetochore assembly; required for the structural integrity of elongating spindles; copurifies with subunits of the MIND complex and centromeric nucleosome components (Cse4p and histones H2A, H2B, and H4); phosphorylated by Ipl1p; orthologous to human centromere constitutive-associated network (CCAN) subunit CENP-C and fission yeast cnp3; local…	Centromeric CDEIII region binding protein
S000001742	DAL80	Degradation of Allantoin	A RNA polymerase II transcription factor that binds specific DNA sequence; negatively regulates transcription and is involved in nitrogen catabolite repression of transcription; localized to the nucleus	Negative regulator of genes in multiple nitrogen degradation pathways; expression is regulated by nitrogen levels and by Gln3p; member of the GATA-binding family, forms homodimers and heterodimers with Gzf3p; DAL80 has a paralog, GZF3, that arose from the whole genome duplication	Negative regulator of genes in multiple nitrogen degradation pathways
S000001873	GAT1		Sequence specific DNA-binding RNA polymerase II transcription factor involved in positive regulation of transcription by nitrogen catabolites	Transcriptional activator of nitrogen catabolite repression genes; contains a GATA-1-type zinc finger DNA-binding motif; activity and localization regulated by nitrogen limitation and Ure2p; different translational starts produce two major and two minor isoforms that are differentially regulated and localized	Transcriptional activator of nitrogen catabolite repression genes
S000002134	FUN19	Function Unknown Now	Protein whose biological role and cellular location are unknown	Non-essential protein of unknown function; expression induced in response to heat stress; FUN19 has a paralog, YOR338W, that arose from the whole genome duplication	Non-essential protein of unknown function
S000002299	RPO21	RNA POlymerase	An RNA-directed RNA polymerase with a role in translesion synthesis and transcription from RNA polymerase II promoter; localized to the core complex of RNA polymerase II	RNA polymerase II largest subunit B220; part of central core; phosphorylation of C-terminal heptapeptide repeat domain regulates association with transcription and splicing factors; similar to bacterial beta-prime	RNA polymerase II largest subunit B220
S000002329	UGA3	Utilization of GAba		Transcriptional activator for GABA-dependent induction of GABA genes; binds to DNA elements found in the promoters of target genes and increases their expression in the presence of GABA (gamma-aminobutyrate); zinc finger transcription factor of the Zn(2)-Cys(6) binuclear cluster domain type; localized to the nucleus; examples of GABA genes include UGA1, UGA2, and UGA4	Transcriptional activator for GABA-dependent induction of GABA genes
S000002379	CDC13	Cell Division Cycle	Single-stranded telomeric DNA-binding protein and telomerase inhibitor; negative regulator of telomerase involved in telomerase-dependent telomerase maintenance, telomere capping, and the recruitment of the telomerase complex to telomeres in S phase; subunit of the CST complex that localizes to the telomeric region of chromosomes	Single stranded DNA-binding protein found at TG1-3 telomere G-tails; key roles in regulation of telomerase, telomere end protection, conventional telomere replication; regulates telomere replication through recruitment of specific sub-complexes, essential function is telomere capping; forms homodimer via N-terminus; disruption of dimerization leads to short telomeres; autophagy and proteasome are…	Single stranded DNA-binding protein found at TG1-3 telomere G-tails
S000002450	NRG1	Negative Regulator of Glucose-repressed genes	Sequence-specific DNA binding transcription factor that regulates transcription by RNA polymerase II; involved in regulation of pseudohyphal growth, biofilm formation, hyperosmotic response, and glucose sensing	Transcriptional repressor; recruits the Cyc8p-Tup1p complex to promoters; mediates glucose repression and negatively regulates a variety of processes including filamentous growth and alkaline pH response; activated in stochastic pulses of nuclear localization in response to low glucose	Transcriptional repressor
S000002483	RAD55	RADiation sensitive		Protein that stimulates strand exchange; stimulates strand exchange by stabilizing the binding of Rad51p to single-stranded DNA; involved in the recombinational repair of double-strand breaks in DNA during vegetative growth and meiosis; forms heterodimer with Rad57p	Protein that stimulates strand exchange
S000002576	STB3	Sin Three Binding protein	DNA-binding transcription activator involved in positive regulation of transcription by glucose	Ribosomal RNA processing element (RRPE)-binding protein; involved in the glucose-induced transition from quiescence to growth; restricted to nucleus in quiescent cells, released into cytoplasm after glucose repletion; binds Sin3p; relative distribution to the nucleus increases upon DNA replication stress	Ribosomal RNA processing element (RRPE)-binding protein
S000002615	UME6	Unscheduled Meiotic gene Expression	Sequence-specific DNA-binding transcription factor involved in chromatin remodeling as it relates to the regulation of pseudohyphal growth, mitosis, meiosis, sporulation, lipid metabolism and nitrogen catabolite repression; component of the Rpd3L histone deacetylase complex	Rpd3L histone deacetylase complex subunit; key transcriptional regulator of early meiotic genes; involved in chromatin remodeling and transcriptional repression via DNA looping; binds URS1 upstream regulatory sequence, represses transcription by recruiting conserved histone deacetylase Rpd3p (through co-repressor Sin3p) and chromatin-remodeling factor Isw2p; couples metabolic responses to nutriti…	Rpd3L histone deacetylase complex subunit
S000002624	ADR1	Alcohol Dehydrogenase II synthesis Regulator	Sequence specific DNA-binding RNA polymerase II transcription factor that activates expression of genes involved in peroxisome organization, ethanol, glycerol, and fatty acid utilization	Carbon source-responsive zinc-finger transcription factor; required for transcription of the glucose-repressed gene ADH2, of peroxisomal protein genes, and of genes required for ethanol, glycerol, and fatty acid utilization	Carbon source-responsive zinc-finger transcription factor
S000002742	SWR1	SWi2/snf2-Related	Structural component of the Swr1 complex which is involved in chromatin remodeling.	Swi2/Snf2-related ATPase; catalytic subunit of SWR1 complex, which exchanges histone variant H2A.Z (Htz1p) for chromatin-bound histone H2A; N-terminus can deliver H2A.Z-H2B dimer to DNA-(H3-H4)2 tetrasome; relocalizes to cytosol in response to hypoxia; chronological aging factor, mediates lifespan extension by dietary restriction	Swi2/Snf2-related ATPase
S000002767	EAF1	Esa1p-Associated Factor		Component of the NuA4 histone acetyltransferase complex; acts as a platform for assembly of NuA4 subunits into the native complex; required for initiation of pre-meiotic DNA replication, likely due to its requirement for expression of IME1	Component of the NuA4 histone acetyltransferase complex
S000002827	RAD30	RADiation sensitive	DNA-directed DNA polymerase involved in error-prone translesion synthesis, mitotic sister chromatid cohesion, chromosome segregation; localizes to nucleus, mitochondrion and replication fork	DNA polymerase eta; involved in translesion synthesis during post-replication repair; catalyzes the synthesis of DNA opposite cyclobutane pyrimidine dimers and other lesions; involved in formation of post-replicative damage-induced genome-wide cohesion; may also have a role in protection against mitochondrial mutagenesis; may be involved in meiosis; mutations in human pol eta are responsible for …	DNA polymerase eta
S000002871	STP1	Species-specific tRNA Processing	Sequence-specific DNA binding RNA polymerase II transcription activator; localizes to nucleus, cytoplasm, and plasma membrane	Transcription factor; contains a N-terminal regulatory motif (RI) that acts as a cytoplasmic retention determinant and as an Asi dependent degron in the nucleus; undergoes proteolytic processing by SPS (Ssy1p-Ptr3p-Ssy5p)-sensor component Ssy5p in response to extracellular amino acids; activates transcription of amino acid permease genes and may have a role in tRNA processing; STP1 has a paralog,…	Transcription factor
S000003099	SNT2			Subunit of Snt2C complex, RING finger ubiquitin ligase (E3); physically associates with Ecm5p and Rpd3p; along with Ecm5p, recruits Rpd3p to small number of promoters; colocalizes with Ecm5p, independently of Rpd3p, to promoters of stress response genes upon oxidative stress; involved in ubiquitination, degradation of excess histones; interacts with Ubc4p; role in regulating genes encoding amine …	Subunit of Snt2C complex, RING finger ubiquitin ligase (E3)
S000003131	RAD54	RADiation sensitive	DNA-dependent ATPase and translocase involved in chromatin remodeling, induction of DNA geometric changes and heteroduplex formation; enhances the activity of the structure-specific Mms4p-Mus81p endonuclease; also involved in telomerase-independent telomere maintenance via recombination	DNA-dependent ATPase that stimulates strand exchange; modifies the topology of double-stranded DNA; involved in the recombinational repair of double-strand breaks in DNA during vegetative growth and meiosis; member of the SWI/SNF family of DNA translocases; forms nuclear foci upon DNA replication stress	DNA-dependent ATPase that stimulates strand exchange
S000003151	MND1	Meiotic Nuclear Divisions	Nuclear dsDNA-binding protein involved in reciprocal meiotic recombination; localizes to chromosomes	Protein required for recombination and meiotic nuclear division; forms a complex with Hop2p, which is involved in chromosome pairing and repair of meiotic double-strand breaks	Protein required for recombination and meiotic nuclear division
S000003177	MIG2	Multicopy Inhibitor of GAL gene expression		Zinc finger transcriptional repressor; cooperates with Mig1p in glucose-induced gene repression; under low glucose conditions relocalizes to mitochondrion, where it interacts with Ups1p, antagonizes mitochondrial fission factor Dnm1p, indicative of a role in mitochondrial fusion or regulating morphology; regulates filamentous growth in response to glucose depletion; activated in stochastic pulses…	Zinc finger transcriptional repressor
S000003234	SWC4	SWr Complex		Component of the Swr1p complex that incorporates Htz1p into chromatin; component of the NuA4 histone acetyltransferase complex	Component of the Swr1p complex that incorporates Htz1p into chromatin
S000003299				Putative protein of unknown function; contains a zinc finger motif similar to that of Adr1p	Putative protein of unknown function
S000003331	TEL2	TELomere maintenance		Subunit of the ASTRA complex, involved in chromatin remodeling; subunit of the telomere cap complex DNA-binding protein specific to single-stranded yeast telomeric DNA repeats, required for telomere length regulation and telomere position effect; involved in the stability or biogenesis of PIKKs such as TORC1	Subunit of the ASTRA complex, involved in chromatin remodeling
S000003506	TAF1	TATA binding protein-Associated Factor		TFIID subunit, involved in RNA pol II transcription initiation; possesses in vitro histone acetyltransferase activity but its role in vivo appears to be minor; involved in promoter binding and G1/S progression; relocalizes to the cytosol in response to hypoxia	TFIID subunit, involved in RNA pol II transcription initiation
S000003592	ZAP1	Zinc-responsive Activator Protein	DNA-binding RNA polymerase II transcription factor involved in response to zinc ion starvation; binds zinc	Zinc-regulated transcription factor; binds to zinc-responsive promoters to induce transcription of certain genes in presence of zinc, represses other genes in low zinc; regulates its own transcription; contains seven zinc-finger domains	Zinc-regulated transcription factor
S000003625	SIP4	SNF1-Interacting Protein	Sequence-specific DNA-binding transcription factor that positively regulates gluconeogenesis, and negatively regulates invasive growth in response to glucose limitation; localizes to nucleus	C6 zinc cluster transcriptional activator; binds to the carbon source-responsive element (CSRE) of gluconeogenic genes; involved in the positive regulation of gluconeogenesis; regulated by Snf1p protein kinase; localized to the nucleus	C6 zinc cluster transcriptional activator
S000003628	SRS2	Suppressor of Rad Six	ATP-dependent 3' to 5' DNA helicase involved in double-strand break repair, DNA duplex unwinding and disassembling Rad51 nucleoprotein filaments during meiosis; localized to the nucleus	DNA helicase and DNA-dependent ATPase; role in DNA repair and checkpoint recovery, in the proper timing of commitment to meiotic recombination and the Meiosis I to II transition; blocks trinucleotide repeat expansion; affects genome stability; disassembles Rad51p nucleoprotein filaments during meiotic recombination; stimulates Mus81p-Mms4p endonuclease activity independent of catalytic activity; …	DNA helicase and DNA-dependent ATPase
S000003639	GSM1	Glucose Starvation Modulator	Sequence-specific DNA binding transcription factor implicated in oxidative phosphorylation	Putative zinc cluster protein of unknown function; proposed to be involved in the regulation of energy metabolism, based on patterns of expression and sequence analysis	Putative zinc cluster protein of unknown function
S000003646	GZF3	Gata Zinc Finger protein	Sequence-specific DNA-binding RNA polymerase II-specific transcription factor involved in nitrogen catabolite repression of transcription and maintenance of nuclear protein localization	GATA zinc finger protein; negatively regulates nitrogen catabolic gene expression by competing with Gat1p for GATA site binding; function requires a repressive carbon source; dimerizes with Dal80p and binds to Tor1p; GZF3 has a paralog, DAL80, that arose from the whole genome duplication	GATA zinc finger protein
S000003829	RFC2	Replication Factor C		Subunit of heteropentameric Replication factor C (RF-C); RF-C is a DNA binding protein and ATPase that acts as a clamp loader of the proliferating cell nuclear antigen (PCNA) processivity factor for DNA polymerases delta and epsilon	Subunit of heteropentameric Replication factor C (RF-C)
S000003908	HMS2	High-copy Mep Suppressor		Protein with similarity to heat shock transcription factors; overexpression suppresses the pseudohyphal filamentation defect of a diploid mep1 mep2 homozygous null mutant; HMS2 has a paralog, SKN7, that arose from the whole genome duplication	Protein with similarity to heat shock transcription factors
S000004003	GAT3		Sequence-specific DNA-binding protein presumed to regulate transcription	Protein containing GATA family zinc finger motifs; involved in spore wall assembly; sequence similarity to GAT4, and the double mutant gat3 gat4 exhibits reduced dityrosine fluorescence relative to the single mutants	Protein containing GATA family zinc finger motifs
S000004166	RFX1	Regulatory Factor X		Major transcriptional repressor of DNA-damage-regulated genes; recruits repressors Tup1p and Cyc8p to their promoters; involved in DNA damage and replication checkpoint pathway; similar to a family of mammalian DNA binding RFX1-4 proteins	Major transcriptional repressor of DNA-damage-regulated genes
S000004246	HAP1	Heme Activator Protein	A transcription factor that binds to sequence-specific DNA proximal to RNA polymerase II core promoter that is involved in regulation of transcription in response to hypoxia; localized to both the nucleus and mitochondrion	Zinc finger transcription factor; involved in the complex regulation of gene expression in response to levels of heme and oxygen; localizes to the mitochondrion as well as to the nucleus; the S288C sequence differs from other strain backgrounds due to a Ty1 insertion in the carboxy terminus	Zinc finger transcription factor
S000004315	CWC24	Complexed With Cef1p	Component of U2-type spliceosomal complex involved in snoRNA and mRNA splicing, as well as the generation of catalytic splicesome	General splicing factor; required for stable U2 snRNP binding to primary transcripts; essential for the first step of splicing; component of the pre-catalytic spliceosome complex containing Cef1p; similar to S. pombe Cwf24p	General splicing factor
S000004365	VID22	Vacuolar Import and Degradation		Glycosylated integral membrane protein localized to plasma membrane; plays a role in fructose-1,6-bisphosphatase (FBPase) degradation; involved in FBPase transport from the cytosol to Vid (vacuole import and degradation) vesicles; VID22 has a paralog, ENV11, that arose from the whole genome duplication	Glycosylated integral membrane protein localized to plasma membrane
S000004367	STP3	protein with similarity to Stp1p		Zinc-finger protein of unknown function; possibly involved in pre-tRNA splicing and in uptake of branched-chain amino acids; STP3 has a paralog, STP4, that arose from the whole genome duplication	Zinc-finger protein of unknown function
S000004564	TAF13	TATA binding protein-Associated Factor		TFIID subunit (19 kDa); involved in RNA polymerase II transcription initiation, similar to histone H4 with atypical histone fold motif of Spt3-like transcription factors	TFIID subunit (19 kDa)
S000004565	ARG81	ARGinine requiring	Transcription cofactor involved in regulation of arginine biosynthetic process	Zinc finger transcription factor involved in arginine-responsive genes; Zn(2)-Cys(6) binuclear cluster domain type; involved in the regulation of arginine-responsive genes; acts with Arg80p and Arg82p	Zinc finger transcription factor involved in arginine-responsive genes
S000004640	MSN2	Multicopy suppressor of SNF1 mutation	Sequence-specific DNA-binding RNA polymerase II transcription factor involved in the regulation of transcription in response to a wide variety of stresses; shuttles between nucleus and cytoplasm	Stress-responsive transcriptional activator; activated in stochastic pulses of nuclear localization in response to various stress conditions; binds DNA at stress response elements of responsive genes; light sensing pathway component that accumulates in the nucleus in response to blue light; relative distribution to nucleus increases upon DNA replication stress	Stress-responsive transcriptional activator
S000004717	EUC1	Enriches Ubiquitin on Chromatin	Sequence-specific DNA binding protein involved in localizing the Slx5-Slx8 SUMO-targeted ubiquitin ligase (STUbL) complex to chromatin	Sequence-specific DNA binding protein; binds to a sequence motif associated with distinct genomic hotspots of non-H2B protein ubiquitylation (ub-hotspots); interacts with Slx5p to recruit the Slx5-Slx8 SUMO-targeted Ub ligase (STUbL) complex to ub-hotspots; deletion prevents ub-hotspot formation and exacerbates heat sensitivity of cells deficient in Rpd3L histone deacetylase complex members; form…	Sequence-specific DNA binding protein
S000004744	GAT2			Protein containing GATA family zinc finger motifs; similar to Gln3p and Dal80p; expression repressed by leucine	Protein containing GATA family zinc finger motifs
S000004774	MSS11	Multicopy Suppressor of STA genes		Transcription factor; involved in regulation of invasive growth and starch degradation; controls the activation of FLO11 and STA2 in response to nutritional signals; forms a heterodimer with Flo8p that interacts with the Swi/Snf complex during transcriptional activation of FLO1, FLO11, and STA1	Transcription factor
S000004802	SGS1	Slow Growth Suppressor	Nucleolar ATP-dependent DNA helicase that is a subunit of the RecQ helicase-Topoisomerase III complex; melts and unwinds double-stranded DNA; involved in the formation of telomeric 3' overhangs, maintenance of telomeres by recombination, processing of DNA double-strand breaks, segregation of chromatids during mitosis, and segregation of chromosomes during meiosis; has a role in gene conversion at…	RecQ family nucleolar DNA helicase; role in genome integrity maintenance, chromosome synapsis, meiotic joint molecule/crossover formation; stimulates activity of Top3p; rapidly lost in response to rapamycin in Rrd1p-dependent manner; forms nuclear foci upon DNA replication stress; yeast SGS1 complements mutations in human homolog BLM implicated in Bloom syndrome; also similar to human WRN implica…	RecQ family nucleolar DNA helicase
S000004893	CAT8	CATabolite repression	Sequence-specific DNA binding transcription factor involved in the regulation of gluconeogenesis and the glyoxylate cycle	Zinc cluster transcriptional activator; necessary for derepression of a variety of genes under non-fermentative growth conditions, active after diauxic shift, binds carbon source responsive elements; relative distribution to the nucleus increases upon DNA replication stress	Zinc cluster transcriptional activator
S000004968	FAP1	FKBP12-Associated Protein		Protein that binds to Fpr1p; confers rapamycin resistance by competing with rapamycin for Fpr1p binding; accumulates in the nucleus upon treatment of cells with rapamycin; has similarity to D. melanogaster shuttle craft and human NFX1	Protein that binds to Fpr1p
S000005047	MET4	METhionine requiring	Transcription coactivator and subunit of the Cbf1-Met4-Met28 complex, which activates the transcription of genes involved in sulfur amino acid metabolism; involved in the response to arsenic and cadmium	Leucine-zipper transcriptional activator; responsible for regulation of sulfur amino acid pathway; requires different combinations of auxiliary factors Cbf1p, Met28p, Met31p and Met32p; feedforward loop exists in the regulation of genes controlled by Met4p and Met32p; can be ubiquitinated by ubiquitin ligase SCF-Met30p, is either degraded or maintained in an inactive state; regulates degradation …	Leucine-zipper transcriptional activator
S000005183	LAP3	Leucine AminoPeptidases		Cysteine aminopeptidase with homocysteine-thiolactonase activity; protects cells against homocysteine toxicity; cytosolic protein, selectively transported to vacuole during nitrogen starvation; has bleomycin hydrolase activity in vitro; transcription is regulated by galactose via Gal4p; orthologous to human BLMH	Cysteine aminopeptidase with homocysteine-thiolactonase activity
S000005476	MSN1	Multicopy suppressor of SNF1 mutation	Sequence-specific DNA-binding protein involved in positive regulation of transcription in response to different stresses; localizes to both nucleus and cytoplasm	Transcriptional activator; involved in regulation of invertase and glucoamylase expression, invasive growth and pseudohyphal differentiation, iron uptake, chromium accumulation, and response to osmotic stress; localizes to the nucleus; relative distribution to the nucleus increases upon DNA replication stress	Transcriptional activator
S000005531	DNL4	DNA Ligase	DNA ligase involved in DNA repair via nonhomologous end joining; subunit of DNA ligase IV complex	DNA ligase required for nonhomologous end-joining (NHEJ); forms stable heterodimer with required cofactor Lif1p, interacts with Nej1p; involved in meiosis, not essential for vegetative growth; mutations in human ortholog lead to ligase IV syndrome and Dubowitz syndrome	DNA ligase required for nonhomologous end-joining (NHEJ)
S000005642	RPO31	RNA POlymerase		RNA polymerase III largest subunit C160; part of core enzyme; similar to bacterial beta-prime subunit and to RPA190 and RPO21	RNA polymerase III largest subunit C160
S000005666	SFL1	Suppressor gene for FLocculation		Transcriptional repressor and activator; involved in repression of flocculation-related genes, and activation of stress responsive genes; has direct role in INO1 transcriptional memory; negatively regulated by cAMP-dependent protein kinase A subunit Tpk2p; premature stop codon (C1430T, Q477-stop) in SK1 background is linked to the aggressively invasive phenotype of SK1 relative to BY4741 (S288C)	Transcriptional repressor and activator
S000005890	PIP2	Peroxisome Induction Pathway	Subunit of the heterodimeric Pip2-Oaf1 complex, which binds to promoter proximal elements upstream of genes involved in peroxisomal proliferation, functioning as a transcriptional activator in the presence of oleate	Autoregulatory, oleate-activated transcription factor; subunit of a heterodimeric complex with Oaf1p, which binds to oleate-response elements (ORE) in the promoter of genes involved in beta-oxidation of fatty acids, peroxisome organization and biogenesis, activating transcription in the presence of oleate; PIP2 has a paralog, OAF1, that arose from the whole genome duplication	Autoregulatory, oleate-activated transcription factor
S000005907	RDR1	Repressor of Drug Resistance	Sequence-specific DNA-binding transcription factor activity involved in xenobiotic response	Transcriptional repressor involved in regulating multidrug resistance; negatively regulates expression of the PDR5 gene; member of the Gal4p family of zinc cluster proteins	Transcriptional repressor involved in regulating multidrug resistance
S000006010	RLM1	Resistance to Lethality of MKK1P386 overexpression	Sequence-specific DNA-binding RNA polymerase II transcription factor involved in signal transduction; activates gene expression in response to cell wall stress and heat; localizes to the nucleus	MADS-box transcription factor; component of the protein kinase C-mediated MAP kinase pathway involved in the maintenance of cell integrity; phosphorylated and activated by the MAP-kinase Slt2p; RLM1 has a paralog, SMP1, that arose from the whole genome duplication	MADS-box transcription factor
S000006043	TFB2	Transcription Factor B subunit 2		Subunit of TFIIH and nucleotide excision repair factor 3 complexes; involved in transcription initiation, required for nucleotide excision repair, similar to 52 kDa subunit of human TFIIH	Subunit of TFIIH and nucleotide excision repair factor 3 complexes
S000006054	RDS2	Regulator of Drug Sensitivity		Transcription factor involved in regulating gluconeogenesis; also involved in the regulation of glyoxylate cycle genes; member of the zinc cluster family of proteins; confers resistance to ketoconazole	Transcription factor involved in regulating gluconeogenesis
S000006151	USV1	Up in StarVation	Sequence-specific DNA-binding protein involved in regulation of transcription by salt stress and carbon catabolites	Putative transcription factor containing a C2H2 zinc finger; mutation affects transcriptional regulation of genes involved in growth on non-fermentable carbon sources, response to salt stress and cell wall biosynthesis; USV1 has a paralog, RGM1, that arose from the whole genome duplication	Putative transcription factor containing a C2H2 zinc finger
S000006339	CTF4	Chromosome Transmission Fidelity	Chromatin-binding protein involved in mitotic sister chromatid cohesion, initiation of DNA replication, and double-strand break repair via break-induced replication; subunit of the replication fork protection complex which stabilizes stalled replication forks and is thought to be involved in coordinating leading- and lagging-strand synthesis and replication checkpoint signaling	Chromatin-associated protein; required for sister chromatid cohesion; interacts with DNA polymerase alpha (Pol1p); recruits Mms22p to replication forks during S phase, and may link DNA synthesis to sister chromatid cohesion	Chromatin-associated protein
S000006403	ARR1	ARsenicals Resistance	Sequence specific DNA-binding transcriptional activator of genes involved in response to arsenic; localizes to nucleus and cytoplasm	Transcriptional activator of the basic leucine zipper (bZIP) family; required for transcription of genes involved in resistance to arsenic compounds; directly binds trivalent arsenic (As(III)) as does K. lactis ortholog, KIYAP8	Transcriptional activator of the basic leucine zipper (bZIP) family
S000007372				Retrotransposon TYA Gag and TYB Pol genes; transcribed/translated as one unit; polyprotein is processed to make a nucleocapsid-like protein (Gag), reverse transcriptase (RT), protease (PR), and integrase (IN); similar to retroviral genes	Retrotransposon TYA Gag and TYB Pol genes

## Sheet: GO BP
Category	CategoryID	GO	Description	PARENT_GO	LogP	Enrichment	Z-score	#TotalGeneInLibrary	#GeneInGO	#GeneInHitList	#GeneInGOAndHitList	%InGO	STDV %InGO	GeneID	Hits	Log(q-value)	GeneList
GO Biological Processes	19	GO:0006366	transcription by RNA polymerase II		-41	7.7	19	5821	556	78	57	73	5	850523|850700|850873|850958|851088|851089|851199|851384|851415|851613|851747|851788|851802|852074|852214|852447|852663|852746|852885|852958|853191|853334|853341|853356|853390|853612|853823|853828|853854|853904|854033|854307|854545|854562|854755|854775|854874|854875|855053|855138|855167|855200|855323|855482|855620|855708|855871|855970|855981|856016|856329|856358|856366|856397|856799|856822|856891	GAT1|GAT3|RFX1|HAP1|VID22|STP3|FUN19|UGA3|RPO21|NRG1|STB3|UME6|ADR1|STP1|SEF1|TBS1|MIG2|SNT2|SWC4|YGR067C|TAF1|GZF3|GSM1|SIP4|ZAP1|HMS2|PHD1|RGT1|PUT3|DAL80|MSN1|SFL1|PIP2|RDR1|VHR1|CST6|ARG81|TAF13|MSN2|EUC1|GAT2|MSS11|CAT8|LAP3|MET4|FAP1|USV1|RDS2|TFB2|RLM1|ARR1|RIM101|OPI1|STP2|MOT2|DOT6|SPT15	-38	MyList
GO Biological Processes	19	GO:0006357	regulation of transcription by RNA polymerase II		-39	8.2	19	5821	484	78	53	68	5.3	850523|850700|850873|850958|851088|851089|851199|851384|851613|851747|851788|851802|852074|852214|852447|852663|852746|852885|852958|853334|853341|853356|853390|853612|853823|853828|853854|853904|854033|854307|854545|854562|854755|854775|854874|855053|855138|855167|855200|855323|855482|855620|855708|855871|855970|855981|856016|856329|856358|856366|856397|856799|856822	GAT1|GAT3|RFX1|HAP1|VID22|STP3|FUN19|UGA3|NRG1|STB3|UME6|ADR1|STP1|SEF1|TBS1|MIG2|SNT2|SWC4|YGR067C|GZF3|GSM1|SIP4|ZAP1|HMS2|PHD1|RGT1|PUT3|DAL80|MSN1|SFL1|PIP2|RDR1|VHR1|CST6|ARG81|MSN2|EUC1|GAT2|MSS11|CAT8|LAP3|MET4|FAP1|USV1|RDS2|TFB2|RLM1|ARR1|RIM101|OPI1|STP2|MOT2|DOT6	-36	MyList
GO Biological Processes	19	GO:0006351	transcription, DNA-templated		-37	5.9	17	5821	747	78	59	76	4.9	850523|850700|850873|850958|851088|851089|851199|851384|851415|851613|851747|851788|851802|852074|852214|852447|852663|852746|852885|852958|853191|853334|853341|853356|853390|853612|853823|853828|853854|853904|854033|854283|854307|854545|854562|854755|854775|854874|854875|855053|855138|855167|855200|855323|855482|855620|855708|855871|855970|855981|856016|856329|856358|856366|856397|856518|856799|…	GAT1|GAT3|RFX1|HAP1|VID22|STP3|FUN19|UGA3|RPO21|NRG1|STB3|UME6|ADR1|STP1|SEF1|TBS1|MIG2|SNT2|SWC4|YGR067C|TAF1|GZF3|GSM1|SIP4|ZAP1|HMS2|PHD1|RGT1|PUT3|DAL80|MSN1|RPO31|SFL1|PIP2|RDR1|VHR1|CST6|ARG81|TAF13|MSN2|EUC1|GAT2|MSS11|CAT8|LAP3|MET4|FAP1|USV1|RDS2|TFB2|RLM1|ARR1|RIM101|OPI1|STP2|ORC6|MOT2|DOT6|SPT15	-34	MyList
GO Biological Processes	19	GO:0097659	nucleic acid-templated transcription		-37	5.9	17	5821	747	78	59	76	4.9	850523|850700|850873|850958|851088|851089|851199|851384|851415|851613|851747|851788|851802|852074|852214|852447|852663|852746|852885|852958|853191|853334|853341|853356|853390|853612|853823|853828|853854|853904|854033|854283|854307|854545|854562|854755|854775|854874|854875|855053|855138|855167|855200|855323|855482|855620|855708|855871|855970|855981|856016|856329|856358|856366|856397|856518|856799|…	GAT1|GAT3|RFX1|HAP1|VID22|STP3|FUN19|UGA3|RPO21|NRG1|STB3|UME6|ADR1|STP1|SEF1|TBS1|MIG2|SNT2|SWC4|YGR067C|TAF1|GZF3|GSM1|SIP4|ZAP1|HMS2|PHD1|RGT1|PUT3|DAL80|MSN1|RPO31|SFL1|PIP2|RDR1|VHR1|CST6|ARG81|TAF13|MSN2|EUC1|GAT2|MSS11|CAT8|LAP3|MET4|FAP1|USV1|RDS2|TFB2|RLM1|ARR1|RIM101|OPI1|STP2|ORC6|MOT2|DOT6|SPT15	-34	MyList
GO Biological Processes	19	GO:0032774	RNA biosynthetic process		-37	5.9	17	5821	751	78	59	76	4.9	850523|850700|850873|850958|851088|851089|851199|851384|851415|851613|851747|851788|851802|852074|852214|852447|852663|852746|852885|852958|853191|853334|853341|853356|853390|853612|853823|853828|853854|853904|854033|854283|854307|854545|854562|854755|854775|854874|854875|855053|855138|855167|855200|855323|855482|855620|855708|855871|855970|855981|856016|856329|856358|856366|856397|856518|856799|…	GAT1|GAT3|RFX1|HAP1|VID22|STP3|FUN19|UGA3|RPO21|NRG1|STB3|UME6|ADR1|STP1|SEF1|TBS1|MIG2|SNT2|SWC4|YGR067C|TAF1|GZF3|GSM1|SIP4|ZAP1|HMS2|PHD1|RGT1|PUT3|DAL80|MSN1|RPO31|SFL1|PIP2|RDR1|VHR1|CST6|ARG81|TAF13|MSN2|EUC1|GAT2|MSS11|CAT8|LAP3|MET4|FAP1|USV1|RDS2|TFB2|RLM1|ARR1|RIM101|OPI1|STP2|ORC6|MOT2|DOT6|SPT15	-34	MyList
GO Biological Processes	19	GO:0019219	regulation of nucleobase-containing compound metabolic process		-35	5.8	16	5821	752	78	58	74	4.9	850523|850700|850873|850958|851088|851089|851199|851306|851384|851613|851747|851788|851802|852074|852214|852447|852663|852713|852746|852885|852958|853334|853341|853353|853356|853390|853612|853823|853828|853854|853904|854033|854307|854545|854562|854755|854775|854874|855053|855138|855167|855200|855228|855323|855482|855620|855708|855871|855970|855981|856016|856329|856358|856366|856397|856518|856799|…	GAT1|GAT3|RFX1|HAP1|VID22|STP3|FUN19|CDC13|UGA3|NRG1|STB3|UME6|ADR1|STP1|SEF1|TBS1|MIG2|RAD54|SNT2|SWC4|YGR067C|GZF3|GSM1|SRS2|SIP4|ZAP1|HMS2|PHD1|RGT1|PUT3|DAL80|MSN1|SFL1|PIP2|RDR1|VHR1|CST6|ARG81|MSN2|EUC1|GAT2|MSS11|SGS1|CAT8|LAP3|MET4|FAP1|USV1|RDS2|TFB2|RLM1|ARR1|RIM101|OPI1|STP2|ORC6|MOT2|DOT6	-32	MyList
GO Biological Processes	19	GO:1903506	regulation of nucleic acid-templated transcription		-34	6.2	16	5821	646	78	54	69	5.2	850523|850700|850873|850958|851088|851089|851199|851384|851613|851747|851788|851802|852074|852214|852447|852663|852746|852885|852958|853334|853341|853356|853390|853612|853823|853828|853854|853904|854033|854307|854545|854562|854755|854775|854874|855053|855138|855167|855200|855323|855482|855620|855708|855871|855970|855981|856016|856329|856358|856366|856397|856518|856799|856822	GAT1|GAT3|RFX1|HAP1|VID22|STP3|FUN19|UGA3|NRG1|STB3|UME6|ADR1|STP1|SEF1|TBS1|MIG2|SNT2|SWC4|YGR067C|GZF3|GSM1|SIP4|ZAP1|HMS2|PHD1|RGT1|PUT3|DAL80|MSN1|SFL1|PIP2|RDR1|VHR1|CST6|ARG81|MSN2|EUC1|GAT2|MSS11|CAT8|LAP3|MET4|FAP1|USV1|RDS2|TFB2|RLM1|ARR1|RIM101|OPI1|STP2|ORC6|MOT2|DOT6	-31	MyList
GO Biological Processes	19	GO:2001141	regulation of RNA biosynthetic process		-34	6.2	16	5821	646	78	54	69	5.2	850523|850700|850873|850958|851088|851089|851199|851384|851613|851747|851788|851802|852074|852214|852447|852663|852746|852885|852958|853334|853341|853356|853390|853612|853823|853828|853854|853904|854033|854307|854545|854562|854755|854775|854874|855053|855138|855167|855200|855323|855482|855620|855708|855871|855970|855981|856016|856329|856358|856366|856397|856518|856799|856822	GAT1|GAT3|RFX1|HAP1|VID22|STP3|FUN19|UGA3|NRG1|STB3|UME6|ADR1|STP1|SEF1|TBS1|MIG2|SNT2|SWC4|YGR067C|GZF3|GSM1|SIP4|ZAP1|HMS2|PHD1|RGT1|PUT3|DAL80|MSN1|SFL1|PIP2|RDR1|VHR1|CST6|ARG81|MSN2|EUC1|GAT2|MSS11|CAT8|LAP3|MET4|FAP1|USV1|RDS2|TFB2|RLM1|ARR1|RIM101|OPI1|STP2|ORC6|MOT2|DOT6	-31	MyList
GO Biological Processes	19	GO:0006355	regulation of transcription, DNA-templated		-34	6.2	16	5821	646	78	54	69	5.2	850523|850700|850873|850958|851088|851089|851199|851384|851613|851747|851788|851802|852074|852214|852447|852663|852746|852885|852958|853334|853341|853356|853390|853612|853823|853828|853854|853904|854033|854307|854545|854562|854755|854775|854874|855053|855138|855167|855200|855323|855482|855620|855708|855871|855970|855981|856016|856329|856358|856366|856397|856518|856799|856822	GAT1|GAT3|RFX1|HAP1|VID22|STP3|FUN19|UGA3|NRG1|STB3|UME6|ADR1|STP1|SEF1|TBS1|MIG2|SNT2|SWC4|YGR067C|GZF3|GSM1|SIP4|ZAP1|HMS2|PHD1|RGT1|PUT3|DAL80|MSN1|SFL1|PIP2|RDR1|VHR1|CST6|ARG81|MSN2|EUC1|GAT2|MSS11|CAT8|LAP3|MET4|FAP1|USV1|RDS2|TFB2|RLM1|ARR1|RIM101|OPI1|STP2|ORC6|MOT2|DOT6	-31	MyList
GO Biological Processes	19	GO:0051252	regulation of RNA metabolic process		-32	5.8	16	5821	690	78	54	69	5.2	850523|850700|850873|850958|851088|851089|851199|851384|851613|851747|851788|851802|852074|852214|852447|852663|852746|852885|852958|853334|853341|853356|853390|853612|853823|853828|853854|853904|854033|854307|854545|854562|854755|854775|854874|855053|855138|855167|855200|855323|855482|855620|855708|855871|855970|855981|856016|856329|856358|856366|856397|856518|856799|856822	GAT1|GAT3|RFX1|HAP1|VID22|STP3|FUN19|UGA3|NRG1|STB3|UME6|ADR1|STP1|SEF1|TBS1|MIG2|SNT2|SWC4|YGR067C|GZF3|GSM1|SIP4|ZAP1|HMS2|PHD1|RGT1|PUT3|DAL80|MSN1|SFL1|PIP2|RDR1|VHR1|CST6|ARG81|MSN2|EUC1|GAT2|MSS11|CAT8|LAP3|MET4|FAP1|USV1|RDS2|TFB2|RLM1|ARR1|RIM101|OPI1|STP2|ORC6|MOT2|DOT6	-29	MyList
GO Biological Processes	19	GO:0045944	positive regulation of transcription by RNA polymerase II		-21	7.8	14	5821	305	78	32	41	5.6	850523|850873|850958|851384|851747|851788|851802|852074|852663|853356|853390|853823|853828|853854|854033|854307|854545|854755|854775|855053|855138|855200|855323|855620|855871|855970|856016|856329|856358|856366|856397|856799	GAT1|RFX1|HAP1|UGA3|STB3|UME6|ADR1|STP1|MIG2|SIP4|ZAP1|PHD1|RGT1|PUT3|MSN1|SFL1|PIP2|VHR1|CST6|MSN2|EUC1|MSS11|CAT8|MET4|USV1|RDS2|RLM1|ARR1|RIM101|OPI1|STP2|MOT2	-18	MyList
GO Biological Processes	19	GO:0045935	positive regulation of nucleobase-containing compound metabolic process		-20	6.6	13	5821	397	78	35	45	5.6	850523|850873|850958|851199|851384|851747|851788|851802|852074|852663|852713|853353|853356|853390|853823|853828|853854|854033|854307|854545|854755|854775|855053|855138|855200|855323|855620|855871|855970|856016|856329|856358|856366|856397|856799	GAT1|RFX1|HAP1|FUN19|UGA3|STB3|UME6|ADR1|STP1|MIG2|RAD54|SRS2|SIP4|ZAP1|PHD1|RGT1|PUT3|MSN1|SFL1|PIP2|VHR1|CST6|MSN2|EUC1|MSS11|CAT8|MET4|USV1|RDS2|RLM1|ARR1|RIM101|OPI1|STP2|MOT2	-18	MyList
GO Biological Processes	19	GO:0045893	positive regulation of transcription, DNA-templated		-20	6.9	13	5821	355	78	33	42	5.6	850523|850873|850958|851199|851384|851747|851788|851802|852074|852663|853356|853390|853823|853828|853854|854033|854307|854545|854755|854775|855053|855138|855200|855323|855620|855871|855970|856016|856329|856358|856366|856397|856799	GAT1|RFX1|HAP1|FUN19|UGA3|STB3|UME6|ADR1|STP1|MIG2|SIP4|ZAP1|PHD1|RGT1|PUT3|MSN1|SFL1|PIP2|VHR1|CST6|MSN2|EUC1|MSS11|CAT8|MET4|USV1|RDS2|RLM1|ARR1|RIM101|OPI1|STP2|MOT2	-17	MyList
GO Biological Processes	19	GO:1903508	positive regulation of nucleic acid-templated transcription		-20	6.9	13	5821	355	78	33	42	5.6	850523|850873|850958|851199|851384|851747|851788|851802|852074|852663|853356|853390|853823|853828|853854|854033|854307|854545|854755|854775|855053|855138|855200|855323|855620|855871|855970|856016|856329|856358|856366|856397|856799	GAT1|RFX1|HAP1|FUN19|UGA3|STB3|UME6|ADR1|STP1|MIG2|SIP4|ZAP1|PHD1|RGT1|PUT3|MSN1|SFL1|PIP2|VHR1|CST6|MSN2|EUC1|MSS11|CAT8|MET4|USV1|RDS2|RLM1|ARR1|RIM101|OPI1|STP2|MOT2	-17	MyList
GO Biological Processes	19	GO:1902680	positive regulation of RNA biosynthetic process		-20	6.9	13	5821	355	78	33	42	5.6	850523|850873|850958|851199|851384|851747|851788|851802|852074|852663|853356|853390|853823|853828|853854|854033|854307|854545|854755|854775|855053|855138|855200|855323|855620|855871|855970|856016|856329|856358|856366|856397|856799	GAT1|RFX1|HAP1|FUN19|UGA3|STB3|UME6|ADR1|STP1|MIG2|SIP4|ZAP1|PHD1|RGT1|PUT3|MSN1|SFL1|PIP2|VHR1|CST6|MSN2|EUC1|MSS11|CAT8|MET4|USV1|RDS2|RLM1|ARR1|RIM101|OPI1|STP2|MOT2	-17	MyList
GO Biological Processes	19	GO:0051254	positive regulation of RNA metabolic process		-19	6.6	13	5821	374	78	33	42	5.6	850523|850873|850958|851199|851384|851747|851788|851802|852074|852663|853356|853390|853823|853828|853854|854033|854307|854545|854755|854775|855053|855138|855200|855323|855620|855871|855970|856016|856329|856358|856366|856397|856799	GAT1|RFX1|HAP1|FUN19|UGA3|STB3|UME6|ADR1|STP1|MIG2|SIP4|ZAP1|PHD1|RGT1|PUT3|MSN1|SFL1|PIP2|VHR1|CST6|MSN2|EUC1|MSS11|CAT8|MET4|USV1|RDS2|RLM1|ARR1|RIM101|OPI1|STP2|MOT2	-17	MyList
GO Biological Processes	19	GO:0031670	cellular response to nutrient		-18	24	19	5821	49	78	16	21	4.6	850523|850958|851384|851613|851747|851788|851802|852663|853334|853356|853904|854545|854775|855323|855871|855970	GAT1|HAP1|UGA3|NRG1|STB3|UME6|ADR1|MIG2|GZF3|SIP4|DAL80|PIP2|CST6|CAT8|USV1|RDS2	-16	MyList
GO Biological Processes	19	GO:0010557	positive regulation of macromolecule biosynthetic process		-18	6	12	5821	412	78	33	42	5.6	850523|850873|850958|851199|851384|851747|851788|851802|852074|852663|853356|853390|853823|853828|853854|854033|854307|854545|854755|854775|855053|855138|855200|855323|855620|855871|855970|856016|856329|856358|856366|856397|856799	GAT1|RFX1|HAP1|FUN19|UGA3|STB3|UME6|ADR1|STP1|MIG2|SIP4|ZAP1|PHD1|RGT1|PUT3|MSN1|SFL1|PIP2|VHR1|CST6|MSN2|EUC1|MSS11|CAT8|MET4|USV1|RDS2|RLM1|ARR1|RIM101|OPI1|STP2|MOT2	-15	MyList
GO Biological Processes	19	GO:0007584	response to nutrient		-18	23	18	5821	53	78	16	21	4.6	850523|850958|851384|851613|851747|851788|851802|852663|853334|853356|853904|854545|854775|855323|855871|855970	GAT1|HAP1|UGA3|NRG1|STB3|UME6|ADR1|MIG2|GZF3|SIP4|DAL80|PIP2|CST6|CAT8|USV1|RDS2	-15	MyList
GO Biological Processes	19	GO:0031328	positive regulation of cellular biosynthetic process		-17	5.8	12	5821	428	78	33	42	5.6	850523|850873|850958|851199|851384|851747|851788|851802|852074|852663|853356|853390|853823|853828|853854|854033|854307|854545|854755|854775|855053|855138|855200|855323|855620|855871|855970|856016|856329|856358|856366|856397|856799	GAT1|RFX1|HAP1|FUN19|UGA3|STB3|UME6|ADR1|STP1|MIG2|SIP4|ZAP1|PHD1|RGT1|PUT3|MSN1|SFL1|PIP2|VHR1|CST6|MSN2|EUC1|MSS11|CAT8|MET4|USV1|RDS2|RLM1|ARR1|RIM101|OPI1|STP2|MOT2	-15	MyList
GO Biological Processes	19	GO:0009891	positive regulation of biosynthetic process		-17	5.7	12	5821	429	78	33	42	5.6	850523|850873|850958|851199|851384|851747|851788|851802|852074|852663|853356|853390|853823|853828|853854|854033|854307|854545|854755|854775|855053|855138|855200|855323|855620|855871|855970|856016|856329|856358|856366|856397|856799	GAT1|RFX1|HAP1|FUN19|UGA3|STB3|UME6|ADR1|STP1|MIG2|SIP4|ZAP1|PHD1|RGT1|PUT3|MSN1|SFL1|PIP2|VHR1|CST6|MSN2|EUC1|MSS11|CAT8|MET4|USV1|RDS2|RLM1|ARR1|RIM101|OPI1|STP2|MOT2	-15	MyList
GO Biological Processes	19	GO:0051173	positive regulation of nitrogen compound metabolic process		-16	4.9	11	5821	529	78	35	45	5.6	850523|850873|850958|851199|851384|851747|851788|851802|852074|852663|852713|853353|853356|853390|853823|853828|853854|854033|854307|854545|854755|854775|855053|855138|855200|855323|855620|855871|855970|856016|856329|856358|856366|856397|856799	GAT1|RFX1|HAP1|FUN19|UGA3|STB3|UME6|ADR1|STP1|MIG2|RAD54|SRS2|SIP4|ZAP1|PHD1|RGT1|PUT3|MSN1|SFL1|PIP2|VHR1|CST6|MSN2|EUC1|MSS11|CAT8|MET4|USV1|RDS2|RLM1|ARR1|RIM101|OPI1|STP2|MOT2	-14	MyList
GO Biological Processes	19	GO:0010604	positive regulation of macromolecule metabolic process		-16	4.9	11	5821	536	78	35	45	5.6	850523|850873|850958|851199|851384|851747|851788|851802|852074|852663|852713|853353|853356|853390|853823|853828|853854|854033|854307|854545|854755|854775|855053|855138|855200|855323|855620|855871|855970|856016|856329|856358|856366|856397|856799	GAT1|RFX1|HAP1|FUN19|UGA3|STB3|UME6|ADR1|STP1|MIG2|RAD54|SRS2|SIP4|ZAP1|PHD1|RGT1|PUT3|MSN1|SFL1|PIP2|VHR1|CST6|MSN2|EUC1|MSS11|CAT8|MET4|USV1|RDS2|RLM1|ARR1|RIM101|OPI1|STP2|MOT2	-14	MyList
GO Biological Processes	19	GO:0071496	cellular response to external stimulus		-16	11	14	5821	132	78	20	26	4.9	850523|850958|851384|851613|851747|851788|851802|852663|853334|853341|853353|853356|853904|854545|854755|854775|855053|855323|855871|855970	GAT1|HAP1|UGA3|NRG1|STB3|UME6|ADR1|MIG2|GZF3|GSM1|SRS2|SIP4|DAL80|PIP2|VHR1|CST6|MSN2|CAT8|USV1|RDS2	-13	MyList
GO Biological Processes	19	GO:0031668	cellular response to extracellular stimulus		-16	11	14	5821	132	78	20	26	4.9	850523|850958|851384|851613|851747|851788|851802|852663|853334|853341|853353|853356|853904|854545|854755|854775|855053|855323|855871|855970	GAT1|HAP1|UGA3|NRG1|STB3|UME6|ADR1|MIG2|GZF3|GSM1|SRS2|SIP4|DAL80|PIP2|VHR1|CST6|MSN2|CAT8|USV1|RDS2	-13	MyList
GO Biological Processes	19	GO:0031325	positive regulation of cellular metabolic process		-15	4.6	10	5821	573	78	35	45	5.6	850523|850873|850958|851199|851384|851747|851788|851802|852074|852663|852713|853353|853356|853390|853823|853828|853854|854033|854307|854545|854755|854775|855053|855138|855200|855323|855620|855871|855970|856016|856329|856358|856366|856397|856799	GAT1|RFX1|HAP1|FUN19|UGA3|STB3|UME6|ADR1|STP1|MIG2|RAD54|SRS2|SIP4|ZAP1|PHD1|RGT1|PUT3|MSN1|SFL1|PIP2|VHR1|CST6|MSN2|EUC1|MSS11|CAT8|MET4|USV1|RDS2|RLM1|ARR1|RIM101|OPI1|STP2|MOT2	-13	MyList
GO Biological Processes	19	GO:0009991	response to extracellular stimulus		-15	10	13	5821	143	78	20	26	4.9	850523|850958|851384|851613|851747|851788|851802|852663|853334|853341|853353|853356|853904|854545|854755|854775|855053|855323|855871|855970	GAT1|HAP1|UGA3|NRG1|STB3|UME6|ADR1|MIG2|GZF3|GSM1|SRS2|SIP4|DAL80|PIP2|VHR1|CST6|MSN2|CAT8|USV1|RDS2	-13	MyList
GO Biological Processes	19	GO:0031669	cellular response to nutrient levels		-15	11	14	5821	124	78	19	24	4.9	850523|850958|851384|851613|851747|851788|851802|852663|853334|853341|853356|853904|854545|854755|854775|855053|855323|855871|855970	GAT1|HAP1|UGA3|NRG1|STB3|UME6|ADR1|MIG2|GZF3|GSM1|SIP4|DAL80|PIP2|VHR1|CST6|MSN2|CAT8|USV1|RDS2	-13	MyList
GO Biological Processes	19	GO:0009893	positive regulation of metabolic process		-15	4.5	10	5821	581	78	35	45	5.6	850523|850873|850958|851199|851384|851747|851788|851802|852074|852663|852713|853353|853356|853390|853823|853828|853854|854033|854307|854545|854755|854775|855053|855138|855200|855323|855620|855871|855970|856016|856329|856358|856366|856397|856799	GAT1|RFX1|HAP1|FUN19|UGA3|STB3|UME6|ADR1|STP1|MIG2|RAD54|SRS2|SIP4|ZAP1|PHD1|RGT1|PUT3|MSN1|SFL1|PIP2|VHR1|CST6|MSN2|EUC1|MSS11|CAT8|MET4|USV1|RDS2|RLM1|ARR1|RIM101|OPI1|STP2|MOT2	-13	MyList
GO Biological Processes	19	GO:0009605	response to external stimulus		-14	9.8	13	5821	153	78	20	26	4.9	850523|850958|851384|851613|851747|851788|851802|852663|853334|853341|853353|853356|853904|854545|854755|854775|855053|855323|855871|855970	GAT1|HAP1|UGA3|NRG1|STB3|UME6|ADR1|MIG2|GZF3|GSM1|SRS2|SIP4|DAL80|PIP2|VHR1|CST6|MSN2|CAT8|USV1|RDS2	-12	MyList
GO Biological Processes	19	GO:0031667	response to nutrient levels		-14	11	13	5821	134	78	19	24	4.9	850523|850958|851384|851613|851747|851788|851802|852663|853334|853341|853356|853904|854545|854755|854775|855053|855323|855871|855970	GAT1|HAP1|UGA3|NRG1|STB3|UME6|ADR1|MIG2|GZF3|GSM1|SIP4|DAL80|PIP2|VHR1|CST6|MSN2|CAT8|USV1|RDS2	-12	MyList
GO Biological Processes	19	GO:0000429	carbon catabolite regulation of transcription from RNA polymerase II promoter		-12	23	16	5821	35	78	11	14	3.9	850958|851613|851747|851802|852663|853356|854545|854775|855323|855871|855970	HAP1|NRG1|STB3|ADR1|MIG2|SIP4|PIP2|CST6|CAT8|USV1|RDS2	-10	MyList
GO Biological Processes	19	GO:0045990	carbon catabolite regulation of transcription		-12	21	15	5821	39	78	11	14	3.9	850958|851613|851747|851802|852663|853356|854545|854775|855323|855871|855970	HAP1|NRG1|STB3|ADR1|MIG2|SIP4|PIP2|CST6|CAT8|USV1|RDS2	-9.6	MyList
GO Biological Processes	19	GO:0048522	positive regulation of cellular process		-11	3.4	8.3	5821	765	78	35	45	5.6	850523|850873|850958|851199|851384|851747|851788|851802|852074|852663|852713|853353|853356|853390|853823|853828|853854|854033|854307|854545|854755|854775|855053|855138|855200|855323|855620|855871|855970|856016|856329|856358|856366|856397|856799	GAT1|RFX1|HAP1|FUN19|UGA3|STB3|UME6|ADR1|STP1|MIG2|RAD54|SRS2|SIP4|ZAP1|PHD1|RGT1|PUT3|MSN1|SFL1|PIP2|VHR1|CST6|MSN2|EUC1|MSS11|CAT8|MET4|USV1|RDS2|RLM1|ARR1|RIM101|OPI1|STP2|MOT2	-9.2	MyList
GO Biological Processes	19	GO:0000436	carbon catabolite activation of transcription from RNA polymerase II promoter		-11	29	16	5821	23	78	9	12	3.6	850958|851747|851802|853356|854545|854775|855323|855871|855970	HAP1|STB3|ADR1|SIP4|PIP2|CST6|CAT8|USV1|RDS2	-9	MyList
GO Biological Processes	19	GO:0048518	positive regulation of biological process		-11	3.3	8.2	5821	780	78	35	45	5.6	850523|850873|850958|851199|851384|851747|851788|851802|852074|852663|852713|853353|853356|853390|853823|853828|853854|854033|854307|854545|854755|854775|855053|855138|855200|855323|855620|855871|855970|856016|856329|856358|856366|856397|856799	GAT1|RFX1|HAP1|FUN19|UGA3|STB3|UME6|ADR1|STP1|MIG2|RAD54|SRS2|SIP4|ZAP1|PHD1|RGT1|PUT3|MSN1|SFL1|PIP2|VHR1|CST6|MSN2|EUC1|MSS11|CAT8|MET4|USV1|RDS2|RLM1|ARR1|RIM101|OPI1|STP2|MOT2	-8.9	MyList
GO Biological Processes	19	GO:0045991	carbon catabolite activation of transcription		-10	25	14	5821	27	78	9	12	3.6	850958|851747|851802|853356|854545|854775|855323|855871|855970	HAP1|STB3|ADR1|SIP4|PIP2|CST6|CAT8|USV1|RDS2	-8.3	MyList
GO Biological Processes	19	GO:0000122	negative regulation of transcription by RNA polymerase II		-10	7.8	9.9	5821	154	78	16	21	4.6	850873|850958|851613|851788|852663|852885|853334|853828|853904|854307|855482|855708|855970|856358|856366|856822	RFX1|HAP1|NRG1|UME6|MIG2|SWC4|GZF3|RGT1|DAL80|SFL1|LAP3|FAP1|RDS2|RIM101|OPI1|DOT6	-7.8	MyList
GO Biological Processes	19	GO:0045934	negative regulation of nucleobase-containing compound metabolic process		-8.4	4.6	7.8	5821	322	78	20	26	4.9	850873|850958|851306|851613|851788|851802|852663|852885|853334|853353|853828|853904|854307|855482|855708|855970|856358|856366|856518|856822	RFX1|HAP1|CDC13|NRG1|UME6|ADR1|MIG2|SWC4|GZF3|SRS2|RGT1|DAL80|SFL1|LAP3|FAP1|RDS2|RIM101|OPI1|ORC6|DOT6	-6.3	MyList
GO Biological Processes	19	GO:0007154	cell communication		-7.8	3.7	7.1	5821	462	78	23	29	5.2	850523|850958|851384|851613|851747|851788|851802|852663|853334|853341|853353|853356|853904|854545|854755|854775|855053|855323|855871|855970|856016|856366|856551	GAT1|HAP1|UGA3|NRG1|STB3|UME6|ADR1|MIG2|GZF3|GSM1|SRS2|SIP4|DAL80|PIP2|VHR1|CST6|MSN2|CAT8|USV1|RDS2|RLM1|OPI1|CRP1	-5.7	MyList
GO Biological Processes	19	GO:0045892	negative regulation of transcription, DNA-templated		-7.6	4.7	7.4	5821	288	78	18	23	4.8	850873|850958|851613|851788|851802|852663|852885|853334|853828|853904|854307|855482|855708|855970|856358|856366|856518|856822	RFX1|HAP1|NRG1|UME6|ADR1|MIG2|SWC4|GZF3|RGT1|DAL80|SFL1|LAP3|FAP1|RDS2|RIM101|OPI1|ORC6|DOT6	-5.5	MyList
GO Biological Processes	19	GO:1903507	negative regulation of nucleic acid-templated transcription		-7.6	4.7	7.4	5821	288	78	18	23	4.8	850873|850958|851613|851788|851802|852663|852885|853334|853828|853904|854307|855482|855708|855970|856358|856366|856518|856822	RFX1|HAP1|NRG1|UME6|ADR1|MIG2|SWC4|GZF3|RGT1|DAL80|SFL1|LAP3|FAP1|RDS2|RIM101|OPI1|ORC6|DOT6	-5.5	MyList
GO Biological Processes	19	GO:1902679	negative regulation of RNA biosynthetic process		-7.6	4.7	7.4	5821	288	78	18	23	4.8	850873|850958|851613|851788|851802|852663|852885|853334|853828|853904|854307|855482|855708|855970|856358|856366|856518|856822	RFX1|HAP1|NRG1|UME6|ADR1|MIG2|SWC4|GZF3|RGT1|DAL80|SFL1|LAP3|FAP1|RDS2|RIM101|OPI1|ORC6|DOT6	-5.5	MyList
GO Biological Processes	19	GO:0061984	catabolite repression		-7.5	28	13	5821	16	78	6	7.7	3	851613|851788|852663|853334|853904|855970	NRG1|UME6|MIG2|GZF3|DAL80|RDS2	-5.4	MyList
GO Biological Processes	19	GO:0070887	cellular response to chemical stimulus		-7.5	3.9	7	5821	402	78	21	27	5	850523|850958|851384|851613|851747|851788|851802|852663|852746|853334|853356|853904|854545|854775|855053|855323|855871|855970|856329|856358|856366	GAT1|HAP1|UGA3|NRG1|STB3|UME6|ADR1|MIG2|SNT2|GZF3|SIP4|DAL80|PIP2|CST6|MSN2|CAT8|USV1|RDS2|ARR1|RIM101|OPI1	-5.4	MyList
GO Biological Processes	19	GO:0051253	negative regulation of RNA metabolic process		-7.4	4.5	7.3	5821	296	78	18	23	4.8	850873|850958|851613|851788|851802|852663|852885|853334|853828|853904|854307|855482|855708|855970|856358|856366|856518|856822	RFX1|HAP1|NRG1|UME6|ADR1|MIG2|SWC4|GZF3|RGT1|DAL80|SFL1|LAP3|FAP1|RDS2|RIM101|OPI1|ORC6|DOT6	-5.3	MyList
GO Biological Processes	19	GO:0042221	response to chemical		-7.3	3.4	6.7	5821	532	78	24	31	5.2	850523|850958|851384|851613|851747|851788|851802|852663|852746|853334|853356|853904|854545|854562|854775|855053|855323|855482|855620|855871|855970|856329|856358|856366	GAT1|HAP1|UGA3|NRG1|STB3|UME6|ADR1|MIG2|SNT2|GZF3|SIP4|DAL80|PIP2|RDR1|CST6|MSN2|CAT8|LAP3|MET4|USV1|RDS2|ARR1|RIM101|OPI1	-5.3	MyList
GO Biological Processes	19	GO:0090293	nitrogen catabolite regulation of transcription		-7	37	13	5821	10	78	5	6.4	2.8	850523|851384|851788|853334|853904	GAT1|UGA3|UME6|GZF3|DAL80	-5	MyList
GO Biological Processes	19	GO:2000113	negative regulation of cellular macromolecule biosynthetic process		-6.3	3.6	6.3	5821	390	78	19	24	4.9	850873|850958|851306|851613|851788|851802|852663|852885|853334|853828|853904|854307|855482|855708|855970|856358|856366|856518|856822	RFX1|HAP1|CDC13|NRG1|UME6|ADR1|MIG2|SWC4|GZF3|RGT1|DAL80|SFL1|LAP3|FAP1|RDS2|RIM101|OPI1|ORC6|DOT6	-4.2	MyList
GO Biological Processes	19	GO:0010558	negative regulation of macromolecule biosynthetic process		-6.3	3.6	6.3	5821	390	78	19	24	4.9	850873|850958|851306|851613|851788|851802|852663|852885|853334|853828|853904|854307|855482|855708|855970|856358|856366|856518|856822	RFX1|HAP1|CDC13|NRG1|UME6|ADR1|MIG2|SWC4|GZF3|RGT1|DAL80|SFL1|LAP3|FAP1|RDS2|RIM101|OPI1|ORC6|DOT6	-4.2	MyList
GO Biological Processes	19	GO:0006808	regulation of nitrogen utilization		-6	25	11	5821	15	78	5	6.4	2.8	850523|851384|851788|853334|853904	GAT1|UGA3|UME6|GZF3|DAL80	-4	MyList
GO Biological Processes	19	GO:0009890	negative regulation of biosynthetic process		-5.8	3.4	5.9	5821	416	78	19	24	4.9	850873|850958|851306|851613|851788|851802|852663|852885|853334|853828|853904|854307|855482|855708|855970|856358|856366|856518|856822	RFX1|HAP1|CDC13|NRG1|UME6|ADR1|MIG2|SWC4|GZF3|RGT1|DAL80|SFL1|LAP3|FAP1|RDS2|RIM101|OPI1|ORC6|DOT6	-3.8	MyList
GO Biological Processes	19	GO:0031327	negative regulation of cellular biosynthetic process		-5.8	3.4	5.9	5821	416	78	19	24	4.9	850873|850958|851306|851613|851788|851802|852663|852885|853334|853828|853904|854307|855482|855708|855970|856358|856366|856518|856822	RFX1|HAP1|CDC13|NRG1|UME6|ADR1|MIG2|SWC4|GZF3|RGT1|DAL80|SFL1|LAP3|FAP1|RDS2|RIM101|OPI1|ORC6|DOT6	-3.8	MyList
GO Biological Processes	19	GO:0071417	cellular response to organonitrogen compound		-5.7	22	10	5821	17	78	5	6.4	2.8	850523|851384|851788|853334|853904	GAT1|UGA3|UME6|GZF3|DAL80	-3.7	MyList
GO Biological Processes	19	GO:0090295	nitrogen catabolite repression of transcription		-5.6	75	15	5821	3	78	3	3.8	2.2	851788|853334|853904	UME6|GZF3|DAL80	-3.7	MyList
GO Biological Processes	19	GO:0051172	negative regulation of nitrogen compound metabolic process		-5.6	3.1	5.7	5821	474	78	20	26	4.9	850873|850958|851306|851613|851788|851802|852663|852885|853334|853353|853828|853904|854307|855482|855708|855970|856358|856366|856518|856822	RFX1|HAP1|CDC13|NRG1|UME6|ADR1|MIG2|SWC4|GZF3|SRS2|RGT1|DAL80|SFL1|LAP3|FAP1|RDS2|RIM101|OPI1|ORC6|DOT6	-3.6	MyList
GO Biological Processes	19	GO:1901699	cellular response to nitrogen compound		-5.5	21	9.8	5821	18	78	5	6.4	2.8	850523|851384|851788|853334|853904	GAT1|UGA3|UME6|GZF3|DAL80	-3.6	MyList
GO Biological Processes	19	GO:0051276	chromosome organization		-5.5	2.8	5.4	5821	619	78	23	29	5.2	851199|851266|851306|851788|851802|851934|851962|852028|852713|852746|852885|852991|853191|853353|853531|853773|853817|853854|855053|855228|856254|856518|856822	FUN19|RFA1|CDC13|UME6|ADR1|SWR1|EAF1|RAD30|RAD54|SNT2|SWC4|TEL2|TAF1|SRS2|RFC2|MIF2|CSE4|PUT3|MSN2|SGS1|CTF4|ORC6|DOT6	-3.5	MyList
GO Biological Processes	19	GO:0033554	cellular response to stress		-5.4	2.5	5.3	5821	773	78	26	33	5.3	850523|850958|851266|851415|851613|851648|851934|851962|852028|852713|852746|852885|853341|853353|853531|854166|854755|854775|855053|855228|855981|856016|856254|856329|856358|856366	GAT1|HAP1|RFA1|RPO21|NRG1|RAD55|SWR1|EAF1|RAD30|RAD54|SNT2|SWC4|GSM1|SRS2|RFC2|DNL4|VHR1|CST6|MSN2|SGS1|TFB2|RLM1|CTF4|ARR1|RIM101|OPI1	-3.5	MyList
GO Biological Processes	19	GO:0043618	regulation of transcription from RNA polymerase II promoter in response to stress		-5.4	10	7.7	5821	51	78	7	9	3.2	850958|852746|854755|854775|855053|856016|856329	HAP1|SNT2|VHR1|CST6|MSN2|RLM1|ARR1	-3.4	MyList
GO Biological Processes	19	GO:0043620	regulation of DNA-templated transcription in response to stress		-5.4	10	7.7	5821	51	78	7	9	3.2	850958|852746|854755|854775|855053|856016|856329	HAP1|SNT2|VHR1|CST6|MSN2|RLM1|ARR1	-3.4	MyList
GO Biological Processes	19	GO:0010605	negative regulation of macromolecule metabolic process		-5.3	2.8	5.3	5821	588	78	22	28	5.1	850873|850958|851306|851613|851788|851802|851934|852663|852885|853334|853353|853828|853904|854307|855482|855708|855970|856358|856366|856518|856799|856822	RFX1|HAP1|CDC13|NRG1|UME6|ADR1|SWR1|MIG2|SWC4|GZF3|SRS2|RGT1|DAL80|SFL1|LAP3|FAP1|RDS2|RIM101|OPI1|ORC6|MOT2|DOT6	-3.4	MyList
GO Biological Processes	19	GO:0031324	negative regulation of cellular metabolic process		-5.1	2.9	5.3	5821	511	78	20	26	4.9	850873|850958|851306|851613|851788|851802|852663|852885|853334|853353|853828|853904|854307|855482|855708|855970|856358|856366|856518|856822	RFX1|HAP1|CDC13|NRG1|UME6|ADR1|MIG2|SWC4|GZF3|SRS2|RGT1|DAL80|SFL1|LAP3|FAP1|RDS2|RIM101|OPI1|ORC6|DOT6	-3.2	MyList
GO Biological Processes	19	GO:0019740	nitrogen utilization		-5.1	17	8.7	5821	22	78	5	6.4	2.8	850523|851384|851788|853334|853904	GAT1|UGA3|UME6|GZF3|DAL80	-3.2	MyList
GO Biological Processes	19	GO:0061413	regulation of transcription from RNA polymerase II promoter by a nonfermentable carbon source		-5	56	13	5821	4	78	3	3.8	2.2	853356|855323|855970	SIP4|CAT8|RDS2	-3.2	MyList
GO Biological Processes	19	GO:0061429	positive regulation of transcription from RNA polymerase II promoter by oleic acid		-5	56	13	5821	4	78	3	3.8	2.2	851802|854545|854775	ADR1|PIP2|CST6	-3.2	MyList
GO Biological Processes	19	GO:0061421	positive regulation of transcription by oleic acid		-5	56	13	5821	4	78	3	3.8	2.2	851802|854545|854775	ADR1|PIP2|CST6	-3.2	MyList
GO Biological Processes	19	GO:0061414	positive regulation of transcription from RNA polymerase II promoter by a nonfermentable carbon source		-5	56	13	5821	4	78	3	3.8	2.2	853356|855323|855970	SIP4|CAT8|RDS2	-3.2	MyList
GO Biological Processes	19	GO:0006259	DNA metabolic process		-4.9	2.9	5.2	5821	523	78	20	26	4.9	851266|851306|851415|851648|851934|851962|852028|852692|852713|852885|852991|853353|853531|854166|855228|855981|856254|856380|856518|856891	RFA1|CDC13|RPO21|RAD55|SWR1|EAF1|RAD30|MND1|RAD54|SWC4|TEL2|SRS2|RFC2|DNL4|SGS1|TFB2|CTF4|YHL009W-B|ORC6|SPT15	-3.1	MyList
GO Biological Processes	19	GO:0009892	negative regulation of metabolic process		-4.9	2.6	5	5821	624	78	22	28	5.1	850873|850958|851306|851613|851788|851802|851934|852663|852885|853334|853353|853828|853904|854307|855482|855708|855970|856358|856366|856518|856799|856822	RFX1|HAP1|CDC13|NRG1|UME6|ADR1|SWR1|MIG2|SWC4|GZF3|SRS2|RGT1|DAL80|SFL1|LAP3|FAP1|RDS2|RIM101|OPI1|ORC6|MOT2|DOT6	-3	MyList
GO Biological Processes	19	GO:0009719	response to endogenous stimulus		-4.8	15	8.1	5821	25	78	5	6.4	2.8	850523|851384|851788|853334|853904	GAT1|UGA3|UME6|GZF3|DAL80	-2.9	MyList
GO Biological Processes	19	GO:0071495	cellular response to endogenous stimulus		-4.8	15	8.1	5821	25	78	5	6.4	2.8	850523|851384|851788|853334|853904	GAT1|UGA3|UME6|GZF3|DAL80	-2.9	MyList
GO Biological Processes	19	GO:0006281	DNA repair		-4.4	3.5	5.1	5821	301	78	14	18	4.3	851266|851415|851648|851934|851962|852028|852713|852885|853353|853531|854166|855228|855981|856254	RFA1|RPO21|RAD55|SWR1|EAF1|RAD30|RAD54|SWC4|SRS2|RFC2|DNL4|SGS1|TFB2|CTF4	-2.6	MyList
GO Biological Processes	19	GO:0010446	response to alkaline pH		-4.3	37	10	5821	6	78	3	3.8	2.2	851613|855053|856358	NRG1|MSN2|RIM101	-2.5	MyList
GO Biological Processes	19	GO:0071469	cellular response to alkaline pH		-4.3	37	10	5821	6	78	3	3.8	2.2	851613|855053|856358	NRG1|MSN2|RIM101	-2.5	MyList
GO Biological Processes	19	GO:0048523	negative regulation of cellular process		-4.2	2.4	4.5	5821	693	78	22	28	5.1	850873|850958|851306|851613|851788|851802|852663|852885|853334|853353|853531|853828|853904|854307|855228|855482|855708|855970|856358|856366|856518|856822	RFX1|HAP1|CDC13|NRG1|UME6|ADR1|MIG2|SWC4|GZF3|SRS2|RFC2|RGT1|DAL80|SFL1|SGS1|LAP3|FAP1|RDS2|RIM101|OPI1|ORC6|DOT6	-2.3	MyList
GO Biological Processes	19	GO:0062013	positive regulation of small molecule metabolic process		-4.1	17	7.7	5821	18	78	4	5.1	2.5	851802|853356|853854|854545	ADR1|SIP4|PUT3|PIP2	-2.3	MyList
GO Biological Processes	19	GO:0030491	heteroduplex formation		-3.9	28	8.9	5821	8	78	3	3.8	2.2	851266|851648|852713	RFA1|RAD55|RAD54	-2.1	MyList
GO Biological Processes	19	GO:0001079	nitrogen catabolite regulation of transcription from RNA polymerase II promoter		-3.9	28	8.9	5821	8	78	3	3.8	2.2	850523|851384|851788	GAT1|UGA3|UME6	-2.1	MyList
GO Biological Processes	19	GO:0071824	protein-DNA complex subunit organization		-3.8	4	4.9	5821	185	78	10	13	3.8	851648|851934|852885|853191|853353|853773|853817|854875|856518|856891	RAD55|SWR1|SWC4|TAF1|SRS2|MIF2|CSE4|TAF13|ORC6|SPT15	-2	MyList
GO Biological Processes	19	GO:0000725	recombinational repair		-3.8	5.9	5.4	5821	89	78	7	9	3.2	851266|851648|851934|852713|853353|855228|856254	RFA1|RAD55|SWR1|RAD54|SRS2|SGS1|CTF4	-2	MyList
GO Biological Processes	19	GO:0006974	cellular response to DNA damage stimulus		-3.7	3	4.5	5821	350	78	14	18	4.3	851266|851415|851648|851934|851962|852028|852713|852885|853353|853531|854166|855228|855981|856254	RFA1|RPO21|RAD55|SWR1|EAF1|RAD30|RAD54|SWC4|SRS2|RFC2|DNL4|SGS1|TFB2|CTF4	-1.9	MyList
GO Biological Processes	19	GO:0071467	cellular response to pH		-3.6	22	7.9	5821	10	78	3	3.8	2.2	851613|855053|856358	NRG1|MSN2|RIM101	-1.8	MyList
GO Biological Processes	19	GO:0046685	response to arsenic-containing substance		-3.3	19	7.1	5821	12	78	3	3.8	2.2	855053|855620|856329	MSN2|MET4|ARR1	-1.5	MyList
GO Biological Processes	19	GO:0000430	regulation of transcription from RNA polymerase II promoter by glucose		-3.3	19	7.1	5821	12	78	3	3.8	2.2	851613|851747|852663	NRG1|STB3|MIG2	-1.5	MyList
GO Biological Processes	19	GO:0045013	carbon catabolite repression of transcription		-3.2	17	6.8	5821	13	78	3	3.8	2.2	851613|852663|855970	NRG1|MIG2|RDS2	-1.5	MyList
GO Biological Processes	19	GO:0061985	carbon catabolite repression		-3.2	17	6.8	5821	13	78	3	3.8	2.2	851613|852663|855970	NRG1|MIG2|RDS2	-1.5	MyList
GO Biological Processes	19	GO:0046015	regulation of transcription by glucose		-3.2	17	6.8	5821	13	78	3	3.8	2.2	851613|851747|852663	NRG1|STB3|MIG2	-1.5	MyList
GO Biological Processes	19	GO:0000724	double-strand break repair via homologous recombination		-3.2	5.6	4.8	5821	80	78	6	7.7	3	851266|851648|852713|853353|855228|856254	RFA1|RAD55|RAD54|SRS2|SGS1|CTF4	-1.4	MyList
GO Biological Processes	19	GO:0071897	DNA biosynthetic process		-3.2	4.7	4.6	5821	112	78	7	9	3.2	851266|851306|851415|852028|852991|854166|856380	RFA1|CDC13|RPO21|RAD30|TEL2|DNL4|YHL009W-B	-1.4	MyList
GO Biological Processes	19	GO:0071310	cellular response to organic substance		-3.1	3.6	4.2	5821	188	78	9	12	3.6	850523|851384|851788|851802|853334|853904|854775|855053|856366	GAT1|UGA3|UME6|ADR1|GZF3|DAL80|CST6|MSN2|OPI1	-1.3	MyList
GO Biological Processes	19	GO:0032508	DNA duplex unwinding		-3	6.3	4.8	5821	59	78	5	6.4	2.8	851266|851934|852713|853353|855228	RFA1|SWR1|RAD54|SRS2|SGS1	-1.2	MyList
GO Biological Processes	19	GO:0006338	chromatin remodeling		-3	3.8	4.1	5821	157	78	8	10	3.4	851199|851788|851934|852713|852885|855053|856518|856822	FUN19|UME6|SWR1|RAD54|SWC4|MSN2|ORC6|DOT6	-1.2	MyList
GO Biological Processes	19	GO:1901522	positive regulation of transcription from RNA polymerase II promoter involved in cellular response to chemical stimulus		-2.9	14	6.1	5821	16	78	3	3.8	2.2	851802|855053|856329	ADR1|MSN2|ARR1	-1.2	MyList
GO Biological Processes	19	GO:0010565	regulation of cellular ketone metabolic process		-2.9	13	5.9	5821	17	78	3	3.8	2.2	853854|854545|854874	PUT3|PIP2|ARG81	-1.1	MyList
GO Biological Processes	19	GO:0065004	protein-DNA complex assembly		-2.8	4.1	4.1	5821	128	78	7	9	3.2	851648|853191|853773|853817|854875|856518|856891	RAD55|TAF1|MIF2|CSE4|TAF13|ORC6|SPT15	-1.1	MyList
GO Biological Processes	19	GO:0032392	DNA geometric change		-2.8	5.8	4.5	5821	64	78	5	6.4	2.8	851266|851934|852713|853353|855228	RFA1|SWR1|RAD54|SRS2|SGS1	-1.1	MyList
GO Biological Processes	19	GO:0007127	meiosis I		-2.8	4.7	4.3	5821	95	78	6	7.7	3	851266|851648|852692|852713|853773|855228	RFA1|RAD55|MND1|RAD54|MIF2|SGS1	-1.1	MyList
GO Biological Processes	19	GO:0007131	reciprocal meiotic recombination		-2.8	5.7	4.5	5821	65	78	5	6.4	2.8	851266|851648|852692|852713|855228	RFA1|RAD55|MND1|RAD54|SGS1	-1.1	MyList
GO Biological Processes	19	GO:0140527	reciprocal homologous recombination		-2.8	5.7	4.5	5821	65	78	5	6.4	2.8	851266|851648|852692|852713|855228	RFA1|RAD55|MND1|RAD54|SGS1	-1.1	MyList
GO Biological Processes	19	GO:1900428	regulation of filamentous growth of a population of unicellular organisms		-2.8	7.7	4.9	5821	39	78	4	5.1	2.5	851613|852663|853356|853823	NRG1|MIG2|SIP4|PHD1	-1.1	MyList
GO Biological Processes	19	GO:0006310	DNA recombination		-2.8	3	3.7	5821	251	78	10	13	3.8	851266|851648|851934|852692|852713|853353|854166|855228|856254|856380	RFA1|RAD55|SWR1|MND1|RAD54|SRS2|DNL4|SGS1|CTF4|YHL009W-B	-1	MyList
GO Biological Processes	19	GO:0009268	response to pH		-2.7	12	5.5	5821	19	78	3	3.8	2.2	851613|855053|856358	NRG1|MSN2|RIM101	-1	MyList
GO Biological Processes	19	GO:0009896	positive regulation of catabolic process		-2.7	5.5	4.3	5821	68	78	5	6.4	2.8	850523|851802|853854|854307|854545	GAT1|ADR1|PUT3|SFL1|PIP2	-0.99	MyList
GO Biological Processes	19	GO:0010570	regulation of filamentous growth		-2.7	7.3	4.7	5821	41	78	4	5.1	2.5	851613|852663|853356|853823	NRG1|MIG2|SIP4|PHD1	-0.99	MyList
GO Biological Processes	19	GO:0006325	chromatin organization		-2.7	2.6	3.5	5821	351	78	12	15	4.1	851199|851788|851802|851934|851962|852713|852746|852885|853191|855053|856518|856822	FUN19|UME6|ADR1|SWR1|EAF1|RAD54|SNT2|SWC4|TAF1|MSN2|ORC6|DOT6	-0.96	MyList
GO Biological Processes	19	GO:0006302	double-strand break repair		-2.6	3.8	3.9	5821	137	78	7	9	3.2	851266|851648|852713|853353|854166|855228|856254	RFA1|RAD55|RAD54|SRS2|DNL4|SGS1|CTF4	-0.96	MyList
GO Biological Processes	19	GO:0044182	filamentous growth of a population of unicellular organisms		-2.6	4.3	4	5821	104	78	6	7.7	3	851613|851788|852663|853356|853612|853823	NRG1|UME6|MIG2|SIP4|HMS2|PHD1	-0.91	MyList
GO Biological Processes	19	GO:0062012	regulation of small molecule metabolic process		-2.6	5.2	4.2	5821	72	78	5	6.4	2.8	851802|853356|853854|854545|854874	ADR1|SIP4|PUT3|PIP2|ARG81	-0.9	MyList
GO Biological Processes	19	GO:0035825	homologous recombination		-2.6	5.1	4.1	5821	73	78	5	6.4	2.8	851266|851648|852692|852713|855228	RFA1|RAD55|MND1|RAD54|SGS1	-0.88	MyList
GO Biological Processes	19	GO:0007004	telomere maintenance via telomerase		-2.4	9.3	4.8	5821	24	78	3	3.8	2.2	851266|851306|852991	RFA1|CDC13|TEL2	-0.75	MyList
GO Biological Processes	19	GO:0006260	DNA replication		-2.4	3.5	3.6	5821	151	78	7	9	3.2	851266|852028|853531|854166|855228|856254|856518	RFA1|RAD30|RFC2|DNL4|SGS1|CTF4|ORC6	-0.74	MyList
GO Biological Processes	19	GO:0061982	meiosis I cell cycle process		-2.4	3.9	3.7	5821	114	78	6	7.7	3	851266|851648|852692|852713|853773|855228	RFA1|RAD55|MND1|RAD54|MIF2|SGS1	-0.73	MyList
GO Biological Processes	19	GO:0010833	telomere maintenance via telomere lengthening		-2.4	9	4.6	5821	25	78	3	3.8	2.2	851266|851306|852991	RFA1|CDC13|TEL2	-0.71	MyList
GO Biological Processes	19	GO:0000723	telomere maintenance		-2.3	4.6	3.8	5821	82	78	5	6.4	2.8	851266|851306|852713|852991|855228	RFA1|CDC13|RAD54|TEL2|SGS1	-0.69	MyList
GO Biological Processes	19	GO:0010243	response to organonitrogen compound		-2.3	4.6	3.8	5821	82	78	5	6.4	2.8	850523|851384|851788|853334|853904	GAT1|UGA3|UME6|GZF3|DAL80	-0.69	MyList
GO Biological Processes	19	GO:0060249	anatomical structure homeostasis		-2.3	4.6	3.8	5821	82	78	5	6.4	2.8	851266|851306|852713|852991|855228	RFA1|CDC13|RAD54|TEL2|SGS1	-0.69	MyList
GO Biological Processes	19	GO:0042594	response to starvation		-2.3	4.6	3.8	5821	82	78	5	6.4	2.8	850523|852663|853341|854755|855053	GAT1|MIG2|GSM1|VHR1|MSN2	-0.69	MyList
GO Biological Processes	19	GO:0030447	filamentous growth		-2.3	3.7	3.5	5821	120	78	6	7.7	3	851613|851788|852663|853356|853612|853823	NRG1|UME6|MIG2|SIP4|HMS2|PHD1	-0.65	MyList
GO Biological Processes	19	GO:1901698	response to nitrogen compound		-2.3	4.4	3.7	5821	85	78	5	6.4	2.8	850523|851384|851788|853334|853904	GAT1|UGA3|UME6|GZF3|DAL80	-0.63	MyList
GO Biological Processes	19	GO:0040008	regulation of growth		-2.2	5.3	3.8	5821	56	78	4	5.1	2.5	851613|852663|853356|853823	NRG1|MIG2|SIP4|PHD1	-0.56	MyList
GO Biological Processes	19	GO:0032200	telomere organization		-2.1	4.1	3.5	5821	91	78	5	6.4	2.8	851266|851306|852713|852991|855228	RFA1|CDC13|RAD54|TEL2|SGS1	-0.52	MyList
GO Biological Processes	19	GO:0036003	positive regulation of transcription from RNA polymerase II promoter in response to stress		-2.1	7.5	4.1	5821	30	78	3	3.8	2.2	855053|856016|856329	MSN2|RLM1|ARR1	-0.52	MyList
GO Biological Processes	19	GO:0000280	nuclear division		-2.1	2.6	3	5821	260	78	9	12	3.6	851266|851648|852028|852692|852713|853773|853817|855228|856254	RFA1|RAD55|RAD30|MND1|RAD54|MIF2|CSE4|SGS1|CTF4	-0.5	MyList
GO Biological Processes	19	GO:0010033	response to organic substance		-2.1	2.6	3	5821	261	78	9	12	3.6	850523|851384|851788|851802|853334|853904|854775|855053|856366	GAT1|UGA3|UME6|ADR1|GZF3|DAL80|CST6|MSN2|OPI1	-0.49	MyList
GO Biological Processes	19	GO:0140013	meiotic nuclear division		-2	3.3	3.2	5821	135	78	6	7.7	3	851266|851648|852692|852713|853773|855228	RFA1|RAD55|MND1|RAD54|MIF2|SGS1	-0.43	MyList
GO Biological Processes	19	GO:0000722	telomere maintenance via recombination		-2	6.8	3.9	5821	33	78	3	3.8	2.2	851266|852713|855228	RFA1|RAD54|SGS1	-0.41	MyList
