# Supplementary material for: Cat8 Response to Nutritional Changes and Interaction With Ehrlich Pathway Related Factors
Source: Front Microbiol. 2022 Jun 15;13:898938. doi: 10.3389/fmicb.2022.898938 (PMC9245043; doi:10.3389/fmicb.2022.898938)
Supplement: Supplementary file 5 [file Table_4.XLSX]

## Sheet: Glc
Systematic Name	Standard Name	Signal Value	Log2 Fold Change	Name
YLR307C-A	DPA10	1.38828	72.8693
YER065C	ICL1	2.03351	32.8258	IsoCitrate Lyase
YMR279C	ATR2	1.60776	17.6846	AminoTriazole Resistance
YAR035W	YAT1	2.22021	13.5864
YLR308W	CDA2	2.14508	10.9666	Chitin DeAcetylase
YOR100C	CRC1	1.55413	10.1236	CaRnitine Carrier
YDL215C	GDH2	1.48308	3.00419	Glutamate DeHydrogenase
YOR348C	PUT4	2.03708	2.94292	Proline UTilization
YPL156C	PRM4	2.08119	2.49309	Pheromone-Regulated Membrane protein
YLR174W	IDP2	1.88163	2.43468	Isocitrate Dehydrogenase, NADP-specific
YML042W	CAT2	1.779	2.37282	Carnitine AcetylTransferase
YER024W	YAT2	1.66376	2.22869
YNL117W	MLS1	2.22125	2.14784	MaLate Synthase
YGL162W	SUT1	1.48069	2.07952	Sterol UpTake
YJL089W	SIP4	1.97266	2.04222	SNF1-Interacting Protein
YCR010C	ADY2	1.77811	0.470223	Accumulation of DYads
YPL256C	CLN2	1.6157	0.457854	CycLiN
YJR115W		1.61964	0.43726	Putative protein of unknown function; YJR115W has a paralog, ECM13, that arose from the whole genome duplication
YLR327C	TMA10	1.53301	0.424818	Translation Machinery Associated
YNL289W	PCL1	1.66983	0.42364	Pho85 CycLin
YGR067C		1.9901	0.418891	Putative protein of unknown function; contains a zinc finger motif similar to that of Adr1p

## Sheet: Gly
Systematic Name	Standard Name	signalValue	log2FoldChange	Name
YPL111W	CAR1	1.36615	17.5873	Catabolism of ARginine
YLR142W	PUT1	1.64676	12.6242	Proline UTilization
YKR039W	GAP1	1.74352	11.5487	General Amino acid Permease
YLR160C	ASP3-4	1.37125	7.51306	ASParaginase
YPL095C	EEB1	1.42146	6.54415	Ethyl Ester Biosynthesis
YLR307C-A	DPA10	1.83954	5.8532	Delta-Psi dependent mitochondrial Assembly protein of 10 kDa
YAR035C-A		1.66629	4.67064
YLR161W		1.41212	4.52153
YNL192W	CHS1	1.31886	4.38076	CHitin Synthase
YIL054W		1.3979	4.26808
YDL214C	PRR2	1.56763	4.26593	Pheromone Response Regulator
YPL062W		1.78768	4.23746
YDR043C	NRG1	1.50908	4.13327	Negative Regulator of Glucose-repressed genes
YDR111C	ALT2	1.35629	4.07512	ALanine Transaminase
YIL046W-A		1.27478	3.96623
YGR157W	CHO2	1.44241	3.92759	CHOline requiring
YJR146W		1.8051	3.90141
YMR107W	SPG4	1.7268	3.82767	Stationary Phase Gene
YBR050C	REG2	1.82329	3.78088	REsistance to Glucose repression
YOR347C	PYK2	1.62968	3.74237	PYruvate Kinase
YDL138W	RGT2	1.33656	3.70605	Restores Glucose Transport
YKL198C	PTK1	1.65989	3.64453	Putative serine/Threonine protein Kinase
YOR019W		1.2951	3.52793
YEL012W	UBC8	1.69143	3.49032	UBiquitin-Conjugating
YCR010C	ADY2	1.74741	3.48291	Accumulation of DYads
YNL193W		1.70411	3.45767
YNR060W	FRE4	1.28822	3.42992	Ferric REductase
YNL133C	FYV6	1.2481	3.40097	Function required for Yeast Viability
YCR008W	SAT4	1.61927	3.26094
YDR505C	PSP1	1.45937	3.26068	Polymerase SuPpressor
YNR002C	ATO2	1.55999	3.25515	Ammonia (Ammonium) Transport Outward
YGL208W	SIP2	1.41594	3.21481	SNF1-Interacting Protein
YHR096C	HXT5	1.67467	3.19134	HeXose Transporter
YKR093W	PTR2	1.69162	3.16343	Peptide TRansport
YPL112C	PEX25	1.36818	3.13961	PEroXisome related
YDR379C-A	SDH6	1.8051	3.12317
YDR256C	CTA1	1.79107	3.11916	CaTalase A
YIL160C	POT1	1.36069	3.06235	Peroxisomal Oxoacyl Thiolase
YJL042W	MHP1	1.3214	3.02059	MAP-Homologous Protein
YLR312C	ATG39	1.6675	2.97874	AuTophaGy related
YML034W	SRC1	1.32794	2.92094	Spliced mRNA and Cell cycle regulated gene
YGR067C		1.69162	2.88869
YGL205W	POX1	1.53835	2.86451
YJL089W	SIP4	1.86973	2.84903	SNF1-Interacting Protein
YLR284C	ECI1	1.33223	2.84676	Enoyl-CoA Isomerase
YPR036W-A	SPO24	1.74467	2.84114	SPOrulation
YGR121W-A		1.34678	2.82789
YIL057C	RGI2	1.6138	2.79587	Respiratory growth induced
YLR399C	BDF1	1.33406	2.7942	BromoDomain Factor
YKL044W	MMO1	1.40047	2.75138	Mini Mitochondria ORF
YCR061W	TVS1	1.33721	2.72708	Transmembrane protein Vital for Stress response
YKR009C	FOX2	1.48837	2.72603	Fatty acid OXidation
YMR122C		1.46026	2.72252
YGR014W	MSB2	1.33042	2.72065	Multicopy Suppression of a Budding defect
YOR092W	ECM3	1.35648	2.7017	ExtraCellular Mutant
YKL217W	JEN1	1.91755	2.68796
YLR257W		1.27043	2.66029
YJL151C	SNA3	1.75245	2.65156	Sensitivity to NA+
YLR348C	DIC1	1.32574	2.60149	DIcarboxylate Carrier
YLR176C	RFX1	1.32932	2.58419	Regulatory Factor X
YPL003W	ULA1	1.38908	2.57523	Ubiquitin-Like protein Activation
YNL195C		1.43516	2.56852
YKL197C	PEX1	1.27245	2.55433	PEroXin
YDL174C	DLD1	1.65463	2.55089	D-Lactate Dehydrogenase
YBR085C-A		1.40644	2.54826
YCR005C	CIT2	1.74878	2.52454	CITrate synthase
YPL230W	USV1	1.74404	2.50309	Up in StarVation
YER075C	PTP3	1.29353	2.49222	Protein Tyrosine Phosphatase
YML058W	SML1	1.43106	2.47999	Suppressor of Mec1 Lethality
YLR205C	HMX1	1.45567	2.47326	HeMe oXygenase
YHL015W-A		1.29974	2.46115
YNL008C	ASI3	1.29987	2.44624	Amino acid Sensor-Independent
YPR023C	EAF3	1.7082	2.44534	Esa1p-Associated Factor
YNL097C-B		1.59849	2.42113
YKL186C	MTR2	1.83469	2.40031	Mrna TRansport
YNL190W		1.32177	2.37499
YOR134W	BAG7	1.343	2.3744
YML100W	TSL1	1.49668	2.37424	Trehalose Synthase Long chain
YCL025C	AGP1	1.53229	2.35576	high-Affinity Glutamine Permease
YGR236C	SPG1	1.33709	2.34603	Stationary Phase Gene
YKR050W	TRK2	1.32719	2.33542	TRansport of potassium (K)
YCR025C		1.50078	2.32996
YPL265W	DIP5	1.50631	2.31869	DIcarboxylic amino acid Permease
YNL117W	MLS1	1.87712	2.31223	MaLate Synthase
YPL055C	LGE1	1.76604	2.31195	LarGE cells
YGR086C	PIL1	1.52004	2.28879	Phosphorylation Inhibited by Long chain bases
YIL155C	GUT2	1.34428	2.27135	Glycerol UTilization
YNL241C	ZWF1	1.61906	2.26658	ZWischenFerment
YPL058C	PDR12	1.28714	2.26453	Pleiotropic Drug Resistance
YLL039C	UBI4	1.72816	2.25747	Ubiquitin
YPL222W	FMP40	1.4631	2.25605	Found in Mitochondrial Proteome
YGR144W	THI4	1.43359	2.24456	THIamine metabolism
YGR243W	MPC3	1.64342	2.22726	Mitochondrial Pyruvate Carrier
YLR375W	STP3	1.29875	2.20787	protein with similarity to Stp1p
YBR230C	OM14	1.86798	2.20739	Outer Membrane Protein of 14 kDa
YEL059C-A	SOM1	1.59925	2.19254	SOrting Mitochondrial
YDR215C		1.64171	2.18782
YOR100C	CRC1	1.61196	2.18374	CaRnitine Carrier
YML006C	GIS4	1.54583	2.1802	GIg1-2 Suppressor
YOL082W	ATG19	1.45728	2.17739	AuTophaGy related
YJL106W	IME2	1.67015	2.17575	Inducer of MEiosis
YAL054C	ACS1	1.93782	2.16309	Acetyl CoA Synthetase
YMR302C	YME2	1.71113	2.16299	Yeast Mitochondrial Escape
YBL064C	PRX1	1.28943	2.16054	PeroxiRedoXin
YML054C	CYB2	1.50827	2.15821	CYtochrome B
YER065C	ICL1	1.84587	2.15633	IsoCitrate Lyase
YPR151C	SUE1	1.45181	2.14528
YMR297W	PRC1	1.30415	2.13827	PRoteinase C
YHR009C	TDA3	1.73584	2.13467	Topoisomerase I Damage Affected
YMR135C	GID8	1.5469	2.12538	Glucose Induced Degradation deficient
YGL056C	SDS23	1.60304	2.09032	homolog of S. pombe SDS23
YBR150C	TBS1	1.67194	2.07554	ThiaBendazole Sensitive
YBR147W	RTC2	1.51192	2.06972	Restriction of Telomere Capping
YGR023W	MTL1	1.55592	2.06174	Mid-Two Like
YJL210W	PEX2	1.26215	2.05576	PEroXin
YML042W	CAT2	1.79213	2.03253	Carnitine AcetylTransferase
YGL125W	MET13	1.44063	2.00619	METhionine requiring
YHR005C-A	TIM10	1.26487	0.495947	Translocase of the Inner Membrane
YHR001W-A	QCR10	1.33223	0.491562	ubiQuinol-cytochrome C oxidoReductase
YPR158W	CUR1	1.3138	0.487231	Curing of [URe3]
YGR209C	TRX2	1.37035	0.485372	ThioRedoXin
YML133C		1.54036	0.484503
YNL221C	POP1	1.32768	0.47758	Processing Of Precursor RNAs
YLR437C	DIF1	1.59411	0.470434	Damage-regulated Import Facilitator
YBL042C	FUI1	1.4021	0.45166	5-FlUorourIdine resistance
YJL088W	ARG3	1.38797	0.450923	ARGinine requiring
YDR003W	RCR2	1.27248	0.450215	Resistance to Congo Red
YBR105C	VID24	1.4808	0.441358	Vacuolar Import and Degradation
YJL133C-A	DPI8	1.58623	0.436124	Delta-Psi dependent mitochondrial Import protein of 8 kDa
YDR151C	CTH1	1.44507	0.423553	Cysteine-Three-Histidine
YKL109W	HAP4	1.56017	0.417951	Heme Activator Protein
YBL015W	ACH1	1.41395	0.407823	Acetyl CoA Hydrolase
YDR022C	ATG31	1.41241	0.40382	AuTophaGy related
YNR017W	TIM23	1.46747	0.399291	Translocase of the Inner Mitochondrial membrane
YDR171W	HSP42	1.48642	0.397624	Heat Shock Protein
YLL055W	YCT1	1.44554	0.395237	Yeast Cysteine Transporter
YGR124W	ASN2	1.31488	0.380293	ASparagiNe requiring
YGL001C	ERG26	1.52808	0.376466	ERGosterol biosynthesis
YIR018C-A		1.49932	0.374748
YLL026W	HSP104	1.54628	0.372391	Heat Shock Protein
YDR344C		1.65085	0.371879
YOR095C	RKI1	1.91607	0.367104	Ribose-5-phosphate Ketol-Isomerase
YLR342W	FKS1	1.48452	0.365947	FK506 Sensitivity
YNL124W	NAF1	1.73738	0.351965	Nuclear Assembly Factor
YHL001W	RPL14B	1.39147	0.349304	Ribosomal Protein of the Large subunit
YEL001C	IRC22	1.5794	0.334339	Increased Recombination Centers
YGR210C		1.66317	0.327075
YNL160W	YGP1	1.49721	0.32609	Yeast GlycoProtein
YOR298C-A	MBF1	1.33487	0.323143	Multiprotein Bridging Factor
YFL039C	ACT1	1.44603	0.322278	ACTin
YGR055W	MUP1	1.43681	0.316626	Methionine UPtake
YLL024C	SSA2	1.43027	0.306099	Stress-Seventy subfamily A
YKL068W-A		1.40456	0.296118
YER137C		1.70049	0.288104
YCR009C	RVS161	1.38563	0.279469	Reduced Viability on Starvation
YBR101C	FES1	1.42908	0.263785	Factor Exchange for Ssa1p
YDL022W	GPD1	1.44095	0.260163	Glycerol-3-Phosphate Dehydrogenase
YBR069C	TAT1	1.35297	0.245969	Tyrosine and tryptophan Amino acid Transporter
YPL249C-A	RPL36B	1.6524	0.241268	Ribosomal Protein of the Large subunit
YGR088W	CTT1	1.31696	0.240913	CaTalase T
YGR249W	MGA1	1.76522	0.23952
YKR041W		1.81257	0.237849
YDR055W	PST1	1.70455	0.236502	Protoplasts-SecreTed
YJR094W-A	RPL43B	1.89147	0.221852	Ribosomal Protein of the Large subunit
YBR072W	HSP26	1.44537	0.207848	Heat Shock Protein
YMR199W	CLN1	1.3652	0.193148	CycLiN
YNL134C		1.3833	0.186558
YGR148C	RPL24B	1.36465	0.180274	Ribosomal Protein of the Large subunit
YOR344C	TYE7	1.47235	0.175417	Ty1-mediated Expression
YNR014W		1.66173	0.174972
YOR268C		1.49247	0.165963
YDR309C	GIC2	1.43048	0.159126	GTPase Interactive Component
YGR034W	RPL26B	1.37624	0.157468	Ribosomal Protein of the Large subunit
YGR142W	BTN2	1.77506	0.149941	BaTteN disease
YGR180C	RNR4	1.35502	0.147621	RiboNucleotide Reductase
YLR108C		1.4648	0.139376
YPL090C	RPS6A	1.58861	0.134643	Ribosomal Protein of the Small subunit
YNR034W-A	EGO4	1.59238	0.131612	Exit from rapamycin-induced GrOwth arrest
YJR048W	CYC1	1.42445	0.120704	CYtochrome C
YLR056W	ERG3	1.2936	0.116145	ERGosterol biosynthesis
YBR054W	YRO2	1.51936	0.112948
YHR144C	DCD1	1.36122	0.108303	dCMP Deaminase
YGR060W	ERG25	1.45008	0.108168	ERGosterol biosynthesis
YOR369C	RPS12	1.33656	0.0966433	Ribosomal Protein of the Small subunit
YBL002W	HTB2	1.45187	0.0900213	Histone h Two B
YHR141C	RPL42B	1.33513	0.0876042	Ribosomal Protein of the Large subunit
YAL003W	EFB1	1.77144	0.0866755	Elongation Factor Beta
YDR046C	BAP3	1.29077	0.0794819	Branched-chain Amino acid Permease
YLR346C	CIS1	1.41054	0.0793652	CItrinin Sensitive knockout
YJL158C	CIS3	1.46026	0.0716027	CIk1 Suppressing
YDL037C	BSC1	1.81132	0.0618469	Bypass of Stop Codon
YFR053C	HXK1	1.31886	0.0546992	HeXoKinase
YDL133C-A	RPL41B	1.4646	0.0481381	Ribosomal Protein of the Large subunit
YER131W	RPS26B	1.33458	0.0439151	Ribosomal Protein of the Small subunit
YER103W	SSA4	1.40801	0.0419602	Stress-Seventy subfamily A
YGR254W	ENO1	1.4048	0.00982684	ENOlase
