# Supplementary material for: Cat8 Response to Nutritional Changes and Interaction With Ehrlich Pathway Related Factors
Source: Front Microbiol. 2022 Jun 15;13:898938. doi: 10.3389/fmicb.2022.898938 (PMC9245043; doi:10.3389/fmicb.2022.898938)
Supplement: Supplementary file 6 [file Table_5.XLSX]

## Sheet: Glc BP
Category	Term	Count	%	PValue	Genes	List Total	Pop Hits	Pop Total	Fold Enrichment	Bonferroni	Benjamini	FDR
GOTERM_BP_DIRECT	GO:0008652~cellular amino acid biosynthetic process	22	5.78947	9.21175e-08	S000002977, S000000883, S000000857, S000003898, S000003436, S000000735, S000001952, S000003624, S000000854, S000000535, S000001473, S000006349, S000004443, S000004666, S000003785, S000000871, S000000893, S000003152, S000000452, S000003870, S000001060, S000006194	322	97	5557	3.91413	6.89937e-05	6.8996e-05	6.86276e-05
GOTERM_BP_DIRECT	GO:0055114~oxidation-reduction process	41	10.7895	1.47251e-05	S000001929, S000000875, S000004617, S000000797, S000003865, S000004932, S000001665, S000003007, S000004997, S000003424, S000000976, S000000535, S000001473, S000000042, S000002761, S000003412, S000003153, S000004164, S000004046, S000005772, S000003155, S000003093, S000003292, S000000704, S000001538, S000000883, S000003898, S000003436, S000003910, S000001386, S000001387, S000004753, S000004099, S00…	322	347	5557	2.0391	0.0109686	0.00551455	0.0054851
GOTERM_BP_DIRECT	GO:0009086~methionine biosynthetic process	10	2.63158	5.49753e-05	S000005425, S000003785, S000000893, S000003152, S000003093, S000003436, S000003898, S000006194, S000001952, S000000854	322	32	5557	5.39305	0.0403413	0.0137255	0.0136522
GOTERM_BP_DIRECT	GO:0006526~arginine biosynthetic process	6	1.57895	0.000215751	S000004666, S000000871, S000003870, S000001060, S000003666, S000003624	322	11	5557	9.41333	0.149231	0.0403994	0.0401836
GOTERM_BP_DIRECT	GO:0008152~metabolic process	32	8.42105	0.000376374	S000002977, S000000875, S000002416, S000000433, S000000036, S000004932, S000002995, S000005844, S000001665, S000003666, S000000854, S000000535, S000004369, S000004666, S000006388, S000000067, S000000883, S000003898, S000003436, S000000747, S000000867, S000004702, S000003421, S000001387, S000000050, S000000871, S000006278, S000000452, S000007225, S000004295, S000007362, S000007360	322	284	5557	1.94454	0.245694	0.0563808	0.0560797
GOTERM_BP_DIRECT	GO:0055085~transmembrane transport	28	7.36842	0.000572309	S000002916, S000002814, S000005905, S000005009, S000002753, S000002358, S000005748, S000002976, S000001700, S000005626, S000001396, S000003951, S000005799, S000005875, S000004142, S000001090, S000003978, S000003975, S000000603, S000005679, S000005979, S000001138, S000000272, S000000491, S000000530, S000005069, S000004892, S000006396	322	240	5557	2.01341	0.348698	0.0714432	0.0710617
GOTERM_BP_DIRECT	GO:0035690~cellular response to drug	6	1.57895	0.000809213	S000002684, S000002814, S000003876, S000005679, S000005979, S000000139	322	14	5557	7.39618	0.45466	0.0865857	0.0861233
GOTERM_BP_DIRECT	GO:0001933~negative regulation of protein phosphorylation	4	1.05263	0.00335097	S000006353, S000002559, S000000322, S000006284	322	6	5557	11.5052	0.919064	0.313735	0.312059
GOTERM_BP_DIRECT	GO:0006807~nitrogen compound metabolic process	5	1.31579	0.00515224	S000006239, S000003870, S000002374, S000001427, S000003666	322	13	5557	6.6376	0.979121	0.428781	0.426491
GOTERM_BP_DIRECT	GO:0032120~ascospore-type prospore membrane assembly	5	1.31579	0.008974	S000002398, S000000352, S000005332, S000005948, S000001579	322	15	5557	5.75259	0.998831	0.653596	0.650106
GOTERM_BP_DIRECT	GO:0009437~carnitine metabolic process	3	0.789474	0.00959888	S000000826, S000004506, S000000080	322	3	5557	17.2578	0.999271	0.653596	0.650106
GOTERM_BP_DIRECT	GO:0006631~fatty acid metabolic process	7	1.84211	0.0120659	S000000826, S000004506, S000001538, S000005844, S000001665, S000000080, S000005626	322	34	5557	3.55307	0.999887	0.753113	0.749091
GOTERM_BP_DIRECT	GO:0006865~amino acid transport	8	2.10526	0.0153563	S000000272, S000005875, S000000530, S000002916, S000003595, S000003374, S000003287, S000003978	322	46	5557	3.00135	0.999991	0.864456	0.85984
GOTERM_BP_DIRECT	GO:0000105~histidine biosynthetic process	4	1.05263	0.0169081	S000000452, S000003436, S000000857, S000000535	322	10	5557	6.90311	0.999997	0.864456	0.85984
GOTERM_BP_DIRECT	GO:0006730~one-carbon metabolic process	5	1.31579	0.0175446	S000000042, S000005762, S000003093, S000003436, S000004170	322	18	5557	4.79382	0.999998	0.864456	0.85984
GOTERM_BP_DIRECT	GO:0035524~proline transmembrane transport	3	0.789474	0.0184664	S000005875, S000000530, S000002916	322	4	5557	12.9433	0.999999	0.864456	0.85984
GOTERM_BP_DIRECT	GO:0006469~negative regulation of protein kinase activity	4	1.05263	0.0284495	S000003318, S000002559, S000000322, S000006284	322	12	5557	5.75259	1	1	0.995989
GOTERM_BP_DIRECT	GO:0015992~proton transport	10	2.63158	0.0299478	S000003882, S000000195, S000001068, S000000753, S000002753, S000002358, S000001138, S000001090, S000002976, S000001700	322	76	5557	2.27076	1	1	0.995989
GOTERM_BP_DIRECT	GO:0031505~fungal-type cell wall organization	15	3.94737	0.0305698	S000001855, S000001646, S000000952, S000002207, S000003865, S000005515, S000001579, S000003421, S000000271, S000003246, S000005469, S000004951, S000006234, S000003694, S000002484	322	140	5557	1.84905	1	1	0.995989
GOTERM_BP_DIRECT	GO:0006099~tricarboxylic acid cycle	6	1.57895	0.0306801	S000001387, S000003581, S000004164, S000004295, S000000867, S000005061	322	31	5557	3.34021	1	1	0.995989
GOTERM_BP_DIRECT	GO:0034220~ion transmembrane transport	5	1.31579	0.0349959	S000000968, S000005069, S000003978, S000006396, S000003975	322	22	5557	3.92222	1	1	0.995989
GOTERM_BP_DIRECT	GO:0000209~protein polyubiquitination	6	1.57895	0.0390375	S000003850, S000003962, S000003026, S000005351, S000000004, S000003416	322	33	5557	3.13778	1	1	0.995989
GOTERM_BP_DIRECT	GO:0006006~glucose metabolic process	5	1.31579	0.0404996	S000003850, S000000545, S000005185, S000001521, S000003424	322	23	5557	3.75169	1	1	0.995989
GOTERM_BP_DIRECT	GO:0000050~urea cycle	3	0.789474	0.0427402	S000003870, S000003666, S000003624	322	6	5557	8.62888	1	1	0.995989
GOTERM_BP_DIRECT	GO:0006098~pentose-phosphate shunt	4	1.05263	0.0517876	S000005621, S000004346, S000006278, S000005185	322	15	5557	4.60207	1	1	0.995989
GOTERM_BP_DIRECT	GO:0006520~cellular amino acid metabolic process	5	1.31579	0.0528948	S000004017, S000002374, S000003666, S000001952, S000003624	322	25	5557	3.45155	1	1	0.995989
GOTERM_BP_DIRECT	GO:0046034~ATP metabolic process	3	0.789474	0.0575904	S000003882, S000000195, S000002284	322	7	5557	7.39618	1	1	0.995989
GOTERM_BP_DIRECT	GO:0001080~nitrogen catabolite activation of transcription from RNA polymerase II promoter	3	0.789474	0.0575904	S000002329, S000001873, S000000735	322	7	5557	7.39618	1	1	0.995989
GOTERM_BP_DIRECT	GO:0015991~ATP hydrolysis coupled proton transport	4	1.05263	0.0611007	S000003882, S000000195, S000001068, S000000753	322	16	5557	4.31444	1	1	0.995989
GOTERM_BP_DIRECT	GO:0003333~amino acid transmembrane transport	5	1.31579	0.0671197	S000000272, S000005875, S000000530, S000002916, S000003287	322	27	5557	3.19588	1	1	0.995989
GOTERM_BP_DIRECT	GO:0006513~protein monoubiquitination	4	1.05263	0.0711335	S000003962, S000003026, S000005351, S000003416	322	17	5557	4.06065	1	1	0.995989
GOTERM_BP_DIRECT	GO:0015758~glucose transport	3	0.789474	0.0739199	S000002685, S000001521, S000001138	322	8	5557	6.47166	1	1	0.995989
GOTERM_BP_DIRECT	GO:0034605~cellular response to heat	5	1.31579	0.083119	S000000905, S000004798, S000005413, S000005067, S000002666	322	29	5557	2.97548	1	1	0.995989
GOTERM_BP_DIRECT	GO:0006207~'de novo' pyrimidine nucleobase biosynthetic process	3	0.789474	0.0915093	S000003870, S000000747, S000003666	322	9	5557	5.75259	1	1	0.995989
GOTERM_BP_DIRECT	GO:0072488~ammonium transmembrane transport	3	0.789474	0.0915093	S000004892, S000005905, S000000603	322	9	5557	5.75259	1	1	0.995989
GOTERM_BP_DIRECT	GO:0071629~cytoplasm-associated proteasomal ubiquitin-dependent protein catabolic process	3	0.789474	0.0915093	S000003026, S000002284, S000003416	322	9	5557	5.75259	1	1	0.995989
GOTERM_BP_DIRECT	GO:0035999~tetrahydrofolate interconversion	3	0.789474	0.0915093	S000002340, S000003093, S000003436	322	9	5557	5.75259	1	1	0.995989
GOTERM_BP_DIRECT	GO:0034198~cellular response to amino acid starvation	3	0.789474	0.0915093	S000002559, S000000322, S000006284	322	9	5557	5.75259	1	1	0.995989
GOTERM_BP_DIRECT	GO:0006855~drug transmembrane transport	4	1.05263	0.0932165	S000002814, S000005009, S000005679, S000005979	322	19	5557	3.63321	1	1	0.995989

## Sheet: Glc CC
Category	Term	Count	%	PValue	Genes	List Total	Pop Hits	Pop Total	Fold Enrichment	Bonferroni	Benjamini	FDR
GOTERM_CC_DIRECT	GO:0005886~plasma membrane	53	13.9474	8.38361e-06	S000001801, S000002814, S000003947, S000000036, S000005009, S000005844, S000003424, S000002976, S000003951, S000005332, S000005175, S000007591, S000001090, S000000545, S000003978, S000003975, S000005679, S000000987, S000000272, S000004798, S000004951, S000000979, S000002717, S000002916, S000004619, S000005905, S000002753, S000001700, S000002684, S000003453, S000005799, S000004864, S000005875, S00…	345	482	5861	1.86802	0.00180086	0.00180248	0.00180248
GOTERM_CC_DIRECT	GO:0005576~extracellular region	19	5	6.05211e-05	S000001646, S000000952, S000002207, S000003615, S000000004, S000000257, S000003947, S000005515, S000000867, S000006108, S000001579, S000003421, S000000271, S000003246, S000000893, S000003694, S000005134, S000002484, S000006051	345	110	5861	2.93436	0.0129281	0.00650602	0.00650602
GOTERM_CC_DIRECT	GO:0071944~cell periphery	33	8.68421	0.000105799	S000002916, S000001827, S000000952, S000001801, S000002814, S000005905, S000005009, S000002753, S000001700, S000002684, S000003951, S000005799, S000004864, S000003694, S000002484, S000005175, S000001090, S000000968, S000003318, S000003978, S000003898, S000005515, S000005679, S000005979, S000001138, S000004334, S000003421, S000000271, S000003587, S000006353, S000005069, S000004892, S000003287	345	272	5861	2.06109	0.0224913	0.00758229	0.00758229
GOTERM_CC_DIRECT	GO:0005618~cell wall	13	3.42105	0.000507248	S000001646, S000000952, S000002207, S000000004, S000003947, S000005515, S000001579, S000003421, S000000271, S000003694, S000005134, S000002484, S000006051	345	68	5861	3.24778	0.103347	0.0272646	0.0272646
GOTERM_CC_DIRECT	GO:0009277~fungal-type cell wall	14	3.68421	0.0155567	S000001646, S000000952, S000002207, S000000004, S000003947, S000005515, S000003424, S000001579, S000003421, S000000271, S000003694, S000005134, S000002484, S000006051	345	114	5861	2.0863	0.965644	0.668938	0.668938
GOTERM_CC_DIRECT	GO:0005739~mitochondrion	86	22.6316	0.0227832	S000001929, S000000875, S000000797, S000004319, S000000433, S000003947, S000003865, S000005328, S000003666, S000005844, S000004997, S000003424, S000001567, S000002976, S000003624, S000000876, S000028805, S000001205, S000000042, S000003950, S000006388, S000002340, S000005772, S000003155, S000000080, S000004081, S000004506, S000005679, S000004304, S000002206, S000000195, S000004798, S000001046, S00…	345	1189	5861	1.22877	0.992952	0.704642	0.704642
GOTERM_CC_DIRECT	GO:0005832~chaperonin-containing T-complex	4	1.05263	0.0232394	S000002596, S000000004, S000003947, S000002578	345	11	5861	6.1776	0.993625	0.704642	0.704642
GOTERM_CC_DIRECT	GO:0005758~mitochondrial intermembrane space	11	2.89474	0.0262192	S000001929, S000003882, S000000195, S000002761, S000004753, S000002895, S000003155, S000004295, S000003865, S000004997, S000001567	345	85	5861	2.1985	0.996695	0.704642	0.704642
GOTERM_CC_DIRECT	GO:0033101~cellular bud membrane	4	1.05263	0.0296658	S000003453, S000003951, S000006353, S000005332	345	12	5861	5.6628	0.998458	0.708682	0.708682
GOTERM_CC_DIRECT	GO:0005811~lipid particle	8	2.10526	0.0370565	S000001386, S000001046, S000005772, S000003318, S000005175, S000005844, S000001665, S000003424	345	54	5861	2.5168	0.999702	0.796714	0.796714
GOTERM_CC_DIRECT	GO:0005628~prospore membrane	9	2.36842	0.0587415	S000002398, S000028425, S000000352, S000005332, S000005948, S000004619, S000006051, S000000249, S000001579	345	72	5861	2.12355	0.999998	1	1
GOTERM_CC_DIRECT	GO:0031225~anchored component of membrane	8	2.10526	0.0848854	S000003421, S000000271, S000005134, S000002484, S000000952, S000005515, S000006051, S000001579	345	65	5861	2.09088	1	1	1

## Sheet: Glc MF
Category	Term	Count	%	PValue	Genes	List Total	Pop Hits	Pop Total	Fold Enrichment	Bonferroni	Benjamini	FDR
GOTERM_MF_DIRECT	GO:0016491~oxidoreductase activity	36	9.47368	2.63948e-05	S000000875, S000004617, S000000797, S000003865, S000004932, S000001665, S000003007, S000004997, S000003424, S000000535, S000001473, S000002761, S000003412, S000003153, S000004164, S000004046, S000005772, S000003155, S000003093, S000003292, S000000704, S000001538, S000000883, S000003898, S000003436, S000003910, S000001386, S000001387, S000004753, S000004099, S000000871, S000003581, S000006012, S00…	286	292	4885	2.10581	0.0109987	0.0110594	0.0110594
GOTERM_MF_DIRECT	GO:0003824~catalytic activity	39	10.2632	0.000127758	S000000797, S000000433, S000000036, S000002995, S000005844, S000001665, S000003007, S000003666, S000001864, S000000535, S000004369, S000004666, S000004346, S000003152, S000006388, S000000067, S000003870, S000003898, S000003436, S000000747, S000000867, S000002788, S000001952, S000004702, S000003910, S000006239, S000004017, S000000050, S000000871, S000006278, S000000452, S000007225, S000004299, S00…	286	353	4885	1.88707	0.0521263	0.0267653	0.0267653
GOTERM_MF_DIRECT	GO:0016829~lyase activity	14	3.68421	0.00383201	S000001805, S000002977, S000000747, S000000867, S000001665, S000001952, S000002788, S000004702, S000003785, S000002895, S000003152, S000000452, S000004295, S000001060	286	97	4885	2.46522	0.799852	0.423825	0.423825
GOTERM_MF_DIRECT	GO:0008599~protein phosphatase type 1 regulator activity	5	1.31579	0.00532986	S000000254, S000002284, S000001307, S000005704, S000000249	286	13	4885	6.56939	0.893454	0.423825	0.423825
GOTERM_MF_DIRECT	GO:0015297~antiporter activity	8	2.10526	0.00654543	S000000272, S000005799, S000003951, S000005875, S000000530, S000002916, S000003287, S000001090	286	39	4885	3.50368	0.936171	0.423825	0.423825
GOTERM_MF_DIRECT	GO:0000981~RNA polymerase II transcription factor activity, sequence-specific DNA binding	12	3.15789	0.00686358	S000004443, S000004674, S000000354, S000003130, S000006400, S000004640, S000004541, S000000501, S000002329, S000001521, S000000735, S000003625	286	81	4885	2.53043	0.944187	0.423825	0.423825
GOTERM_MF_DIRECT	GO:0043565~sequence-specific DNA binding	19	5	0.00708061	S000002329, S000001521, S000001873, S000000735, S000003625, S000002206, S000003299, S000004443, S000003223, S000000354, S000006400, S000000287, S000004640, S000004541, S000005871, S000007253, S000006098, S000003481, S000006151	286	165	4885	1.96684	0.949071	0.423825	0.423825
GOTERM_MF_DIRECT	GO:0016597~amino acid binding	4	1.05263	0.00883501	S000000883, S000003666, S000003624, S000000854	286	8	4885	8.54021	0.975725	0.455515	0.455515
GOTERM_MF_DIRECT	GO:0004092~carnitine O-acetyltransferase activity	3	0.789474	0.00978434	S000000826, S000004506, S000000080	286	3	4885	17.0804	0.983753	0.455515	0.455515
GOTERM_MF_DIRECT	GO:0019888~protein phosphatase regulator activity	5	1.31579	0.0181135	S000000254, S000002284, S000001307, S000005704, S000000249	286	18	4885	4.74456	0.999528	0.716729	0.716729
GOTERM_MF_DIRECT	GO:0015193~L-proline transmembrane transporter activity	3	0.789474	0.0188163	S000005875, S000000530, S000002916	286	4	4885	12.8103	0.999651	0.716729	0.716729
GOTERM_MF_DIRECT	GO:0051287~NAD binding	6	1.57895	0.0211891	S000000871, S000004164, S000003153, S000000883, S000003424, S000000535	286	28	4885	3.66009	0.999873	0.739854	0.739854
GOTERM_MF_DIRECT	GO:0005215~transporter activity	11	2.89474	0.0232927	S000005799, S000005069, S000001801, S000006396, S000005009, S000002753, S000003975, S000002358, S000005748, S000001138, S000001090	286	84	4885	2.23672	0.999949	0.750742	0.750742
GOTERM_MF_DIRECT	GO:0016887~ATPase activity	14	3.68421	0.0328353	S000000905, S000002814, S000000004, S000003947, S000002666, S000005679, S000005979, S000002976, S000005995, S000003882, S000000195, S000004798, S000000981, S000002284	286	127	4885	1.88288	0.999999	0.982713	0.982713
GOTERM_MF_DIRECT	GO:0046872~metal ion binding	57	15	0.0358765	S000002977, S000000036, S000001521, S000003865, S000004953, S000003666, S000001567, S000003625, S000002976, S000004443, S000004369, S000003950, S000004164, S000004640, S000003870, S000003155, S000000501, S000002329, S000001873, S000003898, S000000867, S000003416, S000002206, S000003855, S000002375, S000001088, S000003223, S000004674, S000002895, S000003785, S000000354, S000005485, S000007225, S00…	286	764	4885	1.27432	1	1	1
GOTERM_MF_DIRECT	GO:0019901~protein kinase binding	4	1.05263	0.0442934	S000002285, S000005233, S000000322, S000006284	286	14	4885	4.88012	1	1	1
GOTERM_MF_DIRECT	GO:0000287~magnesium ion binding	9	2.36842	0.0495035	S000001088, S000005425, S000000968, S000004164, S000003615, S000005164, S000000036, S000000857, S000002788	286	70	4885	2.19605	1	1	1
GOTERM_MF_DIRECT	GO:0001077~transcriptional activator activity, RNA polymerase II core promoter proximal region sequence-specific binding	8	2.10526	0.0583862	S000003223, S000004443, S000000287, S000001592, S000002329, S000001873, S000001521, S000003625	286	60	4885	2.27739	1	1	1
GOTERM_MF_DIRECT	GO:0015171~amino acid transmembrane transporter activity	5	1.31579	0.0615281	S000000272, S000005875, S000000530, S000002916, S000003287	286	26	4885	3.2847	1	1	1
GOTERM_MF_DIRECT	GO:0000978~RNA polymerase II core promoter proximal region sequence-specific DNA binding	9	2.36842	0.0781396	S000003223, S000004674, S000000287, S000006098, S000002329, S000005372, S000001521, S000000735, S000003625	286	77	4885	1.99641	1	1	1
GOTERM_MF_DIRECT	GO:0008519~ammonium transmembrane transporter activity	3	0.789474	0.0930779	S000004892, S000005905, S000000603	286	9	4885	5.69347	1	1	1
GOTERM_MF_DIRECT	GO:0008483~transaminase activity	4	1.05263	0.0953428	S000004017, S000004079, S000004430, S000001864	286	19	4885	3.59588	1	1	1
GOTERM_MF_DIRECT	GO:0003700~transcription factor activity, sequence-specific DNA binding	8	2.10526	0.0994955	S000005865, S000000287, S000004541, S000005871, S000000501, S000003481, S000001873, S000000735	286	68	4885	2.00946	1	1	1

## Sheet: Glc KEGG
Category	Term	Count	%	PValue	Genes	List Total	Pop Hits	Pop Total	Fold Enrichment	Bonferroni	Benjamini	FDR
KEGG_PATHWAY	sce01100:Metabolic pathways	75	19.7368	1.5157e-09	S000001929, S000001805, S000002977, S000000875, S000002416, S000000753, S000000433, S000000036, S000003666, S000005844, S000004997, S000003424, S000003624, S000000042, S000006349, S000004369, S000003152, S000006388, S000004164, S000004046, S000003870, S000005971, S000003155, S000000545, S000003898, S000000747, S000000867, S000001952, S000001088, S000000195, S000002895, S000003785, S000000871, S00…	134	682	2184	1.79236	1.15193e-07	1.15193e-07	1.03068e-07
KEGG_PATHWAY	sce01230:Biosynthesis of amino acids	25	6.57895	1.18677e-07	S000002977, S000000036, S000000857, S000003424, S000000854, S000000535, S000003624, S000001473, S000004666, S000004346, S000003152, S000004164, S000000883, S000001952, S000005621, S000006239, S000004017, S000000871, S000006278, S000000893, S000000452, S000004079, S000004295, S000001060, S000004170	134	123	2184	3.3127	9.0194e-06	4.50972e-06	4.03501e-06
KEGG_PATHWAY	sce01110:Biosynthesis of secondary metabolites	39	10.2632	1.78736e-06	S000001805, S000002977, S000000875, S000000036, S000000857, S000003424, S000001864, S000000854, S000000535, S000003624, S000001473, S000000042, S000006349, S000004369, S000004666, S000004346, S000003152, S000004164, S000004046, S000000545, S000000867, S000001952, S000005621, S000001387, S000004017, S000002895, S000000050, S000000871, S000006278, S000000893, S000000452, S000003581, S000004430, S00…	134	295	2184	2.15472	0.000135831	4.52799e-05	4.05136e-05
KEGG_PATHWAY	sce01200:Carbon metabolism	21	5.52632	8.85288e-06	S000001805, S000000545, S000000883, S000000036, S000000867, S000003424, S000001864, S000005621, S000001387, S000004017, S000004369, S000000050, S000004346, S000006278, S000003581, S000004164, S000004079, S000003093, S000004295, S000005185, S000005061	134	114	2184	3.00236	0.000672596	0.000168205	0.000150499
KEGG_PATHWAY	sce01130:Biosynthesis of antibiotics	30	7.89474	1.71417e-05	S000001805, S000000875, S000004617, S000000036, S000003424, S000001864, S000000854, S000003624, S000001473, S000000042, S000004369, S000004666, S000004346, S000004164, S000004046, S000003292, S000000545, S000000883, S000005621, S000005425, S000001387, S000004017, S000000050, S000000871, S000006278, S000003581, S000004430, S000004295, S000001060, S000005185	134	215	2184	2.27421	0.00130193	0.000260554	0.000233127
KEGG_PATHWAY	sce00220:Arginine biosynthesis	8	2.10526	3.09251e-05	S000006239, S000004666, S000004017, S000000871, S000004079, S000002374, S000001060, S000003624	134	17	2184	7.66989	0.00234759	0.000391718	0.000350485
KEGG_PATHWAY	sce00250:Alanine, aspartate and glutamate metabolism	10	2.63158	4.21112e-05	S000006349, S000006239, S000004017, S000004079, S000003870, S000002374, S000005164, S000001060, S000003666, S000001864	134	30	2184	5.43284	0.00319541	0.000457208	0.000409081
KEGG_PATHWAY	sce01210:2-Oxocarboxylic acid metabolism	8	2.10526	0.00423607	S000004666, S000004017, S000000871, S000004164, S000004079, S000002977, S000004295, S000000854	134	35	2184	3.72537	0.275755	0.0402426	0.0360066
KEGG_PATHWAY	sce00270:Cysteine and methionine metabolism	8	2.10526	0.00499658	S000004017, S000003785, S000000893, S000003152, S000006194, S000004170, S000001952, S000000854	134	36	2184	3.62189	0.316611	0.0421933	0.0377519
KEGG_PATHWAY	sce00630:Glyoxylate and dicarboxylate metabolism	6	1.57895	0.0181103	S000000042, S000006239, S000004295, S000000867, S000005061, S000001864	134	26	2184	3.76119	0.750675	0.137638	0.12315
KEGG_PATHWAY	sce04146:Peroxisome	7	1.84211	0.0250509	S000000826, S000004164, S000004506, S000003865, S000005844, S000000080, S000001864	134	38	2184	3.00236	0.854579	0.173079	0.15486
KEGG_PATHWAY	sce00450:Selenocompound metabolism	4	1.05263	0.0323802	S000002761, S000000893, S000003152, S000001952	134	12	2184	5.43284	0.918048	0.205075	0.183488
KEGG_PATHWAY	sce00340:Histidine metabolism	4	1.05263	0.0402618	S000000452, S000000875, S000000857, S000000535	134	13	2184	5.01493	0.955984	0.235376	0.2106
KEGG_PATHWAY	sce00910:Nitrogen metabolism	3	0.789474	0.0631729	S000006239, S000002374, S000003910	134	7	2184	6.98507	0.992984	0.342939	0.30684
KEGG_PATHWAY	sce00190:Oxidative phosphorylation	9	2.36842	0.0677404	S000001929, S000003882, S000000195, S000001068, S000003581, S000003155, S000000753, S000004997, S000002976	134	72	2184	2.03731	0.99516	0.343218	0.30709
KEGG_PATHWAY	sce00620:Pyruvate metabolism	6	1.57895	0.0845629	S000000050, S000001805, S000000875, S000000797, S000000036, S000005061	134	39	2184	2.50746	0.998787	0.38651	0.345824
KEGG_PATHWAY	sce00030:Pentose phosphate pathway	5	1.31579	0.0864561	S000005621, S000004369, S000004346, S000006278, S000005185	134	28	2184	2.91045	0.998964	0.38651	0.345824

## Sheet: Glc Gene
SGD_ID	Name	Species
S000004640	stress-responsive transcriptional activator MSN2(MSN2)	Saccharomyces cerevisiae S288C
S000028661	hypothetical protein(YJL077W-A)	Saccharomyces cerevisiae S288C
S000028537	hypothetical protein(YDL022C-A)	Saccharomyces cerevisiae S288C
S000028818	hypothetical protein(YCR024C-B)	Saccharomyces cerevisiae S288C
S000003338	Voa1p(VOA1)	Saccharomyces cerevisiae S288C
S000000388	hypothetical protein(YBR184W)	Saccharomyces cerevisiae S288C
S000005875	proline permease PUT4(PUT4)	Saccharomyces cerevisiae S288C
S000005469	Zeo1p(ZEO1)	Saccharomyces cerevisiae S288C
S000002794	Mus81p(MUS81)	Saccharomyces cerevisiae S288C
S000005088	hypothetical protein(YNL144C)	Saccharomyces cerevisiae S288C
S000005896	ribosomal 40S subunit protein S12(RPS12)	Saccharomyces cerevisiae S288C
S000005477	Rri2p(RRI2)	Saccharomyces cerevisiae S288C
S000005948	Sma1p(SMA1)	Saccharomyces cerevisiae S288C
S000007588	hypothetical protein(YDL085C-A)	Saccharomyces cerevisiae S288C
S000002788	phenylpyruvate decarboxylase ARO10(ARO10)	Saccharomyces cerevisiae S288C
S000004666	glutamate N-acetyltransferase(ARG7)	Saccharomyces cerevisiae S288C
S000001827	hypothetical protein(YFL067W)	Saccharomyces cerevisiae S288C
S000002814	ATP-binding cassette multidrug transporter PDR15(PDR15)	Saccharomyces cerevisiae S288C
S000028571	hypothetical protein(YLR342W-A)	Saccharomyces cerevisiae S288C
S000001829	hypothetical protein(YFL065C)	Saccharomyces cerevisiae S288C
S000005069	Esbp6p(ESBP6)	Saccharomyces cerevisiae S288C
S000004663	Sen15p(SEN15)	Saccharomyces cerevisiae S288C
S000028525	hypothetical protein(YLR307C-A)	Saccharomyces cerevisiae S288C
S000028567	Rrt15p(RRT15)	Saccharomyces cerevisiae S288C
S000000704	putative aryl-alcohol dehydrogenase(AAD3)	Saccharomyces cerevisiae S288C
S000007349	gag protein(YOL103W-A)	Saccharomyces cerevisiae S288C
S000005905	Amf1p(AMF1)	Saccharomyces cerevisiae S288C
S000005079	peptidylprolyl isomerase FPR1(FPR1)	Saccharomyces cerevisiae S288C
S000000797	D-lactate dehydrogenase(DLD3)	Saccharomyces cerevisiae S288C
S000002206	Stp4p(STP4)	Saccharomyces cerevisiae S288C
S000028536	hypothetical protein(YCR108C)	Saccharomyces cerevisiae S288C
S000028565	hypothetical protein(YLR157C-C)	Saccharomyces cerevisiae S288C
S000003855	ribosomal 60S subunit protein L43B(RPL43B)	Saccharomyces cerevisiae S288C
S000028566	hypothetical protein(YLR159C-A)	Saccharomyces cerevisiae S288C
S000004674	Mot3p(MOT3)	Saccharomyces cerevisiae S288C
S000003854	transcription factor IME1(IME1)	Saccharomyces cerevisiae S288C
S000028677	hypothetical protein(YLR157W-D)	Saccharomyces cerevisiae S288C
S000005061	malate synthase MLS1(MLS1)	Saccharomyces cerevisiae S288C
S000002207	Knh1p(KNH1)	Saccharomyces cerevisiae S288C
S000028564	hypothetical protein(YLR156C-A)	Saccharomyces cerevisiae S288C
S000003850	SCF ubiquitin ligase complex subunit GRR1(GRR1)	Saccharomyces cerevisiae S288C
S000005067	Nma111p(NMA111)	Saccharomyces cerevisiae S288C
S000001832	Cos4p(COS4)	Saccharomyces cerevisiae S288C
S000003374	Btn2p(BTN2)	Saccharomyces cerevisiae S288C
S000028561	hypothetical protein(YLR154C-G)	Saccharomyces cerevisiae S288C
S000000433	glucan 1,3-alpha-glucosidase ROT2(ROT2)	Saccharomyces cerevisiae S288C
S000004304	mitochondrial 54S ribosomal protein YmL15(MRPL15)	Saccharomyces cerevisiae S288C
S000005421	Mam3p(MAM3)	Saccharomyces cerevisiae S288C
S000007649	hypothetical protein(YBR255C-A)	Saccharomyces cerevisiae S288C
S000006234	Csr2p(CSR2)	Saccharomyces cerevisiae S288C
S000000786	proteinase B(PRB1)	Saccharomyces cerevisiae S288C
S000001855	actin(ACT1)	Saccharomyces cerevisiae S288C
S000005426	phosphoinositide 5-phosphatase INP54(INP54)	Saccharomyces cerevisiae S288C
S000004299	chitin deacetylase CDA2(CDA2)	Saccharomyces cerevisiae S288C
S000003876	hypothetical protein(YJR115W)	Saccharomyces cerevisiae S288C
S000005425	3'(2'),5'-bisphosphate nucleotidase(MET22)	Saccharomyces cerevisiae S288C
S000003870	carbamoyl-phosphate synthase (glutamine-hydrolyzing) CPA2(CPA2)	Saccharomyces cerevisiae S288C
S000002195	Bsc1p(BSC1)	Saccharomyces cerevisiae S288C
S000004295	aconitate hydratase ACO1(ACO1)	Saccharomyces cerevisiae S288C
S000000452	imidazoleglycerol-phosphate synthase(HIS7)	Saccharomyces cerevisiae S288C
S000003865	superoxide dismutase SOD1(SOD1)	Saccharomyces cerevisiae S288C
S000004319	Tma10p(TMA10)	Saccharomyces cerevisiae S288C
S000028542	hypothetical protein(YDR246W-A)	Saccharomyces cerevisiae S288C
S000003890	protein-lysine N-methyltransferase(EFM3)	Saccharomyces cerevisiae S288C
S000005413	Ddr2p(DDR2)	Saccharomyces cerevisiae S288C
S000001873	Gat1p(GAT1)	Saccharomyces cerevisiae S288C
S000028425	Spo24p(SPO24)	Saccharomyces cerevisiae S288C
S000004702	pyridoxine biosynthesis protein SNZ1(SNZ1)	Saccharomyces cerevisiae S288C
S000003882	F1F0 ATP synthase subunit beta(ATP2)	Saccharomyces cerevisiae S288C
S000005418	dipeptidyl-peptidase III(YOL057W)	Saccharomyces cerevisiae S288C
S000001864	alanine--glyoxylate transaminase(AGX1)	Saccharomyces cerevisiae S288C
S000006239	glutamate--ammonia ligase(GLN1)	Saccharomyces cerevisiae S288C
S000005009	Aqr1p(AQR1)	Saccharomyces cerevisiae S288C
S000000753	H(+)-transporting V0 sector ATPase subunit c(VMA3)	Saccharomyces cerevisiae S288C
S000003910	putative nitronate monooxygenase(YJR149W)	Saccharomyces cerevisiae S288C
S000000491	hypothetical protein(YBR287W)	Saccharomyces cerevisiae S288C
S000004334	1,3-beta-D-glucan synthase(FKS1)	Saccharomyces cerevisiae S288C
S000003421	transglycosylase(CRH1)	Saccharomyces cerevisiae S288C
S000003416	E3 ubiquitin-protein ligase UBR1(UBR1)	Saccharomyces cerevisiae S288C
S000003907	hypothetical protein(YJR146W)	Saccharomyces cerevisiae S288C
S000028710	hypothetical protein(YOR032W-A)	Saccharomyces cerevisiae S288C
S000028837	hypothetical protein(YIR018C-A)	Saccharomyces cerevisiae S288C
S000000759	Mtc7p(MTC7)	Saccharomyces cerevisiae S288C
S000028718	hypothetical protein(YOR394C-A)	Saccharomyces cerevisiae S288C
S000001877	glucosamine 6-phosphate N-acetyltransferase(GNA1)	Saccharomyces cerevisiae S288C
S000003409	alcohol O-acetyltransferase(ATF2)	Saccharomyces cerevisiae S288C
S000003412	ribonucleotide-diphosphate reductase subunit RNR4(RNR4)	Saccharomyces cerevisiae S288C
S000003898	sulfite reductase (NADPH) subunit beta(MET5)	Saccharomyces cerevisiae S288C
S000004346	sedoheptulose-7-phosphate:D-glyceraldehyde-3-phosphate transaldolase TAL1(TAL1)	Saccharomyces cerevisiae S288C
S000006278	transketolase TKL1(TKL1)	Saccharomyces cerevisiae S288C
S000028804	hypothetical protein(YJL047C-A)	Saccharomyces cerevisiae S288C
S000004742	glucose-induced degradation complex subunit GID8(GID8)	Saccharomyces cerevisiae S288C
S000003436	trifunctional formate-tetrahydrofolate ligase/methenyltetrahydrofolate cyclohydrolase/methylenetetrahydrofolate dehydrogenase ADE3(ADE3)	Saccharomyces cerevisiae S288C
S000000501	transcription factor MAL33(MAL33)	Saccharomyces cerevisiae S288C
S000004997	cytochrome c oxidase subunit Va(COX5A)	Saccharomyces cerevisiae S288C
S000028805	hypothetical protein(YJL133C-A)	Saccharomyces cerevisiae S288C
S000000743	Gtt3p(GTT3)	Saccharomyces cerevisiae S288C
S000002416	transcriptional regulator GAL3(GAL3)	Saccharomyces cerevisiae S288C
S000000747	orotidine-5'-phosphate decarboxylase(URA3)	Saccharomyces cerevisiae S288C
S000028707	hypothetical protein(YOL019W-A)	Saccharomyces cerevisiae S288C
S000001427	hypothetical protein(YIL165C)	Saccharomyces cerevisiae S288C
S000028709	hypothetical protein(YOL166W-A)	Saccharomyces cerevisiae S288C
S000003424	glyceraldehyde-3-phosphate dehydrogenase (phosphorylating) TDH3(TDH3)	Saccharomyces cerevisiae S288C
S000004753	NADH-ubiquinone reductase (H(+)-translocating) NDE1(NDE1)	Saccharomyces cerevisiae S288C
S000028850	hypothetical protein(YNL042W-B)	Saccharomyces cerevisiae S288C
S000002904	Puf6p(PUF6)	Saccharomyces cerevisiae S288C
S000000735	amino acid starvation-responsive transcription factor GCN4(GCN4)	Saccharomyces cerevisiae S288C
S000003443	zinc finger-containing protein ZPR1(ZPR1)	Saccharomyces cerevisiae S288C
S000028830	hypothetical protein(YHR007C-A)	Saccharomyces cerevisiae S288C
S000005372	histone H2AZ(HTZ1)	Saccharomyces cerevisiae S288C
S000006284	translation elongation factor EF-1 alpha(TEF1)	Saccharomyces cerevisiae S288C
S000001684	Mnn4p(MNN4)	Saccharomyces cerevisiae S288C
S000002895	3,4-dihydroxy-2-butanone-4-phosphate synthase RIB3(RIB3)	Saccharomyces cerevisiae S288C
S000001700	Jen1p(JEN1)	Saccharomyces cerevisiae S288C
S000001381	Rpi1p(RPI1)	Saccharomyces cerevisiae S288C
S000003223	Fzf1p(FZF1)	Saccharomyces cerevisiae S288C
S000002916	glutamine permease GNP1(GNP1)	Saccharomyces cerevisiae S288C
S000001387	alpha-ketoglutarate dehydrogenase KGD1(KGD1)	Saccharomyces cerevisiae S288C
S000000814	proteasome core particle subunit beta 4(PRE1)	Saccharomyces cerevisiae S288C
S000001386	acylglycerone-phosphate reductase(AYR1)	Saccharomyces cerevisiae S288C
S000001665	tetrafunctional fatty acid synthase subunit FAS1(FAS1)	Saccharomyces cerevisiae S288C
S000004369	fructose 1,6-bisphosphate 1-phosphatase(FBP1)	Saccharomyces cerevisiae S288C
S000028852	hypothetical protein(YNL277W-A)	Saccharomyces cerevisiae S288C
S000001396	flavin adenine dinucleotide transporter FLX1(FLX1)	Saccharomyces cerevisiae S288C
S000003453	Tos2p(TOS2)	Saccharomyces cerevisiae S288C
S000003482	hypothetical protein(YGR250C)	Saccharomyces cerevisiae S288C
S000004953	putative ubiquitin-protein ligase ASI3(ASI3)	Saccharomyces cerevisiae S288C
S000003481	Mga1p(MGA1)	Saccharomyces cerevisiae S288C
S000004951	TOR complex subunit LST8(LST8)	Saccharomyces cerevisiae S288C
S000000826	carnitine O-acetyltransferase YAT2(YAT2)	Saccharomyces cerevisiae S288C
S000001693	E1 ubiquitin-activating protein UBA1(UBA1)	Saccharomyces cerevisiae S288C
S000001929	ubiquinol--cytochrome-c reductase subunit 6(QCR6)	Saccharomyces cerevisiae S288C
S000001646	beta-1,3-glucan linked protein(PIR3)	Saccharomyces cerevisiae S288C
S000003962	ubiquitin(UBI4)	Saccharomyces cerevisiae S288C
S000002480	Snf11p(SNF11)	Saccharomyces cerevisiae S288C
S000028651	hypothetical protein(YHR213W-A)	Saccharomyces cerevisiae S288C
S000005568	ubiquitin-binding protein CUE5(CUE5)	Saccharomyces cerevisiae S288C
S000001952	cysteine-S-conjugate beta-lyase IRC7(IRC7)	Saccharomyces cerevisiae S288C
S000003176	Sip2p(SIP2)	Saccharomyces cerevisiae S288C
S000004798	Hsp90 family chaperone HSC82(HSC82)	Saccharomyces cerevisiae S288C
S000002472	Rrg1p(RRG1)	Saccharomyces cerevisiae S288C
S000004396	seipin(SEI1)	Saccharomyces cerevisiae S288C
S000003947	Hsp70 family chaperone SSA2(SSA2)	Saccharomyces cerevisiae S288C
S000006349	asparagine synthase (glutamine-hydrolyzing) 1(ASN1)	Saccharomyces cerevisiae S288C
S000007523	hypothetical protein(YER053C-A)	Saccharomyces cerevisiae S288C
S000000857	ATP phosphoribosyltransferase(HIS1)	Saccharomyces cerevisiae S288C
S000003950	Fe-binding Fe/S cluster assembly protein ISA1(ISA1)	Saccharomyces cerevisiae S288C
S000005301	Rcf2p(RCF2)	Saccharomyces cerevisiae S288C
S000029726	hypothetical protein(YGR161W-C)	Saccharomyces cerevisiae S288C
S000000854	aspartate kinase(HOM3)	Saccharomyces cerevisiae S288C
S000004812	cyclin CLN1(CLN1)	Saccharomyces cerevisiae S288C
S000003951	Tpo1p(TPO1)	Saccharomyces cerevisiae S288C
S000007360	gag-pol fusion protein(YPR137C-B)	Saccharomyces cerevisiae S288C
S000002484	Sed1p(SED1)	Saccharomyces cerevisiae S288C
S000003528	Y' element ATP-dependent helicase protein 1 copy 3(YRF1-3)	Saccharomyces cerevisiae S288C
S000007362	gag-pol fusion protein(YPR158C-D)	Saccharomyces cerevisiae S288C
S000000867	isocitrate lyase 1(ICL1)	Saccharomyces cerevisiae S288C
S000003151	Mnd1p(MND1)	Saccharomyces cerevisiae S288C
S000004430	ornithine-oxo-acid transaminase(CAR2)	Saccharomyces cerevisiae S288C
S000000195	F1F0 ATP synthase subunit alpha(ATP1)	Saccharomyces cerevisiae S288C
S000003155	cytochrome c oxidase subunit IV(COX4)	Saccharomyces cerevisiae S288C
S000006353	Nce102p(NCE102)	Saccharomyces cerevisiae S288C
S000003152	cystathionine beta-lyase STR3(STR3)	Saccharomyces cerevisiae S288C
S000003153	putative hydroxyacid dehydrogenase(YGL185C)	Saccharomyces cerevisiae S288C
S000006355	Sue1p(SUE1)	Saccharomyces cerevisiae S288C
S000001307	putative protein phosphatase regulator PIG2(PIG2)	Saccharomyces cerevisiae S288C
S000000883	phosphoglycerate dehydrogenase SER3(SER3)	Saccharomyces cerevisiae S288C
S000003978	Yct1p(YCT1)	Saccharomyces cerevisiae S288C
S000005332	Mso1p(MSO1)	Saccharomyces cerevisiae S288C
S000005610	triglyceride lipase(LPX1)	Saccharomyces cerevisiae S288C
S000003130	Sut1p(SUT1)	Saccharomyces cerevisiae S288C
S000005328	Pet494p(PET494)	Saccharomyces cerevisiae S288C
S000004443	leucine-responsive transcriptional regulator LEU3(LEU3)	Saccharomyces cerevisiae S288C
S000000876	ribosomal 40S subunit protein S24A(RPS24A)	Saccharomyces cerevisiae S288C
S000000875	aldehyde dehydrogenase (NAD(P)(+)) ALD5(ALD5)	Saccharomyces cerevisiae S288C
S000006370	mitochondrial 37S ribosomal protein MRP2(MRP2)	Saccharomyces cerevisiae S288C
S000001319	Rgi2p(RGI2)	Saccharomyces cerevisiae S288C
S000003749	hypothetical protein(YJL213W)	Saccharomyces cerevisiae S288C
S000000871	bifunctional acetylglutamate kinase/N-acetyl-gamma-glutamyl-phosphate reductase(ARG5,6)	Saccharomyces cerevisiae S288C
S000001613	She2p(SHE2)	Saccharomyces cerevisiae S288C
S000005351	hypothetical protein(YNR068C)	Saccharomyces cerevisiae S288C
S000004864	Hor7p(HOR7)	Saccharomyces cerevisiae S288C
S000003965	E2-like conjugating enzyme(ATG10)	Saccharomyces cerevisiae S288C
S000000893	5-methyltetrahydropteroyltriglutamate-homocysteine S-methyltransferase(MET6)	Saccharomyces cerevisiae S288C
S000000036	pyruvate kinase CDC19(CDC19)	Saccharomyces cerevisiae S288C
S000005626	carnitine:acyl carnitine antiporter(CRC1)	Saccharomyces cerevisiae S288C
S000002535	Mtc5p(MTC5)	Saccharomyces cerevisiae S288C
S000006388	bifunctional 4-alpha-glucanotransferase/amylo-alpha-1,6-glucosidase(GDB1)	Saccharomyces cerevisiae S288C
S000001592	transcription factor HAP4(HAP4)	Saccharomyces cerevisiae S288C
S000005621	ribose-5-phosphate isomerase RKI1(RKI1)	Saccharomyces cerevisiae S288C
S000004454	hypothetical protein(YLR462W)	Saccharomyces cerevisiae S288C
S000004853	U2 snRNP complex subunit CUS1(CUS1)	Saccharomyces cerevisiae S288C
S000003975	Aqy2p(AQY2)	Saccharomyces cerevisiae S288C
S000006407	hypothetical protein(YPR203W)	Saccharomyces cerevisiae S288C
S000000139	Ecm13p(ECM13)	Saccharomyces cerevisiae S288C
S000000905	Hsp70 family chaperone SSA4(SSA4)	Saccharomyces cerevisiae S288C
S000006177	cyclin CLN2(CLN2)	Saccharomyces cerevisiae S288C
S000005360	hypothetical protein(YNR077C)	Saccharomyces cerevisiae S288C
S000006400	putative maltose-responsive transcription factor(YPR196W)	Saccharomyces cerevisiae S288C
S000001579	Cwp1p(CWP1)	Saccharomyces cerevisiae S288C
S000005633	GTPase-activating protein RGS2(RGS2)	Saccharomyces cerevisiae S288C
S000006396	Aqy1p(AQY1)	Saccharomyces cerevisiae S288C
S000003081	Sld3p(SLD3)	Saccharomyces cerevisiae S288C
S000004890	protein serine/threonine phosphatase(FCP1)	Saccharomyces cerevisiae S288C
S000006162	GTPase-activating protein CIN2(CIN2)	Saccharomyces cerevisiae S288C
S000007591	hypothetical protein(YBL029C-A)	Saccharomyces cerevisiae S288C
S000004017	aspartate transaminase AAT2(AAT2)	Saccharomyces cerevisiae S288C
S000003084	ubiquitin-protein transferase activating protein CDC20(CDC20)	Saccharomyces cerevisiae S288C
S000004892	hypothetical protein(YMR279C)	Saccharomyces cerevisiae S288C
S000000009	Swc3p(SWC3)	Saccharomyces cerevisiae S288C
S000000130	Stu1p(STU1)	Saccharomyces cerevisiae S288C
S000006171	Atg41p(ATG41)	Saccharomyces cerevisiae S288C
S000003093	methylenetetrahydrofolate reductase (NAD(P)H) MET13(MET13)	Saccharomyces cerevisiae S288C
S000002559	Gir2p(GIR2)	Saccharomyces cerevisiae S288C
S000001567	Hot13p(HOT13)	Saccharomyces cerevisiae S288C
S000000939	hypothetical protein(YER137C)	Saccharomyces cerevisiae S288C
S000000050	acetate--CoA ligase 1(ACS1)	Saccharomyces cerevisiae S288C
S000006194	S-adenosylmethionine-homocysteine S-methyltransferase SAM4(SAM4)	Saccharomyces cerevisiae S288C
S000004906	Got1p(GOT1)	Saccharomyces cerevisiae S288C
S000007225	gag-pol fusion protein(YLR035C-A)	Saccharomyces cerevisiae S288C
S000006204	Y' element ATP-dependent helicase protein 1 copy 7(YRF1-7)	Saccharomyces cerevisiae S288C
S000002578	heat shock protein HSP42(HSP42)	Saccharomyces cerevisiae S288C
S000003694	Cis3p(CIS3)	Saccharomyces cerevisiae S288C
S000000952	Spi1p(SPI1)	Saccharomyces cerevisiae S288C
S000006151	Usv1p(USV1)	Saccharomyces cerevisiae S288C
S000003666	bifunctional carbamoylphosphate synthetase/aspartate transcarbamylase(URA2)	Saccharomyces cerevisiae S288C
S000002596	chaperonin-containing T-complex subunit CCT6(CCT6)	Saccharomyces cerevisiae S288C
S000006185	hypothetical protein(YPL264C)	Saccharomyces cerevisiae S288C
S000004046	C-5 sterol desaturase(ERG3)	Saccharomyces cerevisiae S288C
S000002597	syntaxin-binding protein(SLY1)	Saccharomyces cerevisiae S288C
S000000004	Hsp70 family ATPase SSA1(SSA1)	Saccharomyces cerevisiae S288C
S000001459	hypothetical protein(YIR020C)	Saccharomyces cerevisiae S288C
S000005679	ATP-binding cassette multidrug transporter PDR5(PDR5)	Saccharomyces cerevisiae S288C
S000000042	glycine decarboxylase subunit H(GCV3)	Saccharomyces cerevisiae S288C
S000001535	Ask1p(ASK1)	Saccharomyces cerevisiae S288C
S000001455	hypothetical protein(YIR016W)	Saccharomyces cerevisiae S288C
S000004914	dynein light intermediate chain(DYN3)	Saccharomyces cerevisiae S288C
S000002588	cohesin-loading factor complex subunit SCC2(SCC2)	Saccharomyces cerevisiae S288C
S000001538	3-oxoacyl-[acyl-carrier-protein] reductase (NADPH)(OAR1)	Saccharomyces cerevisiae S288C
S000003651	nucleosome assembly factor ASF1(ASF1)	Saccharomyces cerevisiae S288C
S000005704	protein phosphatase regulator GAC1(GAC1)	Saccharomyces cerevisiae S288C
S000006141	ribosomal 60S subunit protein L1A(RPL1A)	Saccharomyces cerevisiae S288C
S000001046	Nem1-Spo7 phosphatase catalytic subunit NEM1(NEM1)	Saccharomyces cerevisiae S288C
S000000961	negative cofactor 2 transcription regulator complex subunit BUR6(BUR6)	Saccharomyces cerevisiae S288C
S000000067	truncated gag-pol fusion protein(YAR009C)	Saccharomyces cerevisiae S288C
S000001520	Aim26p(AIM26)	Saccharomyces cerevisiae S288C
S000001473	saccharopine dehydrogenase (NAD+, L-lysine-forming)(LYS1)	Saccharomyces cerevisiae S288C
S000001521	Rgt1p(RGT1)	Saccharomyces cerevisiae S288C
S000004932	hypothetical protein(YMR315W)	Saccharomyces cerevisiae S288C
S000028667	hypothetical protein(YKL096C-B)	Saccharomyces cerevisiae S288C
S000004081	Gep5p(GEP5)	Saccharomyces cerevisiae S288C
S000000979	14-3-3 family protein BMH1(BMH1)	Saccharomyces cerevisiae S288C
S000000089	hypothetical protein(YAR064W)	Saccharomyces cerevisiae S288C
S000004083	Nyv1p(NYV1)	Saccharomyces cerevisiae S288C
S000000981	recombinase DMC1(DMC1)	Saccharomyces cerevisiae S288C
S000004084	Gis3p(GIS3)	Saccharomyces cerevisiae S288C
S000000976	monothiol glutaredoxin GRX4(GRX4)	Saccharomyces cerevisiae S288C
S000003024	Sds23p(SDS23)	Saccharomyces cerevisiae S288C
S000001060	argininosuccinate lyase ARG4(ARG4)	Saccharomyces cerevisiae S288C
S000000978	Ecm32p(ECM32)	Saccharomyces cerevisiae S288C
S000004079	alanine transaminase ALT1(ALT1)	Saccharomyces cerevisiae S288C
S000000080	carnitine O-acetyltransferase YAT1(YAT1)	Saccharomyces cerevisiae S288C
S000003026	E2 ubiquitin-conjugating protein RAD6(RAD6)	Saccharomyces cerevisiae S288C
S000000968	aminophospholipid-translocating P4-type ATPase DNF1(DNF1)	Saccharomyces cerevisiae S288C
S000003624	ornithine carbamoyltransferase(ARG3)	Saccharomyces cerevisiae S288C
S000003007	carbonyl reductase (NADPH-dependent)(YGL039W)	Saccharomyces cerevisiae S288C
S000003625	Sip4p(SIP4)	Saccharomyces cerevisiae S288C
S000002375	COP9 signalosome catalytic subunit RRI1(RRI1)	Saccharomyces cerevisiae S288C
S000002374	glutamate dehydrogenase (NAD(+))(GDH2)	Saccharomyces cerevisiae S288C
S000000249	protein phosphatase regulator GIP1(GIP1)	Saccharomyces cerevisiae S288C
S000004099	thioredoxin peroxidase AHP1(AHP1)	Saccharomyces cerevisiae S288C
S000006108	Mf(alpha)1p(MF(ALPHA)1)	Saccharomyces cerevisiae S288C
S000001068	H(+)-transporting V0 sector ATPase subunit c''(VMA16)	Saccharomyces cerevisiae S288C
S000000987	Pug1p(PUG1)	Saccharomyces cerevisiae S288C
S000005748	mitochondrial 2-oxodicarboxylate carrier(ODC2)	Saccharomyces cerevisiae S288C
S000001090	Yhk8p(YHK8)	Saccharomyces cerevisiae S288C
S000007521	Tsc3p(TSC3)	Saccharomyces cerevisiae S288C
S000002995	Cwh41p(CWH41)	Saccharomyces cerevisiae S288C
S000001088	inositol monophosphate 1-phosphatase INM1(INM1)	Saccharomyces cerevisiae S288C
S000004602	Y' element ATP-dependent helicase(YML133C)	Saccharomyces cerevisiae S288C
S000000254	protein phosphatase regulator REG2(REG2)	Saccharomyces cerevisiae S288C
S000006098	Cup9p(CUP9)	Saccharomyces cerevisiae S288C
S000004538	ribosomal 60S subunit protein L6A(RPL6A)	Saccharomyces cerevisiae S288C
S000003615	sterol-binding protein(PRY1)	Saccharomyces cerevisiae S288C
S000000257	hypothetical protein(YBR053C)	Saccharomyces cerevisiae S288C
S000004541	War1p(WAR1)	Saccharomyces cerevisiae S288C
S000002976	H(+)-exporting P2-type ATPase PMA1(PMA1)	Saccharomyces cerevisiae S288C
S000000545	glucokinase(GLK1)	Saccharomyces cerevisiae S288C
S000000272	branched-chain amino acid permease BAP2(BAP2)	Saccharomyces cerevisiae S288C
S000006077	pheromone-regulated protein PRM4(PRM4)	Saccharomyces cerevisiae S288C
S000005762	dihydrofolate reductase(DFR1)	Saccharomyces cerevisiae S288C
S000002977	3-isopropylmalate dehydratase LEU1(LEU1)	Saccharomyces cerevisiae S288C
S000003595	amino acid transporter YHC3(YHC3)	Saccharomyces cerevisiae S288C
S000005756	transcriptional modulator(WTM1)	Saccharomyces cerevisiae S288C
S000002666	chaperone ATPase HSP78(HSP78)	Saccharomyces cerevisiae S288C
S000000271	putative lipase(TIP1)	Saccharomyces cerevisiae S288C
S000002358	hypothetical protein(YDL199C)	Saccharomyces cerevisiae S288C
S000005233	Pcl1p(PCL1)	Saccharomyces cerevisiae S288C
S000003581	succinate dehydrogenase SDH1b(YJL045W)	Saccharomyces cerevisiae S288C
S000002684	Pmp3p(PMP3)	Saccharomyces cerevisiae S288C
S000000530	amino acid transporter AGP1(AGP1)	Saccharomyces cerevisiae S288C
S000004142	hypothetical protein(YLR152C)	Saccharomyces cerevisiae S288C
S000002685	Mth1p(MTH1)	Saccharomyces cerevisiae S288C
S000002398	Ady3p(ADY3)	Saccharomyces cerevisiae S288C
S000004144	Rnh203p(RNH203)	Saccharomyces cerevisiae S288C
S000028627	hypothetical protein(YER190C-B)	Saccharomyces cerevisiae S288C
S000000287	Tec1p(TEC1)	Saccharomyces cerevisiae S288C
S000001749	hypothetical protein(YKR041W)	Saccharomyces cerevisiae S288C
S000005772	Env9p(ENV9)	Saccharomyces cerevisiae S288C
S000003587	Irc8p(IRC8)	Saccharomyces cerevisiae S288C
S000000535	trifunctional histidinol dehydrogenase/phosphoribosyl-AMP cyclohydrolase/phosphoribosyl-ATP diphosphatase(HIS4)	Saccharomyces cerevisiae S288C
S000002340	ATPase inhibitor(INH1)	Saccharomyces cerevisiae S288C
S000005799	Tpo4p(TPO4)	Saccharomyces cerevisiae S288C
S000002701	mRNA-binding translational repressor SSD1(SSD1)	Saccharomyces cerevisiae S288C
S000005195	Nrd1 complex RNA-binding subunit(NRD1)	Saccharomyces cerevisiae S288C
S000004151	hypothetical protein(YLR161W)	Saccharomyces cerevisiae S288C
S000000516	Sgf29p(SGF29)	Saccharomyces cerevisiae S288C
S000006051	Spo19p(SPO19)	Saccharomyces cerevisiae S288C
S000003246	Msb2p(MSB2)	Saccharomyces cerevisiae S288C
S000004146	hypothetical protein(YLR156W)	Saccharomyces cerevisiae S288C
S000005181	Ytp1p(YTP1)	Saccharomyces cerevisiae S288C
S000004170	methionine adenosyltransferase SAM1(SAM1)	Saccharomyces cerevisiae S288C
S000003550	Mad3p(MAD3)	Saccharomyces cerevisiae S288C
S000000322	translation elongation factor EF-1 alpha(TEF2)	Saccharomyces cerevisiae S288C
S000002329	Uga3p(UGA3)	Saccharomyces cerevisiae S288C
S000005185	glucose-6-phosphate dehydrogenase(ZWF1)	Saccharomyces cerevisiae S288C
S000001778	hypothetical protein(YKR070W)	Saccharomyces cerevisiae S288C
S000004168	Tfs1p(TFS1)	Saccharomyces cerevisiae S288C
S000004506	carnitine O-acetyltransferase CAT2(CAT2)	Saccharomyces cerevisiae S288C
S000005186	Atg2p(ATG2)	Saccharomyces cerevisiae S288C
S000004164	isocitrate dehydrogenase (NADP(+)) IDP2(IDP2)	Saccharomyces cerevisiae S288C
S000001138	hexose transporter HXT5(HXT5)	Saccharomyces cerevisiae S288C
S000001770	transcription factor TFIIE subunit TFA2(TFA2)	Saccharomyces cerevisiae S288C
S000005164	adenylosuccinate synthase(ADE12)	Saccharomyces cerevisiae S288C
S000003282	hypothetical protein(YGR050C)	Saccharomyces cerevisiae S288C
S000005165	ribonuclease P/MRP protein subunit POP1(POP1)	Saccharomyces cerevisiae S288C
S000006011	ribosomal 40S subunit protein S6A(RPS6A)	Saccharomyces cerevisiae S288C
S000006012	glutathione-disulfide reductase GLR1(GLR1)	Saccharomyces cerevisiae S288C
S000005828	hypothetical protein(YOR302W)	Saccharomyces cerevisiae S288C
S000007253	Mbf1p(MBF1)	Saccharomyces cerevisiae S288C
S000002717	Gic2p(GIC2)	Saccharomyces cerevisiae S288C
S000000603	Ady2p(ADY2)	Saccharomyces cerevisiae S288C
S000005175	phosphatidylinositol transporter(PDR16)	Saccharomyces cerevisiae S288C
S000000352	Ysw1p(YSW1)	Saccharomyces cerevisiae S288C
S000007621	hypothetical protein(YML007C-A)	Saccharomyces cerevisiae S288C
S000000354	Tbs1p(TBS1)	Saccharomyces cerevisiae S288C
S000005995	putative AAA family ATPase YTA6(YTA6)	Saccharomyces cerevisiae S288C
S000005844	long-chain fatty acid-CoA ligase FAA1(FAA1)	Saccharomyces cerevisiae S288C
S000002293	ribosomal 60S subunit protein L41B(RPL41B)	Saccharomyces cerevisiae S288C
S000003299	hypothetical protein(YGR067C)	Saccharomyces cerevisiae S288C
S000005839	ribosomal 60S subunit protein L20B(RPL20B)	Saccharomyces cerevisiae S288C
S000003295	transcription elongation factor SPT4(SPT4)	Saccharomyces cerevisiae S288C
S000002296	Arf family GTPase ARF2(ARF2)	Saccharomyces cerevisiae S288C
S000001805	phosphoenolpyruvate carboxykinase PCK1(PCK1)	Saccharomyces cerevisiae S288C
S000004195	Hmx1p(HMX1)	Saccharomyces cerevisiae S288C
S000003292	methylsterol monooxygenase(ERG25)	Saccharomyces cerevisiae S288C
S000001801	Ptr2p(PTR2)	Saccharomyces cerevisiae S288C
S000003763	Mrx12p(MRX12)	Saccharomyces cerevisiae S288C
S000003287	Mup1p(MUP1)	Saccharomyces cerevisiae S288C
S000003789	gag protein(YJR028W)	Saccharomyces cerevisiae S288C
S000007375	gag protein(YLR227W-A)	Saccharomyces cerevisiae S288C
S000003785	methylthioribulose 1-phosphate dehydratase MDE1(MDE1)	Saccharomyces cerevisiae S288C
S000002753	hexose transporter HXT3(HXT3)	Saccharomyces cerevisiae S288C
S000005134	hypothetical protein(YNL190W)	Saccharomyces cerevisiae S288C
S000005485	tRNA:m4X modification enzyme(TRM13)	Saccharomyces cerevisiae S288C
S000002281	Sna4p(SNA4)	Saccharomyces cerevisiae S288C
S000004210	Ccc1p(CCC1)	Saccharomyces cerevisiae S288C
S000002285	cyclin PCL2(PCL2)	Saccharomyces cerevisiae S288C
S000002284	AAA family ATPase CDC48(CDC48)	Saccharomyces cerevisiae S288C
S000005871	Tye7p(TYE7)	Saccharomyces cerevisiae S288C
S000005971	mannosyltransferase complex subunit MNN9(MNN9)	Saccharomyces cerevisiae S288C
S000000659	U2 snRNP complex subunit BUD31(BUD31)	Saccharomyces cerevisiae S288C
S000005515	mannoprotein(HPF1)	Saccharomyces cerevisiae S288C
S000004617	C-22 sterol desaturase(ERG5)	Saccharomyces cerevisiae S288C
S000005865	hypothetical protein(YOR338W)	Saccharomyces cerevisiae S288C
S000001205	mitochondrial pyruvate carrier(MPC2)	Saccharomyces cerevisiae S288C
S000004619	Spo20p(SPO20)	Saccharomyces cerevisiae S288C
S000005979	ATP-binding cassette multidrug transporter PDR12(PDR12)	Saccharomyces cerevisiae S288C
S000003318	lipid-binding protein PIL1(PIL1)	Saccharomyces cerevisiae S288C
S000002761	thioredoxin-disulfide reductase TRR1(TRR1)	Saccharomyces cerevisiae S288C
	S000006057
	S000002943
	S000006354
	S000000581
	S000028655
	S000028727
	S000028682
	S000028713
	S000028670
	S000028720
	S000004586
	S000003923
	S000028685
	S000000599
	S000000317
	S000005123
	S000028719
	S000000771
	S000003491
	S000028633
	S000002841
	S000028544
	S000028649
	S000028703
	S000028611
	S000004287
	S000002540
	S000005282
	S000003525
	S000001951
	S000005567
	S000028613
	S000004729
	S000001636
	S000001260
	S000028780
	S000001708
	S000001660
	S000002951
	S000003678
	S000028766
	S000028687
	S000028795
	S000028616
	S000028578
	S000001513
	S000002150
	S000028765
	S000004749
	S000028690
	S000005729
	S000003070
	S000003414
	S000028624
	S000002229
	S000004323
	S000002561
	S000028617
	S000003988
	S000028646
	S000028643
	S000028701
	S000028704
	S000000616
	S000004331
	S000002181
	S000028658
	S000004709
	S000028671
	S000007250
	S000003156
	S000005661
	S000002417
	S000004293
	S000002917
	S000028673
	S000002190
	S000003967
	S000028785
	S000028784
	S000001748
	S000028723
	S000006268
	S000001831
	S000000620
	S000005647
	S000002975
	S000000660
	S000028742
	S000028610
	S000005946
	S000028618
	S000004567
	S000028754
	S000028680
	S000028599
	S000007622
	S000028749
	S000028695
	S000003688
	S000004634
	S000002136
	S000028790
	S000028781
	S000004554
	S000004945
	S000001344
	S000004245
	S000005983
	S000002595
	S000004366
	S000002992
	S000005220
	S000028592
	S000007238
	S000028644

## Sheet: Gly BP
Category	Term	Count	%	PValue	Genes	List Total	Pop Hits	Pop Total	Fold Enrichment	Bonferroni	Benjamini	FDR
GOTERM_BP_DIRECT	GO:0055114~oxidation-reduction process	48	10.4803	2.59466e-06	S000001929, S000003809, S000004518, S000000797, S000003529, S000000597, S000003865, S000005901, S000003376, S000004688, S000004644, S000001013, S000003412, S000002664, S000000160, S000001051, S000005078, S000004164, S000004046, S000005772, S000003093, S000002180, S000003292, S000001050, S000003173, S000001717, S000001417, S000005938, S000002969, S000001631, S000001699, S000003910, S000001387, S00…	379	347	5557	2.02821	0.00213572	0.002138	0.00213281
GOTERM_BP_DIRECT	GO:0006865~amino acid transport	13	2.83843	3.85732e-05	S000002916, S000001839, S000003978, S000001747, S000000273, S000000272, S000002453, S000003761, S000000530, S000003374, S000000351, S000003287, S000006186	379	46	5557	4.14368	0.0312851	0.0121435	0.012114
GOTERM_BP_DIRECT	GO:0003333~amino acid transmembrane transport	10	2.18341	4.42118e-05	S000000273, S000000272, S000003761, S000002453, S000000530, S000002916, S000001839, S000003287, S000006186, S000001747	379	27	5557	5.43047	0.0357757	0.0121435	0.012114
GOTERM_BP_DIRECT	GO:0055085~transmembrane transport	34	7.42358	6.57633e-05	S000002916, S000000138, S000004938, S000001747, S000002814, S000001700, S000005626, S000003951, S000005799, S000004660, S000004142, S000004340, S000006186, S000006360, S000001090, S000001839, S000005618, S000003978, S000000500, S000001758, S000003513, S000000603, S000005679, S000005979, S000001138, S000000273, S000000272, S000002453, S000005843, S000000530, S000002792, S000002297, S000006396, S00…	379	240	5557	2.07715	0.0527486	0.0135472	0.0135144
GOTERM_BP_DIRECT	GO:0034605~cellular response to heat	10	2.18341	8.36085e-05	S000000905, S000001880, S000004798, S000005413, S000002481, S000000276, S000006362, S000002237, S000002622, S000002666	379	29	5557	5.05595	0.0665765	0.0137787	0.0137452
GOTERM_BP_DIRECT	GO:0006099~tricarboxylic acid cycle	10	2.18341	0.00014897	S000006205, S000001387, S000003581, S000004164, S000000598, S000004295, S000005284, S000001631, S000000867, S000005061	379	31	5557	4.72976	0.115525	0.0204586	0.0204089
GOTERM_BP_DIRECT	GO:0006520~cellular amino acid metabolic process	8	1.74672	0.0010479	S000005104, S000004147, S000004148, S000004145, S000002374, S000004150, S000004294, S000003624	379	25	5557	4.69193	0.578496	0.117175	0.116891
GOTERM_BP_DIRECT	GO:0031505~fungal-type cell wall organization	21	4.58515	0.00113762	S000001855, S000000952, S000002207, S000003865, S000003578, S000002205, S000001579, S000003421, S000003652, S000003255, S000005136, S000003695, S000000271, S000003246, S000005469, S000004951, S000003694, S000002462, S000002484, S000003375, S000006363	379	140	5557	2.19934	0.608565	0.117175	0.116891
GOTERM_BP_DIRECT	GO:0035690~cellular response to drug	6	1.31004	0.00169922	S000002684, S000002814, S000003876, S000005679, S000005979, S000000139	379	14	5557	6.28383	0.753736	0.155573	0.155196
GOTERM_BP_DIRECT	GO:0006528~asparagine metabolic process	4	0.873362	0.00281628	S000004147, S000004148, S000004145, S000004150	379	5	5557	11.7298	0.902108	0.232062	0.231498
GOTERM_BP_DIRECT	GO:0015696~ammonium transport	4	0.873362	0.00889214	S000006342, S000002792, S000005285, S000000603	379	7	5557	8.37844	0.999364	0.605276	0.603807
GOTERM_BP_DIRECT	GO:0019740~nitrogen utilization	4	0.873362	0.00889214	S000006342, S000002792, S000005285, S000000603	379	7	5557	8.37844	0.999364	0.605276	0.603807
GOTERM_BP_DIRECT	GO:0006626~protein targeting to mitochondrion	11	2.40175	0.0116046	S000003530, S000002333, S000004660, S000005300, S000007245, S000004518, S000000434, S000004295, S000005284, S000006161, S000003413	379	65	5557	2.48131	0.999933	0.605276	0.603807
GOTERM_BP_DIRECT	GO:0006530~asparagine catabolic process	5	1.0917	0.0122073	S000005104, S000004147, S000004148, S000004145, S000004150	379	14	5557	5.23652	0.99996	0.605276	0.603807
GOTERM_BP_DIRECT	GO:0006847~plasma membrane acetate transport	3	0.655022	0.013222	S000002792, S000005285, S000000603	379	3	5557	14.6623	0.999983	0.605276	0.603807
GOTERM_BP_DIRECT	GO:0007009~plasma membrane organization	3	0.655022	0.013222	S000001880, S000004864, S000006353	379	3	5557	14.6623	0.999983	0.605276	0.603807
GOTERM_BP_DIRECT	GO:0015823~phenylalanine transport	3	0.655022	0.013222	S000000272, S000000530, S000001747	379	3	5557	14.6623	0.999983	0.605276	0.603807
GOTERM_BP_DIRECT	GO:0043335~protein unfolding	3	0.655022	0.013222	S000003806, S000003949, S000002666	379	3	5557	14.6623	0.999983	0.605276	0.603807
GOTERM_BP_DIRECT	GO:0072488~ammonium transmembrane transport	4	0.873362	0.0192667	S000006342, S000002792, S000005285, S000000603	379	9	5557	6.51656	1	0.769838	0.76797
GOTERM_BP_DIRECT	GO:0071555~cell wall organization	13	2.83843	0.0246434	S000002207, S000001712, S000005618, S000028636, S000004923, S000000139, S000004334, S000003421, S000005136, S000003695, S000003694, S000003375, S000006363	379	94	5557	2.02776	1	0.769838	0.76797
GOTERM_BP_DIRECT	GO:0006631~fatty acid metabolic process	7	1.52838	0.0252133	S000004274, S000001717, S000004506, S000003173, S000001422, S000003732, S000005626	379	34	5557	3.0187	1	0.769838	0.76797
GOTERM_BP_DIRECT	GO:0042542~response to hydrogen peroxide	3	0.655022	0.0252577	S000002664, S000003320, S000005185	379	4	5557	10.9967	1	0.769838	0.76797
GOTERM_BP_DIRECT	GO:0000296~spermine transport	3	0.655022	0.0252577	S000005799, S000003951, S000006360	379	4	5557	10.9967	1	0.769838	0.76797
GOTERM_BP_DIRECT	GO:0035524~proline transmembrane transport	3	0.655022	0.0252577	S000000530, S000002916, S000001747	379	4	5557	10.9967	1	0.769838	0.76797
GOTERM_BP_DIRECT	GO:1903710~spermine transmembrane transport	3	0.655022	0.0252577	S000005799, S000003951, S000006360	379	4	5557	10.9967	1	0.769838	0.76797
GOTERM_BP_DIRECT	GO:0042908~xenobiotic transport	4	0.873362	0.0261595	S000002814, S000003513, S000005679, S000005979	379	10	5557	5.86491	1	0.769838	0.76797
GOTERM_BP_DIRECT	GO:0006097~glyoxylate cycle	4	0.873362	0.0261595	S000004164, S000000598, S000000867, S000005061	379	10	5557	5.86491	1	0.769838	0.76797
GOTERM_BP_DIRECT	GO:0006116~NADH oxidation	4	0.873362	0.0261595	S000004688, S000004753, S000002180, S000001417	379	10	5557	5.86491	1	0.769838	0.76797
GOTERM_BP_DIRECT	GO:0006457~protein folding	13	2.83843	0.0285508	S000000905, S000003806, S000003947, S000002622, S000002596, S000004798, S000000276, S000003441, S000003374, S000006142, S000006362, S000005021, S000006161	379	96	5557	1.98552	1	0.811236	0.809267
GOTERM_BP_DIRECT	GO:1902475~L-alpha-amino acid transmembrane transport	5	1.0917	0.0361287	S000000272, S000003761, S000002453, S000001839, S000003287	379	19	5557	3.85849	1	0.960323	0.957992
GOTERM_BP_DIRECT	GO:0015807~L-amino acid transport	5	1.0917	0.0361287	S000000272, S000003761, S000002453, S000001839, S000003287	379	19	5557	3.85849	1	0.960323	0.957992
GOTERM_BP_DIRECT	GO:0006355~regulation of transcription, DNA-templated	46	10.0437	0.0374054	S000001746, S000001863, S000001126, S000003625, S000001545, S000000316, S000003888, S000006227, S000003114, S000004489, S000003130, S000006400, S000000287, S000000001, S000001592, S000000285, S000005871, S000004166, S000007253, S000006362, S000002160, S000005372, S000002480, S000000847, S000005936, S000000961, S000005756, S000005976, S000001456, S000006229, S000001017, S000001930, S000002178, S00…	379	509	5557	1.32508	1	0.963188	0.96085
GOTERM_BP_DIRECT	GO:0006801~superoxide metabolic process	3	0.655022	0.0402186	S000003862, S000001050, S000003865	379	5	5557	8.79736	1	1	0.998785
GOTERM_BP_DIRECT	GO:0006995~cellular response to nitrogen starvation	4	0.873362	0.043348	S000004147, S000004148, S000004145, S000004150	379	12	5557	4.88742	1	1	0.998785
GOTERM_BP_DIRECT	GO:0005978~glycogen biosynthetic process	4	0.873362	0.0535909	S000000737, S000006388, S000001913, S000005704	379	13	5557	4.51147	1	1	0.998785
GOTERM_BP_DIRECT	GO:0036003~positive regulation of transcription from RNA polymerase II promoter in response to stress	3	0.655022	0.0576533	S000002178, S000006212, S000000287	379	6	5557	7.33113	1	1	0.998785
GOTERM_BP_DIRECT	GO:0045737~positive regulation of cyclin-dependent protein serine/threonine kinase activity	3	0.655022	0.0576533	S000003543, S000000339, S000006229	379	6	5557	7.33113	1	1	0.998785
GOTERM_BP_DIRECT	GO:0006635~fatty acid beta-oxidation	4	0.873362	0.0648774	S000004274, S000001717, S000003173, S000001422	379	14	5557	4.18922	1	1	0.998785
GOTERM_BP_DIRECT	GO:0015918~sterol transport	4	0.873362	0.0648774	S000003881, S000001043, S000003615, S000001721	379	14	5557	4.18922	1	1	0.998785
GOTERM_BP_DIRECT	GO:0006078~(1->6)-beta-D-glucan biosynthetic process	3	0.655022	0.0771578	S000003375, S000002207, S000006363	379	7	5557	6.28383	1	1	0.998785
GOTERM_BP_DIRECT	GO:0006950~response to stress	7	1.52838	0.0821376	S000001880, S000003376, S000004798, S000000271, S000006161, S000002622, S000000987	379	45	5557	2.2808	1	1	0.998785
GOTERM_BP_DIRECT	GO:0045944~positive regulation of transcription from RNA polymerase II promoter	20	4.36681	0.0884571	S000000847, S000001746, S000000961, S000005756, S000000339, S000001863, S000006229, S000001017, S000001545, S000001930, S000000316, S000005104, S000004674, S000002178, S000003543, S000006212, S000004166, S000007253, S000005041, S000002480	379	201	5557	1.45893	1	1	0.998785
GOTERM_BP_DIRECT	GO:0042026~protein refolding	4	0.873362	0.090361	S000004798, S000003806, S000006161, S000002666	379	16	5557	3.66557	1	1	0.998785
GOTERM_BP_DIRECT	GO:0015758~glucose transport	3	0.655022	0.0983714	S000002685, S000002297, S000001138	379	8	5557	5.49835	1	1	0.998785
GOTERM_BP_DIRECT	GO:0045333~cellular respiration	3	0.655022	0.0983714	S000003581, S000003881, S000001631	379	8	5557	5.49835	1	1	0.998785

## Sheet: Gly CC
Category	Term	Count	%	PValue	Genes	List Total	Pop Hits	Pop Total	Fold Enrichment	Bonferroni	Benjamini	FDR
GOTERM_CC_DIRECT	GO:0005886~plasma membrane	71	15.5022	1.44042e-09	S000001801, S000002814, S000000597, S000003947, S000001204, S000005136, S000003951, S000002382, S000006342, S000002462, S000006186, S000005175, S000001490, S000007591, S000001090, S000000947, S000001839, S000000545, S000003978, S000000500, S000001758, S000005679, S000000987, S000000273, S000001880, S000000272, S000002453, S000004798, S000004951, S000002297, S000005285, S000002717, S000002916, S00…	414	482	5861	2.08537	3.38498e-07	3.38498e-07	3.31296e-07
GOTERM_CC_DIRECT	GO:0071944~cell periphery	44	9.60699	2.83917e-07	S000002916, S000000138, S000000952, S000001801, S000004938, S000002814, S000000597, S000004219, S000001700, S000002684, S000004465, S000005136, S000003951, S000005799, S000005854, S000004864, S000003694, S000002484, S000007234, S000002462, S000006186, S000005175, S000006360, S000001090, S000003318, S000003978, S000001758, S000028636, S000003513, S000005679, S000005979, S000001138, S000000273, S00…	414	272	5861	2.2901	6.67182e-05	3.33602e-05	3.26504e-05
GOTERM_CC_DIRECT	GO:0042597~periplasmic space	7	1.52838	8.26944e-06	S000004147, S000004369, S000004610, S000004148, S000000112, S000004145, S000004150	414	9	5861	11.011	0.00194144	0.000647773	0.00063399
GOTERM_CC_DIRECT	GO:0005739~mitochondrion	116	25.3275	8.20476e-05	S000001929, S000004917, S000004518, S000000797, S000000434, S000001527, S000000037, S000003947, S000001013, S000002465, S000003950, S000000160, S000006388, S000000285, S000002341, S000002180, S000006143, S000004506, S000001631, S000005679, S000003413, S000004865, S000002448, S000002453, S000002333, S000005843, S000001520, S000004753, S000005441, S000000276, S000007621, S000005285, S000005284, S00…	414	1189	5861	1.38117	0.0190973	0.0048203	0.00471774
GOTERM_CC_DIRECT	GO:0005576~extracellular region	20	4.36681	0.000206914	S000000952, S000002207, S000003615, S000003947, S000000867, S000001721, S000001579, S000003421, S000005104, S000004147, S000003695, S000000271, S000003246, S000004148, S000004145, S000003694, S000002462, S000005134, S000002484, S000004150	414	110	5861	2.574	0.0474663	0.00925772	0.00906075
GOTERM_CC_DIRECT	GO:0005758~mitochondrial intermembrane space	17	3.71179	0.000236367	S000001929, S000003809, S000004518, S000000037, S000003865, S000001422, S000003413, S000003530, S000002333, S000004753, S000002895, S000004660, S000004981, S000005300, S000007245, S000004295, S000005284	414	85	5861	2.8314	0.054038	0.00925772	0.00906075
GOTERM_CC_DIRECT	GO:0005887~integral component of plasma membrane	19	4.14847	0.00224669	S000002916, S000001839, S000000500, S000004938, S000001758, S000001747, S000005613, S000001138, S000000273, S000003255, S000000272, S000002453, S000003246, S000000530, S000006342, S000002297, S000003287, S000006186, S000006396	414	123	5861	2.18685	0.41055	0.0742129	0.0726339
GOTERM_CC_DIRECT	GO:0005777~peroxisome	14	3.05677	0.0025264	S000001717, S000004506, S000000598, S000001422, S000003746, S000002664, S000003152, S000004274, S000001680, S000003320, S000002180, S000006033, S000003173, S000005061	414	77	5861	2.574	0.448136	0.0742129	0.0726339
GOTERM_CC_DIRECT	GO:0016021~integral component of membrane	117	25.5459	0.00416652	S000001929, S000004917, S000000434, S000001801, S000001527, S000028725, S000003951, S000005854, S000000281, S000007234, S000006142, S000001090, S000000947, S000001758, S000005679, S000003413, S000000273, S000000272, S000002453, S000003389, S000005843, S000001520, S000005441, S000002297, S000005285, S000004195, S000002916, S000001669, S000004938, S000000855, S000001700, S000005626, S000000063, S00…	414	1326	5861	1.24915	0.62513	0.108792	0.106478
GOTERM_CC_DIRECT	GO:0016020~membrane	147	32.0961	0.0055273	S000001929, S000004917, S000000952, S000000434, S000001801, S000001527, S000028725, S000000037, S000003951, S000005854, S000000281, S000007234, S000002462, S000006142, S000005175, S000007591, S000001090, S000000947, S000000309, S000004506, S000001758, S000002969, S000001631, S000005679, S000003413, S000003421, S000000273, S000000272, S000002453, S000003389, S000000271, S000002333, S000005843, S00…	414	1738	5861	1.1974	0.728154	0.129891	0.127128
GOTERM_CC_DIRECT	GO:0005618~cell wall	11	2.40175	0.0197363	S000003421, S000003695, S000000271, S000003694, S000002462, S000005134, S000002484, S000000952, S000002207, S000003947, S000001579	414	68	5861	2.2901	0.990762	0.414921	0.406093
GOTERM_CC_DIRECT	GO:0030287~cell wall-bounded periplasmic space	4	0.873362	0.0211874	S000004147, S000004148, S000004145, S000004150	414	9	5861	6.292	0.993478	0.414921	0.406093
GOTERM_CC_DIRECT	GO:0000324~fungal-type vacuole	30	6.55022	0.0262356	S000000138, S000001801, S000004938, S000004912, S000001721, S000001700, S000003652, S000004960, S000004864, S000005413, S000003694, S000002462, S000006142, S000006186, S000004460, S000002207, S000003615, S000005613, S000000987, S000001579, S000001832, S000003761, S000003486, S000005843, S000002410, S000003687, S000003441, S000003287, S000006077, S000005285	414	284	5861	1.49546	0.998065	0.474258	0.464168
GOTERM_CC_DIRECT	GO:0034399~nuclear periphery	9	1.96507	0.0578739	S000001929, S000006239, S000004951, S000003949, S000004497, S000003374, S000000743, S000005021, S000004953	414	60	5861	2.12355	0.999999	0.91654	0.89704
GOTERM_CC_DIRECT	GO:0005782~peroxisomal matrix	4	0.873362	0.0585026	S000002664, S000003173, S000001422, S000005061	414	13	5861	4.356	0.999999	0.91654	0.89704
GOTERM_CC_DIRECT	GO:0031966~mitochondrial membrane	9	1.96507	0.067802	S000005301, S000003475, S000005843, S000001520, S000000354, S000002916, S000000351, S000001631, S000003468	414	62	5861	2.05505	1	0.995842	0.974654
GOTERM_CC_DIRECT	GO:0005773~vacuole	21	4.58515	0.0945714	S000000309, S000002916, S000001839, S000005613, S000000603, S000000867, S000004912, S000003338, S000003636, S000000273, S000000272, S000002453, S000003761, S000003687, S000004951, S000000281, S000000530, S000005421, S000000351, S000005772, S000004460	414	208	5861	1.42931	1	1	0.982906
GOTERM_CC_DIRECT	GO:0070469~respiratory chain	4	0.873362	0.098119	S000001929, S000003809, S000004518, S000003529	414	16	5861	3.53925	1	1	0.982906

## Sheet: Gly MF
Category	Term	Count	%	PValue	Genes	List Total	Pop Hits	Pop Total	Fold Enrichment	Bonferroni	Benjamini	FDR
GOTERM_MF_DIRECT	GO:0015297~antiporter activity	14	3.05677	1.00146e-06	S000002916, S000001839, S000001747, S000000273, S000000272, S000002453, S000005799, S000003951, S000000530, S000004340, S000003287, S000006186, S000006360, S000001090	338	39	4885	5.18814	0.000457564	0.000457669	0.000454665
GOTERM_MF_DIRECT	GO:0016491~oxidoreductase activity	41	8.95197	1.50855e-05	S000004518, S000000797, S000000597, S000003865, S000005901, S000003376, S000004688, S000004644, S000001013, S000003412, S000002664, S000000160, S000001051, S000005078, S000004164, S000004046, S000005772, S000003093, S000002180, S000003292, S000001050, S000003173, S000001717, S000001417, S000005938, S000002969, S000001631, S000001699, S000003910, S000001387, S000002333, S000004753, S000004132, S00…	338	292	4885	2.02931	0.00687043	0.00264523	0.00262787
GOTERM_MF_DIRECT	GO:0043565~sequence-specific DNA binding	28	6.11354	1.73648e-05	S000001863, S000001126, S000003625, S000001545, S000000932, S000003888, S000003299, S000004367, S000004489, S000006400, S000000287, S000005871, S000004166, S000007253, S000000847, S000001456, S000001930, S000005104, S000002178, S000006217, S000002157, S000000354, S000003064, S000006213, S000002450, S000006098, S000003481, S000006151	338	165	4885	2.45257	0.00790436	0.00264523	0.00262787
GOTERM_MF_DIRECT	GO:0015171~amino acid transmembrane transporter activity	9	1.96507	0.000245147	S000000273, S000000272, S000002453, S000000530, S000002916, S000001839, S000003287, S000006186, S000001747	338	26	4885	5.00284	0.105997	0.0280081	0.0278242
GOTERM_MF_DIRECT	GO:0046912~transferase activity, transferring acyl groups, acyl groups converted into alkyl on transfer	5	1.0917	0.00212276	S000006205, S000002341, S000000598, S000005284, S000000867	338	9	4885	8.02926	0.621346	0.19402	0.192747
GOTERM_MF_DIRECT	GO:0042623~ATPase activity, coupled	4	0.873362	0.002931	S000004798, S000003949, S000001680, S000006161	338	5	4885	11.5621	0.738529	0.223244	0.221779
GOTERM_MF_DIRECT	GO:0003700~transcription factor activity, sequence-specific DNA binding	12	2.62009	0.00624112	S000005104, S000000847, S000006212, S000000287, S000005871, S000004166, S000003481, S000001126, S000001863, S000001456, S000001930, S000003888	338	68	4885	2.55047	0.942796	0.407456	0.404781
GOTERM_MF_DIRECT	GO:0001103~RNA polymerase II repressing transcription factor binding	5	1.0917	0.00965726	S000004674, S000003130, S000006213, S000002450, S000006098	338	13	4885	5.55872	0.988143	0.490374	0.487155
GOTERM_MF_DIRECT	GO:0004067~asparaginase activity	5	1.0917	0.00965726	S000005104, S000004147, S000004148, S000004145, S000004150	338	13	4885	5.55872	0.988143	0.490374	0.487155
GOTERM_MF_DIRECT	GO:0004108~citrate (Si)-synthase activity	3	0.655022	0.0135868	S000006205, S000000598, S000005284	338	3	4885	14.4527	0.998073	0.517432	0.514035
GOTERM_MF_DIRECT	GO:0015192~L-phenylalanine transmembrane transporter activity	3	0.655022	0.0135868	S000000272, S000000530, S000001747	338	3	4885	14.4527	0.998073	0.517432	0.514035
GOTERM_MF_DIRECT	GO:0015123~acetate transmembrane transporter activity	3	0.655022	0.0135868	S000002792, S000005285, S000000603	338	3	4885	14.4527	0.998073	0.517432	0.514035
GOTERM_MF_DIRECT	GO:0008519~ammonium transmembrane transporter activity	4	0.873362	0.019996	S000006342, S000002792, S000005285, S000000603	338	9	4885	6.42341	0.999902	0.652728	0.648443
GOTERM_MF_DIRECT	GO:0016627~oxidoreductase activity, acting on the CH-CH group of donors	4	0.873362	0.019996	S000003581, S000003173, S000001631, S000001699	338	9	4885	6.42341	0.999902	0.652728	0.648443
GOTERM_MF_DIRECT	GO:0051082~unfolded protein binding	12	2.62009	0.0221967	S000000905, S000002596, S000003530, S000004798, S000000276, S000003806, S000003949, S000000248, S000005021, S000003947, S000006161, S000002578	338	81	4885	2.14114	0.999965	0.676261	0.671821
GOTERM_MF_DIRECT	GO:0015193~L-proline transmembrane transporter activity	3	0.655022	0.0259381	S000000530, S000002916, S000001747	338	4	4885	10.8395	0.999994	0.688834	0.684312
GOTERM_MF_DIRECT	GO:0000297~spermine transmembrane transporter activity	3	0.655022	0.0259381	S000005799, S000003951, S000006360	338	4	4885	10.8395	0.999994	0.688834	0.684312
GOTERM_MF_DIRECT	GO:0008559~xenobiotic-transporting ATPase activity	4	0.873362	0.0271313	S000002814, S000003513, S000005679, S000005979	338	10	4885	5.78107	0.999997	0.688834	0.684312
GOTERM_MF_DIRECT	GO:0050660~flavin adenine dinucleotide binding	6	1.31004	0.029979	S000002333, S000003581, S000000797, S000003173, S000005938, S000001631	338	26	4885	3.33523	0.999999	0.721075	0.716341
GOTERM_MF_DIRECT	GO:0004784~superoxide dismutase activity	3	0.655022	0.0591326	S000003862, S000001050, S000003865	338	6	4885	7.22633	1	1	0.995614
GOTERM_MF_DIRECT	GO:0016538~cyclin-dependent protein serine/threonine kinase regulator activity	5	1.0917	0.0791178	S000003543, S000002285, S000000339, S000006229, S000004812	338	24	4885	3.01097	1	1	0.995614

## Sheet: Gly KEGG
Category	Term	Count	%	PValue	Genes	List Total	Pop Hits	Pop Total	Fold Enrichment	Bonferroni	Benjamini	FDR
KEGG_PATHWAY	sce01200:Carbon metabolism	26	5.67686	1.73724e-08	S000001805, S000001949, S000000598, S000002518, S000005874, S000006205, S000004369, S000002664, S000004164, S000003093, S000003030, S000000545, S000005938, S000001631, S000000867, S000005621, S000003486, S000001387, S000000050, S000003581, S000003320, S000004295, S000004294, S000005185, S000005284, S000005061	142	114	2184	3.50778	1.33768e-06	1.33768e-06	1.09446e-06
KEGG_PATHWAY	sce01110:Biosynthesis of secondary metabolites	44	9.60699	4.14208e-08	S000000737, S000001805, S000001949, S000000598, S000001422, S000005901, S000003624, S000005874, S000006205, S000004147, S000004688, S000004369, S000003356, S000002664, S000004148, S000003152, S000004164, S000004145, S000004046, S000002180, S000003173, S000000545, S000001417, S000005938, S000001631, S000000867, S000003732, S000005621, S000003486, S000003389, S000001387, S000002895, S000000050, S00…	142	295	2184	2.29401	3.1894e-06	1.5947e-06	1.30475e-06
KEGG_PATHWAY	sce00620:Pyruvate metabolism	13	2.83843	2.84661e-06	S000001805, S000004518, S000000797, S000005938, S000005901, S000005874, S000002333, S000000050, S000000111, S000004463, S000002341, S000003030, S000005061	142	39	2184	5.12676	0.000219166	7.30631e-05	5.97789e-05
KEGG_PATHWAY	sce01130:Biosynthesis of antibiotics	32	6.9869	7.04184e-06	S000001805, S000001949, S000000598, S000001422, S000005901, S000003624, S000005874, S000006205, S000004688, S000004369, S000002664, S000004164, S000004046, S000002341, S000003292, S000000545, S000005938, S000002969, S000001631, S000005621, S000003486, S000001387, S000000050, S000004132, S000000871, S000003581, S000003320, S000006032, S000004295, S000004294, S000005185, S000005284	142	215	2184	2.28916	0.000542077	0.000135555	0.000110909
KEGG_PATHWAY	sce04146:Peroxisome	12	2.62009	1.46549e-05	S000003862, S000002664, S000004274, S000004164, S000001680, S000003320, S000004506, S000001050, S000003173, S000001422, S000003865, S000003746	142	38	2184	4.85693	0.0011278	0.000202232	0.000165462
KEGG_PATHWAY	sce00020:Citrate cycle (TCA cycle)	11	2.40175	1.73273e-05	S000006205, S000001387, S000003581, S000001805, S000004164, S000000598, S000004295, S000005938, S000005284, S000003030, S000001631	142	32	2184	5.28697	0.00133332	0.000202232	0.000165462
KEGG_PATHWAY	sce00630:Glyoxylate and dicarboxylate metabolism	10	2.18341	1.83847e-05	S000006205, S000006239, S000002664, S000003320, S000000598, S000004295, S000005938, S000005284, S000000867, S000005061	142	26	2184	5.91549	0.00141463	0.000202232	0.000165462
KEGG_PATHWAY	sce01100:Metabolic pathways	64	13.9738	0.000357595	S000001929, S000001805, S000004518, S000000598, S000005528, S000003624, S000004884, S000004369, S000002465, S000003356, S000004688, S000004566, S000003152, S000006388, S000004164, S000004046, S000002341, S000003030, S000000545, S000002969, S000001631, S000000867, S000001484, S000003389, S000002895, S000000871, S000003581, S000006331, S000002374, S000004150, S000005284, S000000737, S000001949, S00…	142	682	2184	1.44331	0.027164	0.00344185	0.00281606
KEGG_PATHWAY	sce00250:Alanine, aspartate and glutamate metabolism	8	1.74672	0.00233117	S000004147, S000006239, S000003356, S000004148, S000004145, S000002374, S000004150, S000002518	142	30	2184	4.10141	0.164487	0.0199444	0.0163182
KEGG_PATHWAY	sce00220:Arginine biosynthesis	6	1.31004	0.00343427	S000006239, S000000871, S000002374, S000006032, S000002518, S000003624	142	17	2184	5.42833	0.232713	0.0264439	0.0216359
KEGG_PATHWAY	sce01230:Biosynthesis of amino acids	17	3.71179	0.0045424	S000000598, S000002518, S000003624, S000006205, S000005874, S000005621, S000003486, S000006239, S000000871, S000003152, S000004164, S000002341, S000006032, S000004295, S000004294, S000005284, S000003030	142	123	2184	2.12573	0.295708	0.0317968	0.0260156
KEGG_PATHWAY	sce01210:2-Oxocarboxylic acid metabolism	8	1.74672	0.00586471	S000006205, S000000871, S000004164, S000002341, S000000598, S000004295, S000002518, S000005284	142	35	2184	3.51549	0.364226	0.0376319	0.0307897
KEGG_PATHWAY	sce00910:Nitrogen metabolism	4	0.873362	0.00760673	S000006239, S000004981, S000002374, S000003910	142	7	2184	8.78873	0.444539	0.0450553	0.0368634
KEGG_PATHWAY	sce00010:Glycolysis / Gluconeogenesis	10	2.18341	0.0105644	S000005874, S000003486, S000004369, S000004688, S000000050, S000001805, S000001949, S000000545, S000005938, S000005901	142	58	2184	2.65177	0.558594	0.0581044	0.04754
KEGG_PATHWAY	sce00460:Cyanoamino acid metabolism	4	0.873362	0.0116002	S000004147, S000004148, S000004145, S000004150	142	8	2184	7.69014	0.592794	0.0595476	0.0487208
KEGG_PATHWAY	sce00500:Starch and sucrose metabolism	8	1.74672	0.0123986	S000004334, S000004566, S000000737, S000002481, S000006388, S000001949, S000000545, S000004923	142	40	2184	3.07606	0.61736	0.0596683	0.0488195
KEGG_PATHWAY	sce00071:Fatty acid degradation	5	1.0917	0.0301643	S000004688, S000004274, S000003173, S000001422, S000005901	142	19	2184	4.04744	0.905429	0.136626	0.111785
KEGG_PATHWAY	sce00380:Tryptophan metabolism	4	0.873362	0.0920998	S000001387, S000002664, S000003320, S000005901	142	17	2184	3.61889	0.999413	0.393982	0.322349

## Sheet: Gly Gene
SGD_ID	Name	Species
S000003338	Voa1p(VOA1)	Saccharomyces cerevisiae S288C
S000005936	histone deacetylase HST2(HST2)	Saccharomyces cerevisiae S288C
S000002792	putative ammonium permease ATO3(ATO3)	Saccharomyces cerevisiae S288C
S000005469	Zeo1p(ZEO1)	Saccharomyces cerevisiae S288C
S000005938	Irc15p(IRC15)	Saccharomyces cerevisiae S288C
S000004644	D-arabinose 1-dehydrogenase (NAD(P)(+)) ARA2(ARA2)	Saccharomyces cerevisiae S288C
S000004247	hypothetical protein(YLR257W)	Saccharomyces cerevisiae S288C
S000005474	Pth4p(PTH4)	Saccharomyces cerevisiae S288C
S000007605	Sdh6p(SDH6)	Saccharomyces cerevisiae S288C
S000006206	putative 2-methylcitrate dehydratase(PDH1)	Saccharomyces cerevisiae S288C
S000002814	ATP-binding cassette multidrug transporter PDR15(PDR15)	Saccharomyces cerevisiae S288C
S000004274	dodecenoyl-CoA isomerase(ECI1)	Saccharomyces cerevisiae S288C
S000028525	hypothetical protein(YLR307C-A)	Saccharomyces cerevisiae S288C
S000005924	Ula1p(ULA1)	Saccharomyces cerevisiae S288C
S000006205	citrate (Si)-synthase CIT3(CIT3)	Saccharomyces cerevisiae S288C
S000028595	hypothetical protein(YAR035C-A)	Saccharomyces cerevisiae S288C
S000004660	ADP/ATP carrier protein AAC1(AAC1)	Saccharomyces cerevisiae S288C
S000003356	asparagine synthase (glutamine-hydrolyzing) 2(ASN2)	Saccharomyces cerevisiae S288C
S000005441	Ras GTPase activating protein IRA2(IRA2)	Saccharomyces cerevisiae S288C
S000005442	Atg19p(ATG19)	Saccharomyces cerevisiae S288C
S000028536	hypothetical protein(YCR108C)	Saccharomyces cerevisiae S288C
S000006217	Cmr3p(CMR3)	Saccharomyces cerevisiae S288C
S000003380	ribosomal 60S subunit protein L24B(RPL24B)	Saccharomyces cerevisiae S288C
S000028565	hypothetical protein(YLR157C-C)	Saccharomyces cerevisiae S288C
S000006212	Haa1p(HAA1)	Saccharomyces cerevisiae S288C
S000003375	beta-glucan synthesis-associated protein SKN1(SKN1)	Saccharomyces cerevisiae S288C
S000028566	hypothetical protein(YLR159C-A)	Saccharomyces cerevisiae S288C
S000004674	Mot3p(MOT3)	Saccharomyces cerevisiae S288C
S000028677	hypothetical protein(YLR157W-D)	Saccharomyces cerevisiae S288C
S000003376	thiamine thiazole synthase(THI4)	Saccharomyces cerevisiae S288C
S000006213	Sut2p(SUT2)	Saccharomyces cerevisiae S288C
S000003372	Cbf2p(CBF2)	Saccharomyces cerevisiae S288C
S000028564	hypothetical protein(YLR156C-A)	Saccharomyces cerevisiae S288C
S000003374	Btn2p(BTN2)	Saccharomyces cerevisiae S288C
S000006233	Apl4p(APL4)	Saccharomyces cerevisiae S288C
S000004303	Atg39p(ATG39)	Saccharomyces cerevisiae S288C
S000006232	Yop1p(YOP1)	Saccharomyces cerevisiae S288C
S000005421	Mam3p(MAM3)	Saccharomyces cerevisiae S288C
S000006229	TFIIH complex kinase subunit CCL1(CCL1)	Saccharomyces cerevisiae S288C
S000003389	phosphatidylethanolamine N-methyltransferase(CHO2)	Saccharomyces cerevisiae S288C
S000004295	aconitate hydratase ACO1(ACO1)	Saccharomyces cerevisiae S288C
S000006227	Eaf3p(EAF3)	Saccharomyces cerevisiae S288C
S000028550	hypothetical protein(YGR121W-A)	Saccharomyces cerevisiae S288C
S000028638	hypothetical protein(YGR146C-A)	Saccharomyces cerevisiae S288C
S000004688	alcohol dehydrogenase ADH3(ADH3)	Saccharomyces cerevisiae S288C
S000004294	bifunctional cysteine synthase/O-acetylhomoserine aminocarboxypropyltransferase MET17(MET17)	Saccharomyces cerevisiae S288C
S000004319	Tma10p(TMA10)	Saccharomyces cerevisiae S288C
S000028542	hypothetical protein(YDR246W-A)	Saccharomyces cerevisiae S288C
S000004713	Spg4p(SPG4)	Saccharomyces cerevisiae S288C
S000005413	Ddr2p(DDR2)	Saccharomyces cerevisiae S288C
S000028425	Spo24p(SPO24)	Saccharomyces cerevisiae S288C
S000006239	glutamate--ammonia ligase(GLN1)	Saccharomyces cerevisiae S288C
S000004334	1,3-beta-D-glucan synthase(FKS1)	Saccharomyces cerevisiae S288C
S000003421	transglycosylase(CRH1)	Saccharomyces cerevisiae S288C
S000028837	hypothetical protein(YIR018C-A)	Saccharomyces cerevisiae S288C
S000003413	protein translocase subunit TIM13(TIM13)	Saccharomyces cerevisiae S288C
S000028836	hypothetical protein(YIL046W-A)	Saccharomyces cerevisiae S288C
S000028718	hypothetical protein(YOR394C-A)	Saccharomyces cerevisiae S288C
S000003412	ribonucleotide-diphosphate reductase subunit RNR4(RNR4)	Saccharomyces cerevisiae S288C
S000003435	phosphatase YCH1(YCH1)	Saccharomyces cerevisiae S288C
S000028804	hypothetical protein(YJL047C-A)	Saccharomyces cerevisiae S288C
S000004742	glucose-induced degradation complex subunit GID8(GID8)	Saccharomyces cerevisiae S288C
S000028805	hypothetical protein(YJL133C-A)	Saccharomyces cerevisiae S288C
S000005385	Lag2p(LAG2)	Saccharomyces cerevisiae S288C
S000004338	Cis1p(CIS1)	Saccharomyces cerevisiae S288C
S000028707	hypothetical protein(YOL019W-A)	Saccharomyces cerevisiae S288C
S000004340	Dic1p(DIC1)	Saccharomyces cerevisiae S288C
S000028709	hypothetical protein(YOL166W-A)	Saccharomyces cerevisiae S288C
S000028810	hypothetical protein(YNL067W-B)	Saccharomyces cerevisiae S288C
S000004753	NADH-ubiquinone reductase (H(+)-translocating) NDE1(NDE1)	Saccharomyces cerevisiae S288C
S000028850	hypothetical protein(YNL042W-B)	Saccharomyces cerevisiae S288C
S000028699	hypothetical protein(YNL097C-B)	Saccharomyces cerevisiae S288C
S000003442	hypothetical protein(YGR210C)	Saccharomyces cerevisiae S288C
S000005372	histone H2AZ(HTZ1)	Saccharomyces cerevisiae S288C
S000028828	hypothetical protein(YHL015W-A)	Saccharomyces cerevisiae S288C
S000028725	hypothetical protein(YPR159C-A)	Saccharomyces cerevisiae S288C
S000003441	thioredoxin TRX2(TRX2)	Saccharomyces cerevisiae S288C
S000002895	3,4-dihydroxy-2-butanone-4-phosphate synthase RIB3(RIB3)	Saccharomyces cerevisiae S288C
S000003468	Spg1p(SPG1)	Saccharomyces cerevisiae S288C
S000028691	hypothetical protein(YMR001C-A)	Saccharomyces cerevisiae S288C
S000002916	glutamine permease GNP1(GNP1)	Saccharomyces cerevisiae S288C
S000004369	fructose 1,6-bisphosphate 1-phosphatase(FBP1)	Saccharomyces cerevisiae S288C
S000002913	Psp1p(PSP1)	Saccharomyces cerevisiae S288C
S000004367	Stp3p(STP3)	Saccharomyces cerevisiae S288C
S000005528	dolichyl-P-Glc:Man(9)GlcNAc(2)-PP-dolichol alpha-1,3-glucosyltransferase(ALG6)	Saccharomyces cerevisiae S288C
S000005527	exosome nuclease subunit RRP6(RRP6)	Saccharomyces cerevisiae S288C
S000003482	hypothetical protein(YGR250C)	Saccharomyces cerevisiae S288C
S000003481	Mga1p(MGA1)	Saccharomyces cerevisiae S288C
S000005545	hypothetical protein(YOR019W)	Saccharomyces cerevisiae S288C
S000004391	chromatin-binding protein BDF1(BDF1)	Saccharomyces cerevisiae S288C
S000003475	mitochondrial pyruvate carrier(MPC3)	Saccharomyces cerevisiae S288C
S000028651	hypothetical protein(YHR213W-A)	Saccharomyces cerevisiae S288C
S000004798	Hsp90 family chaperone HSC82(HSC82)	Saccharomyces cerevisiae S288C
S000006331	pyridoxine 4-dehydrogenase(YPR127W)	Saccharomyces cerevisiae S288C
S000003486	phosphopyruvate hydratase ENO1(ENO1)	Saccharomyces cerevisiae S288C
S000028764	hypothetical protein(YER188C-A)	Saccharomyces cerevisiae S288C
S000003513	ATP-binding cassette transporter YOR1(YOR1)	Saccharomyces cerevisiae S288C
S000029726	hypothetical protein(YGR161W-C)	Saccharomyces cerevisiae S288C
S000006342	ammonium permease MEP3(MEP3)	Saccharomyces cerevisiae S288C
S000004812	cyclin CLN1(CLN1)	Saccharomyces cerevisiae S288C
S000006363	beta-glucan synthesis-associated protein KRE6(KRE6)	Saccharomyces cerevisiae S288C
S000006362	Cur1p(CUR1)	Saccharomyces cerevisiae S288C
S000004429	Dif1p(DIF1)	Saccharomyces cerevisiae S288C
S000006360	spermine transporter(TPO3)	Saccharomyces cerevisiae S288C
S000006353	Nce102p(NCE102)	Saccharomyces cerevisiae S288C
S000006355	Sue1p(SUE1)	Saccharomyces cerevisiae S288C
S000005613	Yvc1p(YVC1)	Saccharomyces cerevisiae S288C
S000003760	Y' element ATP-dependent helicase(YJL225C)	Saccharomyces cerevisiae S288C
S000003746	ubiquitin-protein ligase peroxin 2(PEX2)	Saccharomyces cerevisiae S288C
S000004864	Hor7p(HOR7)	Saccharomyces cerevisiae S288C
S000004865	hypothetical protein(YMR252C)	Saccharomyces cerevisiae S288C
S000000037	holocytochrome c synthase CYC3(CYC3)	Saccharomyces cerevisiae S288C
S000005626	carnitine:acyl carnitine antiporter(CRC1)	Saccharomyces cerevisiae S288C
S000003732	fatty acid elongase ELO1(ELO1)	Saccharomyces cerevisiae S288C
S000006388	bifunctional 4-alpha-glucanotransferase/amylo-alpha-1,6-glucosidase(GDB1)	Saccharomyces cerevisiae S288C
S000000160	thioredoxin peroxidase PRX1(PRX1)	Saccharomyces cerevisiae S288C
S000005621	ribose-5-phosphate isomerase RKI1(RKI1)	Saccharomyces cerevisiae S288C
S000004454	hypothetical protein(YLR462W)	Saccharomyces cerevisiae S288C
S000004853	U2 snRNP complex subunit CUS1(CUS1)	Saccharomyces cerevisiae S288C
S000005618	putative ATPase ECM3(ECM3)	Saccharomyces cerevisiae S288C
S000000139	Ecm13p(ECM13)	Saccharomyces cerevisiae S288C
S000000138	uridine permease(FUI1)	Saccharomyces cerevisiae S288C
S000006400	putative maltose-responsive transcription factor(YPR196W)	Saccharomyces cerevisiae S288C
S000005633	GTPase-activating protein RGS2(RGS2)	Saccharomyces cerevisiae S288C
S000006396	Aqy1p(AQY1)	Saccharomyces cerevisiae S288C
S000005660	Bag7p(BAG7)	Saccharomyces cerevisiae S288C
S000000005	Erp2p(ERP2)	Saccharomyces cerevisiae S288C
S000007591	hypothetical protein(YBL029C-A)	Saccharomyces cerevisiae S288C
S000004884	orotate phosphoribosyltransferase URA10(URA10)	Saccharomyces cerevisiae S288C
S000001013	Aim17p(AIM17)	Saccharomyces cerevisiae S288C
S000000050	acetate--CoA ligase 1(ACS1)	Saccharomyces cerevisiae S288C
S000001014	Spo11p(SPO11)	Saccharomyces cerevisiae S288C
S000004912	carboxypeptidase C PRC1(PRC1)	Saccharomyces cerevisiae S288C
S000000109	methionyl-tRNA formyltransferase(FMT1)	Saccharomyces cerevisiae S288C
S000000112	mitogen-activated serine/threonine-protein kinase FUS3(FUS3)	Saccharomyces cerevisiae S288C
S000001017	Snf6p(SNF6)	Saccharomyces cerevisiae S288C
S000004905	protein kinase TDA1(TDA1)	Saccharomyces cerevisiae S288C
S000003687	Sna3p(SNA3)	Saccharomyces cerevisiae S288C
S000000111	acetyl-CoA hydrolase(ACH1)	Saccharomyces cerevisiae S288C
S000000056	(R,R)-butanediol dehydrogenase(BDH1)	Saccharomyces cerevisiae S288C
S000003695	heat shock protein HSP150(HSP150)	Saccharomyces cerevisiae S288C
S000003694	Cis3p(CIS3)	Saccharomyces cerevisiae S288C
S000000003	translation elongation factor 1 subunit beta(EFB1)	Saccharomyces cerevisiae S288C
S000000097	Ecm15p(ECM15)	Saccharomyces cerevisiae S288C
S000000098	histone H2B(HTB2)	Saccharomyces cerevisiae S288C
S000000001	transcription factor TFIIIC subunit TFC3(TFC3)	Saccharomyces cerevisiae S288C
S000000998	Shu1p(SHU1)	Saccharomyces cerevisiae S288C
S000000063	FG-nucleoporin NUP60(NUP60)	Saccharomyces cerevisiae S288C
S000004923	putative 1,3-beta-D-glucan synthase(FKS3)	Saccharomyces cerevisiae S288C
S000005679	ATP-binding cassette multidrug transporter PDR5(PDR5)	Saccharomyces cerevisiae S288C
S000004917	Yme2p(YME2)	Saccharomyces cerevisiae S288C
S000001050	superoxide dismutase SOD2(SOD2)	Saccharomyces cerevisiae S288C
S000005704	protein phosphatase regulator GAC1(GAC1)	Saccharomyces cerevisiae S288C
S000003652	SUN family protein NCA3(NCA3)	Saccharomyces cerevisiae S288C
S000004938	Fet4p(FET4)	Saccharomyces cerevisiae S288C
S000003530	protein transporter TIM10(TIM10)	Saccharomyces cerevisiae S288C
S000001043	oxysterol-binding protein related protein OSH7(OSH7)	Saccharomyces cerevisiae S288C
S000000993	ribosomal 60S subunit protein L14B(RPL14B)	Saccharomyces cerevisiae S288C
S000000214	histone H3(HHT1)	Saccharomyces cerevisiae S288C
S000003529	ubiquinol--cytochrome-c reductase subunit 10(QCR10)	Saccharomyces cerevisiae S288C
S000004931	proteasome core particle subunit alpha 6(PRE5)	Saccharomyces cerevisiae S288C
S000028667	hypothetical protein(YKL096C-B)	Saccharomyces cerevisiae S288C
S000028524	hypothetical protein(YKL068W-A)	Saccharomyces cerevisiae S288C
S000000089	hypothetical protein(YAR064W)	Saccharomyces cerevisiae S288C
S000001057	Mip6p(MIP6)	Saccharomyces cerevisiae S288C
S000003642	protein kinase IME2(IME2)	Saccharomyces cerevisiae S288C
S000003648	Mdv1p(MDV1)	Saccharomyces cerevisiae S288C
S000001051	Tda3p(TDA3)	Saccharomyces cerevisiae S288C
S000003624	ornithine carbamoyltransferase(ARG3)	Saccharomyces cerevisiae S288C
S000003625	Sip4p(SIP4)	Saccharomyces cerevisiae S288C
S000000248	Tcm62p(TCM62)	Saccharomyces cerevisiae S288C
S000002374	glutamate dehydrogenase (NAD(+))(GDH2)	Saccharomyces cerevisiae S288C
S000002382	Hbt1p(HBT1)	Saccharomyces cerevisiae S288C
S000003636	1-phosphatidylinositol 4-kinase LSB6(LSB6)	Saccharomyces cerevisiae S288C
S000001090	Yhk8p(YHK8)	Saccharomyces cerevisiae S288C
S000000254	protein phosphatase regulator REG2(REG2)	Saccharomyces cerevisiae S288C
S000000258	Yro2p(YRO2)	Saccharomyces cerevisiae S288C
S000003615	sterol-binding protein(PRY1)	Saccharomyces cerevisiae S288C
S000002373	serine/threonine protein kinase PRR2(PRR2)	Saccharomyces cerevisiae S288C
S000000545	glucokinase(GLK1)	Saccharomyces cerevisiae S288C
S000000276	chaperone protein HSP26(HSP26)	Saccharomyces cerevisiae S288C
S000005226	Pop3p(POP3)	Saccharomyces cerevisiae S288C
S000000273	amino acid transporter TAT1(TAT1)	Saccharomyces cerevisiae S288C
S000000272	branched-chain amino acid permease BAP2(BAP2)	Saccharomyces cerevisiae S288C
S000005756	transcriptional modulator(WTM1)	Saccharomyces cerevisiae S288C
S000000271	putative lipase(TIP1)	Saccharomyces cerevisiae S288C
S000003581	succinate dehydrogenase SDH1b(YJL045W)	Saccharomyces cerevisiae S288C
S000007522	hypothetical protein(YBR085C-A)	Saccharomyces cerevisiae S288C
S000000530	amino acid transporter AGP1(AGP1)	Saccharomyces cerevisiae S288C
S000000287	Tec1p(TEC1)	Saccharomyces cerevisiae S288C
S000000285	SAGA histone acetyltransferase complex subunit SPT7(SPT7)	Saccharomyces cerevisiae S288C
S000005772	Env9p(ENV9)	Saccharomyces cerevisiae S288C
S000000281	Slm4p(SLM4)	Saccharomyces cerevisiae S288C
S000002341	homocitrate synthase LYS20(LYS20)	Saccharomyces cerevisiae S288C
S000000305	Fes1p(FES1)	Saccharomyces cerevisiae S288C
S000005799	Tpo4p(TPO4)	Saccharomyces cerevisiae S288C
S000005794	hypothetical protein(YOR268C)	Saccharomyces cerevisiae S288C
S000001126	homeodomain family transcription factor STE12(STE12)	Saccharomyces cerevisiae S288C
S000003578	Mhp1p(MHP1)	Saccharomyces cerevisiae S288C
S000003576	Nup192p(NUP192)	Saccharomyces cerevisiae S288C
S000002157	high-mobility group nucleosome-binding protein(NHP6B)	Saccharomyces cerevisiae S288C
S000000601	serine/threonine protein kinase SAT4(SAT4)	Saccharomyces cerevisiae S288C
S000000602	amphiphysin-like protein RVS161(RVS161)	Saccharomyces cerevisiae S288C
S000000597	flavodoxin-like fold family protein(YCP4)	Saccharomyces cerevisiae S288C
S000000598	citrate (Si)-synthase CIT2(CIT2)	Saccharomyces cerevisiae S288C
S000005185	glucose-6-phosphate dehydrogenase(ZWF1)	Saccharomyces cerevisiae S288C
S000000316	transcription regulator CYC8(CYC8)	Saccharomyces cerevisiae S288C
S000002333	D-lactate dehydrogenase(DLD1)	Saccharomyces cerevisiae S288C
S000003565	hypothetical protein(YJL028W)	Saccharomyces cerevisiae S288C
S000001138	hexose transporter HXT5(HXT5)	Saccharomyces cerevisiae S288C
S000000309	glucose-induced degradation complex subunit VID24(VID24)	Saccharomyces cerevisiae S288C
S000005165	ribonuclease P/MRP protein subunit POP1(POP1)	Saccharomyces cerevisiae S288C
S000005828	hypothetical protein(YOR302W)	Saccharomyces cerevisiae S288C
S000003543	Ctk2p(CTK2)	Saccharomyces cerevisiae S288C
S000007253	Mbf1p(MBF1)	Saccharomyces cerevisiae S288C
S000000603	Ady2p(ADY2)	Saccharomyces cerevisiae S288C
S000005175	phosphatidylinositol transporter(PDR16)	Saccharomyces cerevisiae S288C
S000000351	cationic amino acid transporter(RTC2)	Saccharomyces cerevisiae S288C
S000000354	Tbs1p(TBS1)	Saccharomyces cerevisiae S288C
S000002293	ribosomal 60S subunit protein L41B(RPL41B)	Saccharomyces cerevisiae S288C
S000005843	metal cation transporter COT1(COT1)	Saccharomyces cerevisiae S288C
S000002297	glucose sensor(RGT2)	Saccharomyces cerevisiae S288C
S000001178	Spl2p(SPL2)	Saccharomyces cerevisiae S288C
S000003761	Avt1p(AVT1)	Saccharomyces cerevisiae S288C
S000003538	proteasome core particle subunit beta 1(PRE3)	Saccharomyces cerevisiae S288C
S000000339	cyclin-dependent protein kinase regulatory subunit CKS1(CKS1)	Saccharomyces cerevisiae S288C
S000003763	Mrx12p(MRX12)	Saccharomyces cerevisiae S288C
S000005130	ubiquitin-specific protease UBP10(UBP10)	Saccharomyces cerevisiae S288C
S000005136	chitin synthase CHS1(CHS1)	Saccharomyces cerevisiae S288C
S000005854	SNAP receptor SNC2(SNC2)	Saccharomyces cerevisiae S288C
S000002283	adenosine 5'-monophosphoramidase(HNT1)	Saccharomyces cerevisiae S288C
S000005137	hypothetical protein(YNL193W)	Saccharomyces cerevisiae S288C
S000005134	hypothetical protein(YNL190W)	Saccharomyces cerevisiae S288C
S000001187	deoxycytidine monophosphate deaminase(DCD1)	Saccharomyces cerevisiae S288C
S000002285	cyclin PCL2(PCL2)	Saccharomyces cerevisiae S288C
S000005139	hypothetical protein(YNL195C)	Saccharomyces cerevisiae S288C
S000000361	Ics2p(ICS2)	Saccharomyces cerevisiae S288C
S000001183	ribosomal 60S subunit protein L42B(RPL42B)	Saccharomyces cerevisiae S288C
S000005871	Tye7p(TYE7)	Saccharomyces cerevisiae S288C
S000003806	Hsp70 family ATPase SSC1(SSC1)	Saccharomyces cerevisiae S288C
S000000657	hypothetical protein(YCR061W)	Saccharomyces cerevisiae S288C
S000000659	U2 snRNP complex subunit BUD31(BUD31)	Saccharomyces cerevisiae S288C
S000001204	Yap1801p(YAP1801)	Saccharomyces cerevisiae S288C
S000028661	hypothetical protein(YJL077W-A)	Saccharomyces cerevisiae S288C
S000028600	hypothetical protein(YBR126W-A)	Saccharomyces cerevisiae S288C
S000005104	Ygp1p(YGP1)	Saccharomyces cerevisiae S288C
S000028537	hypothetical protein(YDL022C-A)	Saccharomyces cerevisiae S288C
S000005874	pyruvate kinase PYK2(PYK2)	Saccharomyces cerevisiae S288C
S000003809	cytochrome c isoform 1(CYC1)	Saccharomyces cerevisiae S288C
S000005901	aldehyde dehydrogenase (NADP(+)) ALD4(ALD4)	Saccharomyces cerevisiae S288C
S000002237	putative serine/threonine protein kinase MRK1(MRK1)	Saccharomyces cerevisiae S288C
S000005088	hypothetical protein(YNL144C)	Saccharomyces cerevisiae S288C
S000005896	ribosomal 40S subunit protein S12(RPS12)	Saccharomyces cerevisiae S288C
S000007588	hypothetical protein(YDL085C-A)	Saccharomyces cerevisiae S288C
S000005068	RNA-binding snoRNP assembly protein(NAF1)	Saccharomyces cerevisiae S288C
S000005077	Fyv6p(FYV6)	Saccharomyces cerevisiae S288C
S000005078	hypothetical protein(YNL134C)	Saccharomyces cerevisiae S288C
S000003862	mitochondrial 37S ribosomal protein RSM26(RSM26)	Saccharomyces cerevisiae S288C
S000000797	D-lactate dehydrogenase(DLD3)	Saccharomyces cerevisiae S288C
S000001839	Agp3p(AGP3)	Saccharomyces cerevisiae S288C
S000002205	type 2A-related serine/threonine-protein phosphatase SIT4(SIT4)	Saccharomyces cerevisiae S288C
S000003855	ribosomal 60S subunit protein L43B(RPL43B)	Saccharomyces cerevisiae S288C
S000005061	malate synthase MLS1(MLS1)	Saccharomyces cerevisiae S288C
S000002207	Knh1p(KNH1)	Saccharomyces cerevisiae S288C
S000001832	Cos4p(COS4)	Saccharomyces cerevisiae S288C
S000000434	Om14p(OM14)	Saccharomyces cerevisiae S288C
S000001855	actin(ACT1)	Saccharomyces cerevisiae S288C
S000003876	hypothetical protein(YJR115W)	Saccharomyces cerevisiae S288C
S000002954	Som1p(SOM1)	Saccharomyces cerevisiae S288C
S000005041	Pho23p(PHO23)	Saccharomyces cerevisiae S288C
S000002195	Bsc1p(BSC1)	Saccharomyces cerevisiae S288C
S000028636	Nag1p(NAG1)	Saccharomyces cerevisiae S288C
S000003865	superoxide dismutase SOD1(SOD1)	Saccharomyces cerevisiae S288C
S000005021	Apj1p(APJ1)	Saccharomyces cerevisiae S288C
S000003888	Rsf2p(RSF2)	Saccharomyces cerevisiae S288C
S000001871	Bud27p(BUD27)	Saccharomyces cerevisiae S288C
S000002178	stress-regulated transcription factor RPN4(RPN4)	Saccharomyces cerevisiae S288C
S000003881	hypothetical protein(YJR120W)	Saccharomyces cerevisiae S288C
S000001863	transcription factor HAC1(HAC1)	Saccharomyces cerevisiae S288C
S000002180	glycerol-3-phosphate dehydrogenase (NAD(+)) GPD1(GPD1)	Saccharomyces cerevisiae S288C
S000002410	Rcr2p(RCR2)	Saccharomyces cerevisiae S288C
S000003910	putative nitronate monooxygenase(YJR149W)	Saccharomyces cerevisiae S288C
S000003907	hypothetical protein(YJR146W)	Saccharomyces cerevisiae S288C
S000002160	Nhp10p(NHP10)	Saccharomyces cerevisiae S288C
S000001880	lipid-binding protein HSP12(HSP12)	Saccharomyces cerevisiae S288C
S000000759	Mtc7p(MTC7)	Saccharomyces cerevisiae S288C
S000001417	glycerol-3-phosphate dehydrogenase(GUT2)	Saccharomyces cerevisiae S288C
S000000743	Gtt3p(GTT3)	Saccharomyces cerevisiae S288C
S000000500	Pho89p(PHO89)	Saccharomyces cerevisiae S288C
S000001422	acetyl-CoA C-acyltransferase(POT1)	Saccharomyces cerevisiae S288C
S000002413	Sok1p(SOK1)	Saccharomyces cerevisiae S288C
S000000727	Irc22p(IRC22)	Saccharomyces cerevisiae S288C
S000001913	Igd1p(IGD1)	Saccharomyces cerevisiae S288C
S000004981	carbonate dehydratase NCE103(NCE103)	Saccharomyces cerevisiae S288C
S000000803	alpha-1,3-mannosyltransferase MNN1(MNN1)	Saccharomyces cerevisiae S288C
S000001398	Om45p(OM45)	Saccharomyces cerevisiae S288C
S000001680	AAA family ATPase peroxin 1(PEX1)	Saccharomyces cerevisiae S288C
S000000737	1,4-alpha-glucan branching enzyme(GLC3)	Saccharomyces cerevisiae S288C
S000000738	E2 ubiquitin-conjugating protein UBC8(UBC8)	Saccharomyces cerevisiae S288C
S000002429	Atg31p(ATG31)	Saccharomyces cerevisiae S288C
S000001681	putative serine/threonine protein kinase PTK1(PTK1)	Saccharomyces cerevisiae S288C
S000002450	transcriptional regulator NRG1(NRG1)	Saccharomyces cerevisiae S288C
S000001700	Jen1p(JEN1)	Saccharomyces cerevisiae S288C
S000001387	alpha-ketoglutarate dehydrogenase KGD1(KGD1)	Saccharomyces cerevisiae S288C
S000002448	mitochondrial 37S ribosomal protein RSM10(RSM10)	Saccharomyces cerevisiae S288C
S000007234	hypothetical protein(YDR034W-B)	Saccharomyces cerevisiae S288C
S000004976	histone H3(HHT2)	Saccharomyces cerevisiae S288C
S000001669	Mtr2p(MTR2)	Saccharomyces cerevisiae S288C
S000002465	triglyceride lipase(TGL2)	Saccharomyces cerevisiae S288C
S000004953	putative ubiquitin-protein ligase ASI3(ASI3)	Saccharomyces cerevisiae S288C
S000004951	TOR complex subunit LST8(LST8)	Saccharomyces cerevisiae S288C
S000002462	Pst1p(PST1)	Saccharomyces cerevisiae S288C
S000004960	Pbi2p(PBI2)	Saccharomyces cerevisiae S288C
S000002453	amino acid transporter BAP3(BAP3)	Saccharomyces cerevisiae S288C
S000001699	dihydroorotate dehydrogenase(URA1)	Saccharomyces cerevisiae S288C
S000001929	ubiquinol--cytochrome-c reductase subunit 6(QCR6)	Saccharomyces cerevisiae S288C
S000001380	Rho family GTPase RHO3(RHO3)	Saccharomyces cerevisiae S288C
S000001930	phosphate-sensing transcription factor PHO4(PHO4)	Saccharomyces cerevisiae S288C
S000003962	ubiquitin(UBI4)	Saccharomyces cerevisiae S288C
S000002480	Snf11p(SNF11)	Saccharomyces cerevisiae S288C
S000002481	trehalose-phosphatase TPS2(TPS2)	Saccharomyces cerevisiae S288C
S000005285	putative ammonium permease ATO2(ATO2)	Saccharomyces cerevisiae S288C
S000003176	Sip2p(SIP2)	Saccharomyces cerevisiae S288C
S000003173	acyl-CoA oxidase(POX1)	Saccharomyces cerevisiae S288C
S000000837	Edc2p(EDC2)	Saccharomyces cerevisiae S288C
S000005284	citrate (Si)-synthase CIT1(CIT1)	Saccharomyces cerevisiae S288C
S000000839	bifunctional nucleotidase/lysophosphatidic acid phosphatase(PHM8)	Saccharomyces cerevisiae S288C
S000001949	hexokinase 1(HXK1)	Saccharomyces cerevisiae S288C
S000000856	Gip2p(GIP2)	Saccharomyces cerevisiae S288C
S000001631	succinate dehydrogenase flavoprotein subunit SDH1(SDH1)	Saccharomyces cerevisiae S288C
S000003947	Hsp70 family chaperone SSA2(SSA2)	Saccharomyces cerevisiae S288C
S000003950	Fe-binding Fe/S cluster assembly protein ISA1(ISA1)	Saccharomyces cerevisiae S288C
S000005301	Rcf2p(RCF2)	Saccharomyces cerevisiae S288C
S000003949	chaperone ATPase HSP104(HSP104)	Saccharomyces cerevisiae S288C
S000000855	Cu/Pi carrier(PIC2)	Saccharomyces cerevisiae S288C
S000005297	hypothetical protein(YNR014W)	Saccharomyces cerevisiae S288C
S000005300	protein transporter TIM23(TIM23)	Saccharomyces cerevisiae S288C
S000003951	Tpo1p(TPO1)	Saccharomyces cerevisiae S288C
S000000847	Aca1p(ACA1)	Saccharomyces cerevisiae S288C
S000002484	Sed1p(SED1)	Saccharomyces cerevisiae S288C
S000003147	serine/threonine protein kinase TOS3(TOS3)	Saccharomyces cerevisiae S288C
S000007525	Ego4p(EGO4)	Saccharomyces cerevisiae S288C
S000000867	isocitrate lyase 1(ICL1)	Saccharomyces cerevisiae S288C
S000003152	cystathionine beta-lyase STR3(STR3)	Saccharomyces cerevisiae S288C
S000007245	Cox19p(COX19)	Saccharomyces cerevisiae S288C
S000003978	Yct1p(YCT1)	Saccharomyces cerevisiae S288C
S000002518	alanine transaminase ALT2(ALT2)	Saccharomyces cerevisiae S288C
S000003130	Sut1p(SUT1)	Saccharomyces cerevisiae S288C
S000001316	hypothetical protein(YIL054W)	Saccharomyces cerevisiae S288C
S000000877	tyrosine protein phosphatase PTP3(PTP3)	Saccharomyces cerevisiae S288C
S000001319	Rgi2p(RGI2)	Saccharomyces cerevisiae S288C
S000000871	bifunctional acetylglutamate kinase/N-acetyl-gamma-glutamyl-phosphate reductase(ARG5,6)	Saccharomyces cerevisiae S288C
S000003114	Rrt6p(RRT6)	Saccharomyces cerevisiae S288C
S000005343	ferric-chelate reductase(FRE4)	Saccharomyces cerevisiae S288C
S000001592	transcription factor HAP4(HAP4)	Saccharomyces cerevisiae S288C
S000000905	Hsp70 family chaperone SSA4(SSA4)	Saccharomyces cerevisiae S288C
S000005360	hypothetical protein(YNR077C)	Saccharomyces cerevisiae S288C
S000001579	Cwp1p(CWP1)	Saccharomyces cerevisiae S288C
S000006161	Hsp90 family chaperone HSP82(HSP82)	Saccharomyces cerevisiae S288C
S000006171	Atg41p(ATG41)	Saccharomyces cerevisiae S288C
S000003093	methylenetetrahydrofolate reductase (NAD(P)H) MET13(MET13)	Saccharomyces cerevisiae S288C
S000002558	putative mRNA-binding protein CTH1(CTH1)	Saccharomyces cerevisiae S288C
S000006438	ribosomal 60S subunit protein L36B(RPL36B)	Saccharomyces cerevisiae S288C
S000000939	hypothetical protein(YER137C)	Saccharomyces cerevisiae S288C
S000003064	Tos8p(TOS8)	Saccharomyces cerevisiae S288C
S000001545	stress-responsive transcriptional activator MSN4(MSN4)	Saccharomyces cerevisiae S288C
S000000934	Pmd1p(PMD1)	Saccharomyces cerevisiae S288C
S000000933	ribosomal 40S subunit protein S26B(RPS26B)	Saccharomyces cerevisiae S288C
S000006204	Y' element ATP-dependent helicase protein 1 copy 7(YRF1-7)	Saccharomyces cerevisiae S288C
S000002578	heat shock protein HSP42(HSP42)	Saccharomyces cerevisiae S288C
S000000932	Com2p(COM2)	Saccharomyces cerevisiae S288C
S000000952	Spi1p(SPI1)	Saccharomyces cerevisiae S288C
S000006151	Usv1p(USV1)	Saccharomyces cerevisiae S288C
S000001527	hypothetical protein(YKL044W)	Saccharomyces cerevisiae S288C
S000002596	chaperonin-containing T-complex subunit CCT6(CCT6)	Saccharomyces cerevisiae S288C
S000000947	high-affinity iron permease FTR1(FTR1)	Saccharomyces cerevisiae S288C
S000004046	C-5 sterol desaturase(ERG3)	Saccharomyces cerevisiae S288C
S000006186	Dip5p(DIP5)	Saccharomyces cerevisiae S288C
S000001535	Ask1p(ASK1)	Saccharomyces cerevisiae S288C
S000001454	ribonuclease P protein subunit RPR2(RPR2)	Saccharomyces cerevisiae S288C
S000001456	Met28p(MET28)	Saccharomyces cerevisiae S288C
S000006142	flavin adenine dinucleotide transporter(FLC1)	Saccharomyces cerevisiae S288C
S000000961	negative cofactor 2 transcription regulator complex subunit BUR6(BUR6)	Saccharomyces cerevisiae S288C
S000001520	Aim26p(AIM26)	Saccharomyces cerevisiae S288C
S000006143	Fmp40p(FMP40)	Saccharomyces cerevisiae S288C
S000004084	Gis3p(GIS3)	Saccharomyces cerevisiae S288C
S000002622	Aha1p(AHA1)	Saccharomyces cerevisiae S288C
S000003024	Sds23p(SDS23)	Saccharomyces cerevisiae S288C
S000004566	trehalose 6-phosphate synthase/phosphatase complex subunit(TSL1)	Saccharomyces cerevisiae S288C
S000000970	tRNA adenylyltransferase(CCA1)	Saccharomyces cerevisiae S288C
S000003030	pyruvate carboxylase 1(PYC1)	Saccharomyces cerevisiae S288C
S000001484	adenylyl-sulfate kinase(MET14)	Saccharomyces cerevisiae S288C
S000004098	hypothetical protein(YLR108C)	Saccharomyces cerevisiae S288C
S000000987	Pug1p(PUG1)	Saccharomyces cerevisiae S288C
S000001490	Cap1p(CAP1)	Saccharomyces cerevisiae S288C
S000002630	hypothetical protein(YDR222W)	Saccharomyces cerevisiae S288C
S000001719	hypothetical protein(YKR011C)	Saccharomyces cerevisiae S288C
S000004602	Y' element ATP-dependent helicase(YML133C)	Saccharomyces cerevisiae S288C
S000001721	sterol-binding protein(PRY2)	Saccharomyces cerevisiae S288C
S000006098	Cup9p(CUP9)	Saccharomyces cerevisiae S288C
S000001717	bifunctional hydroxyacyl-CoA dehydrogenase/enoyl-CoA hydratase FOX2(FOX2)	Saccharomyces cerevisiae S288C
S000001712	Ecm9p(ECM9)	Saccharomyces cerevisiae S288C
S000006077	pheromone-regulated protein PRM4(PRM4)	Saccharomyces cerevisiae S288C
S000002666	chaperone ATPase HSP78(HSP78)	Saccharomyces cerevisiae S288C
S000002664	catalase A(CTA1)	Saccharomyces cerevisiae S288C
S000002684	Pmp3p(PMP3)	Saccharomyces cerevisiae S288C
S000004142	hypothetical protein(YLR152C)	Saccharomyces cerevisiae S288C
S000002685	Mth1p(MTH1)	Saccharomyces cerevisiae S288C
S000004144	Rnh203p(RNH203)	Saccharomyces cerevisiae S288C
S000001747	amino acid permease GAP1(GAP1)	Saccharomyces cerevisiae S288C
S000001749	hypothetical protein(YKR041W)	Saccharomyces cerevisiae S288C
S000001746	tRNA N6-adenosine threonylcarbamoyltransferase(KAE1)	Saccharomyces cerevisiae S288C
S000004132	proline dehydrogenase(PUT1)	Saccharomyces cerevisiae S288C
S000002969	sterol-4-alpha-carboxylate 3-dehydrogenase (decarboxylating)(ERG26)	Saccharomyces cerevisiae S288C
S000004149	hypothetical protein(YLR159W)	Saccharomyces cerevisiae S288C
S000003255	Mtl1p(MTL1)	Saccharomyces cerevisiae S288C
S000004150	asparaginase ASP3-4(ASP3-4)	Saccharomyces cerevisiae S288C
S000004151	hypothetical protein(YLR161W)	Saccharomyces cerevisiae S288C
S000004147	asparaginase ASP3-2(ASP3-2)	Saccharomyces cerevisiae S288C
S000001758	Trk2p(TRK2)	Saccharomyces cerevisiae S288C
S000004518	Cyb2p(CYB2)	Saccharomyces cerevisiae S288C
S000004148	asparaginase ASP3-3(ASP3-3)	Saccharomyces cerevisiae S288C
S000006055	mitochondrial 2-oxodicarboxylate carrier(ODC1)	Saccharomyces cerevisiae S288C
S000003246	Msb2p(MSB2)	Saccharomyces cerevisiae S288C
S000004523	ribonucleotide reductase inhibiting protein SML1(SML1)	Saccharomyces cerevisiae S288C
S000004145	asparaginase ASP3-1(ASP3-1)	Saccharomyces cerevisiae S288C
S000001782	Aim29p(AIM29)	Saccharomyces cerevisiae S288C
S000004497	Src1p(SRC1)	Saccharomyces cerevisiae S288C
S000006032	arginase(CAR1)	Saccharomyces cerevisiae S288C
S000004166	Rfx1p(RFX1)	Saccharomyces cerevisiae S288C
S000003266	ribosomal 60S subunit protein L26B(RPL26B)	Saccharomyces cerevisiae S288C
S000004506	carnitine O-acetyltransferase CAT2(CAT2)	Saccharomyces cerevisiae S288C
S000006033	Pex25p(PEX25)	Saccharomyces cerevisiae S288C
S000004164	isocitrate dehydrogenase (NADP(+)) IDP2(IDP2)	Saccharomyces cerevisiae S288C
S000003282	hypothetical protein(YGR050C)	Saccharomyces cerevisiae S288C
S000006011	ribosomal 40S subunit protein S6A(RPS6A)	Saccharomyces cerevisiae S288C
S000007398	gag protein(YDR316W-A)	Saccharomyces cerevisiae S288C
S000006016	medium-chain fatty acid ethyl ester synthase/esterase(EEB1)	Saccharomyces cerevisiae S288C
S000004489	Yox1p(YOX1)	Saccharomyces cerevisiae S288C
S000002717	Gic2p(GIC2)	Saccharomyces cerevisiae S288C
S000007621	hypothetical protein(YML007C-A)	Saccharomyces cerevisiae S288C
S000004465	Gis4p(GIS4)	Saccharomyces cerevisiae S288C
S000003299	hypothetical protein(YGR067C)	Saccharomyces cerevisiae S288C
S000001805	phosphoenolpyruvate carboxykinase PCK1(PCK1)	Saccharomyces cerevisiae S288C
S000004195	Hmx1p(HMX1)	Saccharomyces cerevisiae S288C
S000003292	methylsterol monooxygenase(ERG25)	Saccharomyces cerevisiae S288C
S000001801	Ptr2p(PTR2)	Saccharomyces cerevisiae S288C
S000003287	Mup1p(MUP1)	Saccharomyces cerevisiae S288C
S000004610	lysophospholipase(PLB1)	Saccharomyces cerevisiae S288C
S000005485	tRNA:m4X modification enzyme(TRM13)	Saccharomyces cerevisiae S288C
S000004460	Rab family GTPase YPT7(YPT7)	Saccharomyces cerevisiae S288C
S000004463	lactoylglutathione lyase GLO1(GLO1)	Saccharomyces cerevisiae S288C
S000005976	Lge1p(LGE1)	Saccharomyces cerevisiae S288C
S000004619	Spo20p(SPO20)	Saccharomyces cerevisiae S288C
S000005979	ATP-binding cassette multidrug transporter PDR12(PDR12)	Saccharomyces cerevisiae S288C
S000003318	lipid-binding protein PIL1(PIL1)	Saccharomyces cerevisiae S288C
S000004219	Rho family GTPase CDC42(CDC42)	Saccharomyces cerevisiae S288C
S000003320	catalase T(CTT1)	Saccharomyces cerevisiae S288C
	S000004245
	S000028831
	S000002638
	S000028618
	S000005946
	S000001748
	S000005983
	S000028724
	S000002682
	S000002417
	S000004945
	S000028624
	S000001514
	S000002502
	S000004709
	S000028611
	S000028629
	S000028623
	S000004287
	S000000581
	S000028687
	S000001260
	S000002959
	S000006268
	S000005576
	S000002150
	S000002943
	S000004101
	S000005870
	S000028658
	S000005282
	S000004371
	S000028616
	S000005608
	S000002686
	S000028599
	S000000620
	S000028544
	S000004554
	S000002752
	S000028673
	S000000594
	S000004962
	S000002951
	S000028766
	S000004729
	S000028794
	S000002623
	S000000660
	S000028701
	S000001708
	S000004687
	S000028680
	S000000771
	S000003988
	S000003735
	S000003923
	S000028720
	S000028622
	S000028690
	S000005445
	S000002975
	S000007238
	S000002136
	S000002540
	S000007250
	S000005123
	S000006354
